# Supplementary material for: Crystal structure of 2-benzyl­amino-4-p-tolyl-6,7-di­hydro-5H-cyclo­penta­[b]pyridine-3-carbo­nitrile
Source: Acta Crystallogr E Crystallogr Commun. 2015 Jan 21;71(Pt 2):192–4. doi: 10.1107/S2056989015000572 (PMC4384633; doi:10.1107/S2056989015000572)
Supplement: Supplementary file 1 [file e-71-00192-sup1.cif]

##############################################################################
#                                                                            #
# This CIF contains the data in a paper accepted for publication in          #
# Acta Crystallographica Section E. It conforms to the requirements of       #
# Notes for Authors for Acta Crystallographica Section E, and has been       #
# peer reviewed under the auspices of the IUCr Commission on Journals.       #
#                                                                            #
# Full details of the Crystallographic Information File format               #
# are given in the paper "The Crystallographic Information File (CIF):       #
# a New Standard Archive File for Crystallography" by S. R. Hall, F. H.      #
# Allen and I. D. Brown [Acta Cryst. (1991), A47, 655-685].                  #
#                                                                            #
# The current version of the core CIF dictionary is obtainable from          #
# ftp://ftp.iucr.org/pub/cif_core.dic.                                       #
#                                                                            #
# Software is freely available for graphical display of the structure(s)     #
# in this CIF. For information consult the CIF software page                 #
# http://www.iucr.org/resources/cif/software.                                #
#                                                                            #
# This file may be used for bona fide research purposes within the           #
# scientific community so long as proper attribution is given to the journal # 
# article from which it was obtained.                                        #
#                                                                            #
##############################################################################
data_global
_audit_creation_method     'WinGX routine CIF_UPDATE'
_audit_conform_dict_name     cif_core.dic
_audit_conform_dict_version     2.3
_journal_date_recd_electronic     2015-01-11
_journal_date_accepted     2015-01-12
_journal_name_full     'Acta Crystallographica, Section E'
_journal_year     2015
_journal_volume     71
_journal_issue      2
_journal_page_first     192
_journal_page_last     194
_journal_paper_category     GO
_journal_paper_doi     10.1107/S2056989015000572
_journal_coeditor_code     SU5061
_publ_contact_author_name     'Dr P.L. Nilantha Lakshman'
_publ_contact_author_address
;
Department of Food science and Technology
University of Ruhuna
Mapalana
Kamburupitiya (81100)
Sri Lanka
;
_publ_contact_author_email     'plakshmannilantha@ymail.com'
_publ_contact_author_fax     '+94-41-2292384'
_publ_contact_author_phone     '+94-41-2292200'
_publ_section_title
;\
Crystal structure of
2-benzylamino-4-<i>p</i>-tolyl-6,7-dihydro-5<i>H</i>-cyclopenta[<i>b</i>]\
pyridine-3-carbonitrile
;
loop_
    _publ_author_name
    _publ_author_footnote
    _publ_author_address
    'Nagalakshmi, R. A.' .
;
Department of Physics
The Madura College,
Madurai 625 011
India
;
    'Suresh, J.' .
;
Department of Physics
The Madura College,
Madurai 625 011
India
;
    'Maharani, S.' .
;
Department of Organic Chemistry
School of Chemistry
Madurai Kamaraj University
Madurai 625 021
India
;
    'Kumar, R. Ranjith' .
;
Department of Organic Chemistry
School of Chemistry
Madurai Kamaraj University
Madurai 625 021
India
;
    'Lakshman, P. L. Nilantha' .
;
Department of Food Science and Technology
University of Ruhuna
Mapalana
Kamburupitiya 81100
Sri Lanka
;
_publ_section_synopsis
;
In the crystal of the title compound, molecules are linked by pairs of
N---H...N~nitrile~ hydrogen bonds, forming inversion dimers with an
<i>R</i>^2^~2~(12) ring motif. The dimers are linked by C---H...\p and \p--\p
interactions [centroid--centroid distance = 3.7211(12) \%A], forming a
three-dimensional framework.
;
data_I
_audit_creation_method     SHELXL-2014/6
_chemical_name_systematic
;\
2-Benzylamino-4-<i>p</i>-tolyl-6,7-dihydro-5<i>H</i>-\
cyclopenta[<i>b</i>]pyridine-3-carbonitrile
;
_chemical_name_common     ?
_chemical_formula_moiety     'C23 H21 N3'
_chemical_formula_sum     'C23 H21 N3'
_chemical_formula_iupac     'C23 H21 N3'
_chemical_formula_weight     339.43
_chemical_melting_point     ?
_shelx_space_group_comment
;
The symmetry employed for this shelxl refinement is uniquely defined
by the following loop, which should always be used as a source of
symmetry information in preference to the above space-group names.
They are only intended as comments.
;
_space_group_crystal_system     monoclinic
_space_group_name_H-M_alt     'P 21/c'
_space_group_name_Hall     '-P 2ybc'
loop_
    _space_group_symop_operation_xyz
    'x, y, z'
    '-x, y+1/2, -z+1/2'
    '-x, -y, -z'
    'x, -y-1/2, z-1/2'
_cell_length_a     8.6826(4)
_cell_length_b     17.7282(9)
_cell_length_c     12.0400(6)
_cell_angle_alpha     90
_cell_angle_beta     94.253(2)
_cell_angle_gamma     90
_cell_volume     1848.18(16)
_cell_formula_units_Z     4
_cell_measurement_reflns_used     2000
_cell_measurement_theta_min     2
_cell_measurement_theta_max     31
_cell_measurement_temperature     293(2)
_exptl_crystal_description     block
_exptl_crystal_colour     colourless
_exptl_crystal_size_max     0.21
_exptl_crystal_size_mid     0.19
_exptl_crystal_size_min     0.18
_exptl_crystal_density_diffrn     1.220
_exptl_crystal_density_meas     ?
_exptl_crystal_density_method     ?
_exptl_crystal_F_000     720
_exptl_absorpt_coefficient_mu     0.073
_exptl_absorpt_correction_type     multi-scan
_exptl_absorpt_process_details
;
(SADABS; Bruker, 2004)
;
_shelx_estimated_absorpt_T_min     ?
_shelx_estimated_absorpt_T_max     ?
_exptl_absorpt_correction_T_min     0.967
_exptl_absorpt_correction_T_max     0.974
_diffrn_ambient_temperature     293(2)
_diffrn_radiation_type     MoK\a
_diffrn_radiation_wavelength     0.71073
_diffrn_measurement_device_type     'Bruker Kappa APEXII'
_diffrn_measurement_method     '\w and \f'
_diffrn_detector_area_resol_mean     ?
_diffrn_reflns_number     29178
_diffrn_reflns_av_R_equivalents     0.0335
_diffrn_reflns_theta_min     2.049
_diffrn_reflns_theta_max     25.498
_diffrn_reflns_theta_full     25.242
_diffrn_measured_fraction_theta_max     1.000
_diffrn_measured_fraction_theta_full     1.000
_diffrn_reflns_limit_h_min     -10
_diffrn_reflns_limit_h_max     9
_diffrn_reflns_limit_k_min     -21
_diffrn_reflns_limit_k_max     21
_diffrn_reflns_limit_l_min     -14
_diffrn_reflns_limit_l_max     14
_diffrn_standards_number     0
_diffrn_standards_interval_count     0
_diffrn_standards_decay_%     0
_refine_special_details     ?
_reflns_number_total     3452
_reflns_number_gt     2262
_reflns_threshold_expression     I>2\s(I)
_refine_ls_structure_factor_coef     Fsqd
_refine_ls_matrix_type     full
_refine_ls_R_factor_all     0.0943
_refine_ls_R_factor_gt     0.0577
_refine_ls_wR_factor_gt     0.1612
_refine_ls_wR_factor_ref     0.1918
_refine_ls_goodness_of_fit_ref     1.076
_refine_ls_restrained_S_all     1.076
_refine_ls_number_reflns     3452
_refine_ls_number_parameters     237
_refine_ls_number_restraints     1
_refine_ls_hydrogen_treatment     constr
_refine_ls_weighting_scheme     calc
_refine_ls_weighting_details
              'w=1/[\s^2^(Fo^2^)+(0.1007P)^2^+0.5115P] where P=(Fo^2^+2Fc^2^)/3'
_atom_sites_solution_hydrogens     geom
_atom_sites_solution_primary     ?
_atom_sites_solution_secondary     ?
_refine_ls_shift/su_max     0.000
_refine_ls_shift/su_mean     0.000
_refine_diff_density_max     0.289
_refine_diff_density_min     -0.207
_refine_ls_extinction_method
;
SHELXL2014 (Sheldrick, 2015)
;
_refine_ls_extinction_coef     0.017(4)
_refine_ls_extinction_expression
                                  'Fc^*^=kFc[1+0.001xFc^2^\l^3^/sin(2\q)]^-1/4^'
loop_
    _atom_type_symbol
    _atom_type_description
    _atom_type_scat_dispersion_real
    _atom_type_scat_dispersion_imag
    _atom_type_scat_source
    'C' 'C' 0.0033 0.0016
                         'International Tables Vol C Tables 4.2.6.8 and 6.1.1.4'
    'H' 'H' 0.0000 0.0000
                         'International Tables Vol C Tables 4.2.6.8 and 6.1.1.4'
    'N' 'N' 0.0061 0.0033
                         'International Tables Vol C Tables 4.2.6.8 and 6.1.1.4'
_computing_data_collection
;
APEX2 (Bruker, 2004)
;
_computing_cell_refinement
;
SAINT (Bruker, 2004)
;
_computing_data_reduction
;
SAINT (Bruker, 2004)
;
_computing_structure_solution
;
SHELXS2013 (Sheldrick, 2008)
;
_computing_structure_refinement
;
SHELXL2014 (Sheldrick, 2015)
;
_computing_molecular_graphics
;
PLATON (Spek, 2009)
;
_computing_publication_material
;
SHELXL2014 (Sheldrick, 2015) and PLATON (Spek, 2009)
;
loop_
    _atom_site_type_symbol
    _atom_site_label
    _atom_site_fract_x
    _atom_site_fract_y
    _atom_site_fract_z
    _atom_site_U_iso_or_equiv
    _atom_site_adp_type
    _atom_site_calc_flag
    _atom_site_occupancy
    _atom_site_disorder_assembly
    _atom_site_disorder_group
    C C2 0.3577(2) -0.01812(12) 0.13085(17) 0.0430(5) Uani d 1 . .
    C C3 0.3439(2) 0.05541(12) 0.08637(17) 0.0442(5) Uani d 1 . .
    C C4 0.4663(2) 0.10693(12) 0.09975(17) 0.0440(5) Uani d 1 . .
    C C5 0.5989(2) 0.08141(13) 0.15993(17) 0.0485(6) Uani d 1 . .
    C C6 0.6012(2) 0.00880(13) 0.20121(18) 0.0484(6) Uani d 1 . .
    C C7 0.7526(3) -0.00857(16) 0.2642(2) 0.0644(7) Uani d 1 . .
    H H7A 0.7425 -0.0086 0.3439 0.077 Uiso calc 1 . .
    H H7B 0.7922 -0.0571 0.2424 0.077 Uiso calc 1 . .
    C C8 0.8547(3) 0.05436(17) 0.2313(2) 0.0738(8) Uani d 1 . .
    H H8A 0.9171 0.0380 0.1722 0.089 Uiso calc 1 . .
    H H8B 0.9231 0.0700 0.2945 0.089 Uiso calc 1 . .
    C C9 0.7499(3) 0.11988(16) 0.1912(2) 0.0676(7) Uani d 1 . .
    H H9A 0.7397 0.1565 0.2501 0.081 Uiso calc 1 . .
    H H9B 0.7892 0.1450 0.1275 0.081 Uiso calc 1 . .
    C C21 0.2359(3) -0.14216(13) 0.1612(2) 0.0534(6) Uani d 1 . .
    H H21A 0.3410 -0.1584 0.1812 0.064 Uiso calc 1 . .
    H H21B 0.1921 -0.1762 0.1042 0.064 Uiso calc 1 . .
    C C22 0.1449(3) -0.14823(13) 0.2613(2) 0.0549(6) Uani d 1 . .
    C C23 0.0421(3) -0.20537(17) 0.2721(3) 0.0822(9) Uani d 1 . .
    H H23 0.0233 -0.2399 0.2145 0.099 Uiso calc 1 . .
    C C24 -0.0354(4) -0.2124(2) 0.3698(4) 0.1126(14) Uani d 1 . .
    H H24 -0.1048 -0.2517 0.3776 0.135 Uiso calc 1 . .
    C C25 -0.0081(5) -0.1610(3) 0.4533(4) 0.1160(14) Uani d 1 . .
    H H25 -0.0573 -0.1661 0.5189 0.139 Uiso calc 1 . .
    C C26 0.0889(4) -0.1031(3) 0.4417(3) 0.1090(12) Uani d 1 . .
    H H26 0.1041 -0.0673 0.4979 0.131 Uiso calc 1 . .
    C C27 0.1653(3) -0.0970(2) 0.3468(3) 0.0825(9) Uani d 1 . .
    H H27 0.2330 -0.0569 0.3399 0.099 Uiso calc 1 . .
    C C31 0.1989(3) 0.07613(12) 0.03276(19) 0.0491(5) Uani d 1 . .
    C C41 0.4499(2) 0.18393(12) 0.05337(18) 0.0463(5) Uani d 1 . .
    C C42 0.4905(3) 0.24647(14) 0.1181(2) 0.0582(6) Uani d 1 . .
    H H42 0.5339 0.2396 0.1904 0.070 Uiso calc 1 . .
    C C43 0.4680(3) 0.31822(14) 0.0777(2) 0.0665(7) Uani d 1 . .
    H H43 0.4938 0.3591 0.1237 0.080 Uiso calc 1 . .
    C C44 0.4076(3) 0.33109(14) -0.0303(2) 0.0607(7) Uani d 1 . .
    C C45 0.3693(3) 0.26900(14) -0.0952(2) 0.0579(6) Uani d 1 . .
    H H45 0.3290 0.2760 -0.1682 0.069 Uiso calc 1 . .
    C C46 0.3891(3) 0.19646(13) -0.05444(19) 0.0507(6) Uani d 1 . .
    H H46 0.3613 0.1556 -0.1001 0.061 Uiso calc 1 . .
    C C47 0.3824(4) 0.40937(16) -0.0747(3) 0.0918(10) Uani d 1 . .
    H H47A 0.3738 0.4080 -0.1546 0.138 Uiso calc 1 . .
    H H47B 0.4681 0.4407 -0.0493 0.138 Uiso calc 1 . .
    H H47C 0.2890 0.4296 -0.0485 0.138 Uiso calc 1 . .
    N N1 0.4863(2) -0.04087(10) 0.19013(15) 0.0480(5) Uani d 1 . .
    N N2 0.0782(2) 0.08761(13) -0.0074(2) 0.0701(6) Uani d 1 . .
    N N3 0.2394(2) -0.06733(10) 0.11551(16) 0.0546(5) Uani d 1 . .
    H H3 0.1593 -0.0527 0.0750 0.066 Uiso calc 1 . .
loop_
    _atom_site_aniso_label
    _atom_site_aniso_U_11
    _atom_site_aniso_U_22
    _atom_site_aniso_U_33
    _atom_site_aniso_U_12
    _atom_site_aniso_U_13
    _atom_site_aniso_U_23
    C2 0.0386(11) 0.0454(12) 0.0450(12) -0.0015(9) 0.0021(9) -0.0008(9)
    C3 0.0394(10) 0.0474(12) 0.0457(11) -0.0040(9) 0.0021(8) -0.0005(9)
    C4 0.0408(11) 0.0484(12) 0.0429(11) -0.0043(9) 0.0029(9) -0.0027(9)
    C5 0.0390(12) 0.0574(14) 0.0487(12) -0.0073(10) 0.0004(9) -0.0039(10)
    C6 0.0396(11) 0.0586(14) 0.0466(12) 0.0012(10) 0.0000(9) -0.0032(10)
    C7 0.0475(13) 0.0766(17) 0.0669(16) 0.0002(12) -0.0104(11) 0.0000(13)
    C8 0.0439(14) 0.099(2) 0.0761(18) -0.0074(14) -0.0084(12) 0.0033(15)
    C9 0.0488(14) 0.0777(18) 0.0745(17) -0.0163(13) -0.0067(12) -0.0030(13)
    C21 0.0517(13) 0.0445(13) 0.0634(14) -0.0034(10) 0.0008(11) 0.0024(10)
    C22 0.0408(12) 0.0492(13) 0.0740(15) 0.0024(10) -0.0011(11) 0.0106(12)
    C23 0.0639(17) 0.0627(18) 0.121(3) -0.0079(14) 0.0139(17) 0.0197(17)
    C24 0.075(2) 0.098(3) 0.169(4) -0.008(2) 0.039(3) 0.050(3)
    C25 0.088(3) 0.158(4) 0.106(3) 0.013(3) 0.031(2) 0.036(3)
    C26 0.090(2) 0.155(4) 0.086(2) -0.005(3) 0.0237(19) -0.010(2)
    C27 0.0696(18) 0.099(2) 0.080(2) -0.0108(16) 0.0145(15) -0.0080(17)
    C31 0.0422(11) 0.0453(12) 0.0592(13) -0.0070(9) -0.0006(9) 0.0041(10)
    C41 0.0402(11) 0.0480(13) 0.0514(12) -0.0070(10) 0.0076(9) -0.0033(10)
    C42 0.0614(15) 0.0544(15) 0.0585(14) -0.0130(12) 0.0016(11) -0.0057(11)
    C43 0.0762(17) 0.0521(15) 0.0720(17) -0.0152(13) 0.0109(14) -0.0111(12)
    C44 0.0662(16) 0.0472(14) 0.0708(16) -0.0058(12) 0.0201(13) 0.0017(11)
    C45 0.0647(15) 0.0572(15) 0.0528(13) 0.0004(12) 0.0119(11) 0.0033(11)
    C46 0.0516(13) 0.0492(13) 0.0517(13) -0.0041(10) 0.0064(10) -0.0045(10)
    C47 0.128(3) 0.0530(17) 0.098(2) -0.0051(17) 0.030(2) 0.0105(15)
    N1 0.0421(10) 0.0507(11) 0.0507(10) 0.0011(8) -0.0007(8) 0.0014(8)
    N2 0.0472(12) 0.0668(15) 0.0941(17) -0.0074(10) -0.0100(11) 0.0156(12)
    N3 0.0435(10) 0.0502(11) 0.0685(12) -0.0082(9) -0.0078(9) 0.0129(9)
_geom_special_details
;
All e.s.d.'s (except the e.s.d. in the dihedral angle between two l.s. planes)
are estimated using the full covariance matrix. The cell e.s.d.'s are taken
into account individually in the estimation of e.s.d.'s in distances, angles
and torsion angles; correlations between e.s.d.'s in cell parameters are only
used when they are defined by crystal symmetry. An approximate (isotropic)
treatment of cell e.s.d.'s is used for estimating e.s.d.'s involving l.s.
planes.
;
loop_
    _geom_bond_atom_site_label_1
    _geom_bond_atom_site_label_2
    _geom_bond_site_symmetry_2
    _geom_bond_distance
    _geom_bond_publ_flag
    C2 N1 . 1.342(3) ?
    C2 N3 . 1.349(3) ?
    C2 C3 . 1.411(3) ?
    C3 C4 . 1.401(3) ?
    C3 C31 . 1.420(3) ?
    C4 C5 . 1.390(3) ?
    C4 C41 . 1.478(3) ?
    C5 C6 . 1.380(3) ?
    C5 C9 . 1.501(3) ?
    C6 N1 . 1.330(3) ?
    C6 C7 . 1.499(3) ?
    C7 C8 . 1.496(4) ?
    C7 H7A . 0.9700 ?
    C7 H7B . 0.9700 ?
    C8 C9 . 1.531(4) ?
    C8 H8A . 0.9700 ?
    C8 H8B . 0.9700 ?
    C9 H9A . 0.9700 ?
    C9 H9B . 0.9700 ?
    C21 N3 . 1.437(3) ?
    C21 C22 . 1.494(3) ?
    C21 H21A . 0.9700 ?
    C21 H21B . 0.9700 ?
    C22 C23 . 1.363(4) ?
    C22 C27 . 1.374(4) ?
    C23 C24 . 1.404(5) ?
    C23 H23 . 0.9300 ?
    C24 C25 . 1.365(6) ?
    C24 H24 . 0.9300 ?
    C25 C26 . 1.341(6) ?
    C25 H25 . 0.9300 ?
    C26 C27 . 1.368(4) ?
    C26 H26 . 0.9300 ?
    C27 H27 . 0.9300 ?
    C31 N2 . 1.140(3) ?
    C41 C46 . 1.382(3) ?
    C41 C42 . 1.386(3) ?
    C42 C43 . 1.371(4) ?
    C42 H42 . 0.9300 ?
    C43 C44 . 1.384(4) ?
    C43 H43 . 0.9300 ?
    C44 C45 . 1.376(3) ?
    C44 C47 . 1.497(4) ?
    C45 C46 . 1.382(3) ?
    C45 H45 . 0.9300 ?
    C46 H46 . 0.9300 ?
    C47 H47A . 0.9600 ?
    C47 H47B . 0.9600 ?
    C47 H47C . 0.9600 ?
    N3 H3 . 0.8600 ?
loop_
    _geom_angle_atom_site_label_1
    _geom_angle_atom_site_label_2
    _geom_angle_atom_site_label_3
    _geom_angle_site_symmetry_1
    _geom_angle_site_symmetry_3
    _geom_angle
    _geom_angle_publ_flag
    N1 C2 N3 . . 118.24(19) ?
    N1 C2 C3 . . 121.54(18) ?
    N3 C2 C3 . . 120.22(18) ?
    C4 C3 C2 . . 121.10(19) ?
    C4 C3 C31 . . 121.52(19) ?
    C2 C3 C31 . . 117.30(18) ?
    C5 C4 C3 . . 116.08(19) ?
    C5 C4 C41 . . 123.40(19) ?
    C3 C4 C41 . . 120.50(18) ?
    C6 C5 C4 . . 118.73(19) ?
    C6 C5 C9 . . 110.2(2) ?
    C4 C5 C9 . . 131.1(2) ?
    N1 C6 C5 . . 126.2(2) ?
    N1 C6 C7 . . 122.5(2) ?
    C5 C6 C7 . . 111.3(2) ?
    C8 C7 C6 . . 103.1(2) ?
    C8 C7 H7A . . 111.1 ?
    C6 C7 H7A . . 111.1 ?
    C8 C7 H7B . . 111.1 ?
    C6 C7 H7B . . 111.1 ?
    H7A C7 H7B . . 109.1 ?
    C7 C8 C9 . . 107.4(2) ?
    C7 C8 H8A . . 110.2 ?
    C9 C8 H8A . . 110.2 ?
    C7 C8 H8B . . 110.2 ?
    C9 C8 H8B . . 110.2 ?
    H8A C8 H8B . . 108.5 ?
    C5 C9 C8 . . 102.8(2) ?
    C5 C9 H9A . . 111.2 ?
    C8 C9 H9A . . 111.2 ?
    C5 C9 H9B . . 111.2 ?
    C8 C9 H9B . . 111.2 ?
    H9A C9 H9B . . 109.1 ?
    N3 C21 C22 . . 113.74(19) ?
    N3 C21 H21A . . 108.8 ?
    C22 C21 H21A . . 108.8 ?
    N3 C21 H21B . . 108.8 ?
    C22 C21 H21B . . 108.8 ?
    H21A C21 H21B . . 107.7 ?
    C23 C22 C27 . . 117.9(3) ?
    C23 C22 C21 . . 121.4(3) ?
    C27 C22 C21 . . 120.7(2) ?
    C22 C23 C24 . . 120.3(3) ?
    C22 C23 H23 . . 119.9 ?
    C24 C23 H23 . . 119.9 ?
    C25 C24 C23 . . 119.3(3) ?
    C25 C24 H24 . . 120.3 ?
    C23 C24 H24 . . 120.3 ?
    C26 C25 C24 . . 120.7(4) ?
    C26 C25 H25 . . 119.7 ?
    C24 C25 H25 . . 119.7 ?
    C25 C26 C27 . . 119.7(4) ?
    C25 C26 H26 . . 120.2 ?
    C27 C26 H26 . . 120.2 ?
    C26 C27 C22 . . 122.0(3) ?
    C26 C27 H27 . . 119.0 ?
    C22 C27 H27 . . 119.0 ?
    N2 C31 C3 . . 174.7(2) ?
    C46 C41 C42 . . 117.6(2) ?
    C46 C41 C4 . . 121.51(19) ?
    C42 C41 C4 . . 120.9(2) ?
    C43 C42 C41 . . 121.3(2) ?
    C43 C42 H42 . . 119.4 ?
    C41 C42 H42 . . 119.4 ?
    C42 C43 C44 . . 121.4(2) ?
    C42 C43 H43 . . 119.3 ?
    C44 C43 H43 . . 119.3 ?
    C45 C44 C43 . . 117.4(2) ?
    C45 C44 C47 . . 121.1(3) ?
    C43 C44 C47 . . 121.5(2) ?
    C44 C45 C46 . . 121.6(2) ?
    C44 C45 H45 . . 119.2 ?
    C46 C45 H45 . . 119.2 ?
    C41 C46 C45 . . 120.8(2) ?
    C41 C46 H46 . . 119.6 ?
    C45 C46 H46 . . 119.6 ?
    C44 C47 H47A . . 109.5 ?
    C44 C47 H47B . . 109.5 ?
    H47A C47 H47B . . 109.5 ?
    C44 C47 H47C . . 109.5 ?
    H47A C47 H47C . . 109.5 ?
    H47B C47 H47C . . 109.5 ?
    C6 N1 C2 . . 116.30(19) ?
    C2 N3 C21 . . 125.59(19) ?
    C2 N3 H3 . . 117.2 ?
    C21 N3 H3 . . 117.2 ?
loop_
    _geom_torsion_atom_site_label_1
    _geom_torsion_atom_site_label_2
    _geom_torsion_atom_site_label_3
    _geom_torsion_atom_site_label_4
    _geom_torsion_site_symmetry_1
    _geom_torsion_site_symmetry_2
    _geom_torsion_site_symmetry_3
    _geom_torsion_site_symmetry_4
    _geom_torsion
    _geom_torsion_publ_flag
    N1 C2 C3 C4 . . . . 1.9(3) ?
    N3 C2 C3 C4 . . . . -178.91(19) ?
    N1 C2 C3 C31 . . . . -174.95(19) ?
    N3 C2 C3 C31 . . . . 4.2(3) ?
    C2 C3 C4 C5 . . . . -0.8(3) ?
    C31 C3 C4 C5 . . . . 175.9(2) ?
    C2 C3 C4 C41 . . . . -179.58(18) ?
    C31 C3 C4 C41 . . . . -2.9(3) ?
    C3 C4 C5 C6 . . . . 0.1(3) ?
    C41 C4 C5 C6 . . . . 178.90(19) ?
    C3 C4 C5 C9 . . . . -179.6(2) ?
    C41 C4 C5 C9 . . . . -0.9(4) ?
    C4 C5 C6 N1 . . . . -0.6(3) ?
    C9 C5 C6 N1 . . . . 179.2(2) ?
    C4 C5 C6 C7 . . . . -179.6(2) ?
    C9 C5 C6 C7 . . . . 0.2(3) ?
    N1 C6 C7 C8 . . . . 166.9(2) ?
    C5 C6 C7 C8 . . . . -14.1(3) ?
    C6 C7 C8 C9 . . . . 22.1(3) ?
    C6 C5 C9 C8 . . . . 13.4(3) ?
    C4 C5 C9 C8 . . . . -166.8(2) ?
    C7 C8 C9 C5 . . . . -22.0(3) ?
    N3 C21 C22 C23 . . . . 134.3(2) ?
    N3 C21 C22 C27 . . . . -47.2(3) ?
    C27 C22 C23 C24 . . . . -2.2(4) ?
    C21 C22 C23 C24 . . . . 176.3(3) ?
    C22 C23 C24 C25 . . . . 0.7(5) ?
    C23 C24 C25 C26 . . . . 1.6(6) ?
    C24 C25 C26 C27 . . . . -2.2(6) ?
    C25 C26 C27 C22 . . . . 0.6(6) ?
    C23 C22 C27 C26 . . . . 1.6(4) ?
    C21 C22 C27 C26 . . . . -176.9(3) ?
    C5 C4 C41 C46 . . . . 134.4(2) ?
    C3 C4 C41 C46 . . . . -46.9(3) ?
    C5 C4 C41 C42 . . . . -47.7(3) ?
    C3 C4 C41 C42 . . . . 131.0(2) ?
    C46 C41 C42 C43 . . . . 1.5(3) ?
    C4 C41 C42 C43 . . . . -176.5(2) ?
    C41 C42 C43 C44 . . . . -1.7(4) ?
    C42 C43 C44 C45 . . . . 0.8(4) ?
    C42 C43 C44 C47 . . . . 179.8(3) ?
    C43 C44 C45 C46 . . . . 0.4(4) ?
    C47 C44 C45 C46 . . . . -178.7(2) ?
    C42 C41 C46 C45 . . . . -0.4(3) ?
    C4 C41 C46 C45 . . . . 177.59(19) ?
    C44 C45 C46 C41 . . . . -0.6(4) ?
    C5 C6 N1 C2 . . . . 1.6(3) ?
    C7 C6 N1 C2 . . . . -179.4(2) ?
    N3 C2 N1 C6 . . . . 178.59(19) ?
    C3 C2 N1 C6 . . . . -2.2(3) ?
    N1 C2 N3 C21 . . . . 2.6(3) ?
    C3 C2 N3 C21 . . . . -176.6(2) ?
    C22 C21 N3 C2 . . . . 101.2(3) ?
loop_
    _geom_hbond_atom_site_label_D
    _geom_hbond_atom_site_label_H
    _geom_hbond_atom_site_label_A
    _geom_hbond_site_symmetry_A
    _geom_hbond_distance_DH
    _geom_hbond_distance_HA
    _geom_hbond_distance_DA
    _geom_hbond_angle_DHA
    N3 H3 N2 3 0.86 2.25 2.982(3) 144
    C47 H47A Cg1 4_554 0.96 2.84 3.681(4) 147
_shelx_hkl_file
;
  -1   0   0  223.38    2.85
   1   0   0  195.87    2.77
  -2   0   0  113.67    2.00
  -2   0   0  113.99    1.47
  -2   0   0  110.99    1.62
   2   0   0  112.37    1.63
   2   0   0  112.28    1.48
  -2   0   0  113.80    1.47
  -3   0   0   28.63    0.46
  -3   0   0   28.36    0.67
   3   0   0   28.17    0.49
  -3   0   0   27.62    0.46
  -3   0   0   28.66    0.79
   3   0   0   29.01    0.69
   4   0   0    1.15    0.11
  -4   0   0    0.69    0.13
  -4   0   0    0.98    0.09
   4   0   0    0.98    0.09
  -4   0   0    0.87    0.17
   4   0   0    1.29    0.20
  -5   0   0   26.07    0.92
   5   0   0   25.20    0.49
   5   0   0   24.38    0.50
  -5   0   0   25.03    0.44
  -5   0   0   26.02    0.93
   5   0   0   25.33    0.79
   6   0   0    2.81    0.18
   6   0   0    2.13    0.32
   6   0   0    2.98    0.17
  -6   0   0    2.77    0.39
  -6   0   0    2.77    0.10
  -6   0   0    3.15    0.37
  -7   0   0   15.42    0.87
   7   0   0   14.72    0.37
   7   0   0   15.60    0.78
  -7   0   0   14.98    0.81
   7   0   0   14.78    0.39
  -8   0   0   17.53    0.95
  -8   0   0   18.19    1.04
   8   0   0   16.97    0.39
   8   0   0   17.08    0.84
  -9   0   0    0.70    0.33
  -9   0   0    1.73    0.42
 -10   0   0    2.50    0.48
 -11   0   0    1.04    0.35
 -11   0   0    0.44    0.35
   0  -1   0   -0.08    0.01
   0  -1   0   -0.08    0.01
   0  -1   0   -0.07    0.01
   0  -1   0   -0.08    0.01
   0   1   0   -0.08    0.01
   0   1   0   -0.08    0.00
   0   1   0   -0.09    0.01
   0   1   0   -0.08    0.00
   0   1   0   -0.08    0.00
   0   1   0   -0.07    0.00
  -1  -1   0    2.06    0.09
  -1  -1   0    2.08    0.09
   1  -1   0    1.93    0.14
  -1  -1   0    1.96    0.10
  -1   1   0    1.99    0.08
  -1   1   0    2.21    0.09
   1   1   0    1.88    0.13
  -1   1   0    1.71    0.13
  -2  -1   0  397.84    5.02
   2  -1   0  398.06    5.57
  -2  -1   0  410.32    5.55
  -2  -1   0  401.34    5.42
   2  -1   0  395.36    5.04
  -2  -1   0  400.17    6.70
  -2   1   0  394.05    6.90
  -2   1   0  406.06    5.52
  -2   1   0  408.63    6.38
   2   1   0  388.02    5.46
  -2   1   0  408.05    5.43
   2   1   0  405.62    5.03
  -3  -1   0  211.47    2.94
   3  -1   0  209.47    2.96
   3  -1   0  212.90    2.76
  -3  -1   0  208.01    2.94
  -3  -1   0  214.63    3.59
  -3  -1   0  211.92    2.73
  -3   1   0  212.43    3.79
  -3   1   0  215.28    3.70
   3   1   0  213.74    2.95
   3   1   0  204.87    2.74
  -3   1   0  208.10    2.72
  -3   1   0  213.01    2.73
  -4  -1   0    2.24    0.25
  -4  -1   0    2.45    0.24
   4  -1   0    2.34    0.14
  -4  -1   0    2.37    0.12
   4  -1   0    2.45    0.23
  -4   1   0    2.51    0.28
   4   1   0    2.21    0.22
  -4   1   0    2.61    0.29
   4   1   0    2.18    0.14
  -5  -1   0    1.73    0.25
   5  -1   0    1.57    0.12
   5  -1   0    1.82    0.27
  -5  -1   0    1.17    0.20
   5  -1   0    1.54    0.14
  -5  -1   0    1.66    0.10
  -5   1   0    1.33    0.24
  -5   1   0    1.67    0.11
   5   1   0    1.55    0.13
   5   1   0    1.27    0.24
   5   1   0    1.59    0.13
  -5   1   0    1.10    0.19
   6  -1   0    0.33    0.10
  -6  -1   0    0.37    0.05
  -6  -1   0    0.29    0.16
   6  -1   0    0.37    0.17
  -6  -1   0    0.20    0.11
   6  -1   0    0.42    0.09
   6   1   0    0.29    0.09
   6   1   0    0.43    0.09
  -6   1   0    0.31    0.13
   6   1   0    0.40    0.19
  -6   1   0    0.38    0.06
  -6   1   0    0.20    0.17
  -7  -1   0    5.14    0.55
   7  -1   0    5.03    0.24
  -7  -1   0    5.25    0.52
  -7  -1   0    5.06    0.54
   7  -1   0    4.80    0.23
   7  -1   0    4.72    0.44
  -7   1   0    5.05    0.58
   7   1   0    4.66    0.22
  -7   1   0    4.86    0.50
   7   1   0    5.01    0.22
  -8  -1   0    3.27    0.52
   8  -1   0    3.17    0.45
   8  -1   0    3.38    0.20
  -8  -1   0    4.43    0.63
  -8  -1   0    2.51    0.41
  -8   1   0    3.41    0.53
  -8   1   0    2.74    0.45
   8   1   0    3.46    0.18
   9  -1   0    0.30    0.24
  -9  -1   0    0.19    0.25
  -9  -1   0   -0.06    0.24
  -9   1   0   -0.02    0.28
 -10  -1   0    1.71    0.43
 -10  -1   0    1.08    0.36
 -10   1   0    1.40    0.40
 -10   1   0    1.16    0.40
 -11  -1   0    1.40    0.39
 -11   1   0    1.75    0.44
 -11   1   0    0.63    0.38
   0  -2   0   51.98    0.76
   0  -2   0   45.47    0.88
   0   2   0   54.62    0.77
   0   2   0   56.48    0.95
   0   2   0   46.92    0.88
  -1  -2   0    4.10    0.11
  -1  -2   0    3.93    0.14
   1  -2   0    4.09    0.13
   1  -2   0    3.95    0.15
  -1  -2   0    3.92    0.20
  -1  -2   0    4.15    0.20
  -1  -2   0    4.23    0.15
   1  -2   0    3.96    0.14
   1  -2   0    4.16    0.21
  -1   2   0    4.03    0.22
  -1   2   0    4.07    0.13
   1   2   0    4.14    0.19
   1   2   0    4.07    0.15
  -1   2   0    4.04    0.20
  -1   2   0    4.13    0.14
  -1   2   0    4.15    0.15
   1   2   0    4.16    0.15
   1   2   0    4.37    0.22
  -1   2   0    4.05    0.09
   2  -2   0  316.03    4.41
  -2  -2   0  323.39    5.29
  -2  -2   0  316.88    4.35
  -2  -2   0  318.17    5.08
   2  -2   0  314.03    5.36
  -2  -2   0  312.69    4.04
   2  -2   0  314.58    4.18
  -2  -2   0  315.39    4.39
   2   2   0  325.32    5.09
  -2   2   0  317.12    4.31
  -2   2   0  322.42    4.13
  -2   2   0  320.41    5.36
  -2   2   0  322.72    5.18
   2   2   0  304.00    4.34
   2   2   0  313.92    4.42
  -3  -2   0   15.91    0.58
  -3  -2   0   15.69    0.34
  -3  -2   0   16.18    0.35
  -3  -2   0   16.44    0.51
  -3  -2   0   15.47    0.48
   3  -2   0   15.61    0.37
   3  -2   0   15.46    0.50
  -3   2   0   15.67    0.35
   3   2   0   15.86    0.36
  -3   2   0   16.15    0.62
  -3   2   0   15.92    0.36
  -3   2   0   16.00    0.61
  -4  -2   0   12.64    0.51
   4  -2   0   11.76    0.33
   4  -2   0   11.56    0.49
  -4  -2   0   12.19    0.29
  -4  -2   0   12.35    0.48
  -4  -2   0   11.56    0.55
   4   2   0   11.48    0.32
  -4   2   0   11.63    0.59
  -4   2   0   11.55    0.30
  -4   2   0   12.36    0.58
  -5  -2   0    0.12    0.11
   5  -2   0    0.20    0.09
  -5  -2   0    0.13    0.06
   5  -2   0    0.10    0.15
   5  -2   0    0.03    0.03
  -5  -2   0    0.00    0.14
  -5  -2   0    0.19    0.12
   5   2   0    0.04    0.07
  -5   2   0   -0.05    0.09
  -5   2   0    0.11    0.10
   5   2   0    0.02    0.06
   6  -2   0    2.30    0.19
   6  -2   0    2.19    0.16
  -6  -2   0    2.42    0.34
  -6  -2   0    1.65    0.29
  -6  -2   0    2.08    0.12
   6  -2   0    2.19    0.32
   6   2   0    2.23    0.17
  -6   2   0    2.23    0.13
  -6   2   0    2.28    0.35
   6   2   0    2.08    0.16
  -6   2   0    2.26    0.35
   7  -2   0    3.46    0.46
  -7  -2   0    3.82    0.52
   7  -2   0    3.41    0.23
  -7  -2   0    3.73    0.46
  -7  -2   0    3.11    0.47
  -7   2   0    3.27    0.46
   7   2   0    3.25    0.20
  -7   2   0    3.58    0.50
  -8  -2   0    1.24    0.27
   8  -2   0    1.99    0.19
  -8  -2   0    1.78    0.41
   8  -2   0    2.18    0.39
  -8  -2   0    1.39    0.32
  -8   2   0    1.25    0.35
   8   2   0    2.19    0.17
  -8   2   0    1.37    0.29
  -9  -2   0   -0.08    0.21
   9  -2   0   -0.12    0.18
  -9  -2   0    0.27    0.23
  -9   2   0   -0.11    0.27
 -10  -2   0    0.61    0.32
 -10  -2   0    0.09    0.26
 -10   2   0   -0.17    0.20
 -11  -2   0    1.31    0.40
 -11   2   0    0.77    0.34
 -12   2   0    0.69    0.45
   0  -3   0    0.00    0.05
   0  -3   0   -0.02    0.04
   0  -3   0    0.05    0.05
   0  -3   0   -0.03    0.04
   0   3   0    0.10    0.07
   0   3   0    0.17    0.06
   0   3   0    0.02    0.06
   0   3   0   -0.04    0.05
   1  -3   0  196.49    2.63
   1  -3   0  196.01    3.42
   1  -3   0  195.11    2.61
  -1  -3   0  194.61    2.60
  -1  -3   0  197.46    2.61
  -1  -3   0  198.91    3.36
   1  -3   0  192.59    3.23
   1  -3   0  195.14    3.20
  -1  -3   0  191.08    3.20
   1   3   0  194.55    3.19
   1   3   0  192.19    3.35
   1   3   0  198.61    2.61
  -1   3   0  194.16    3.09
  -1   3   0  192.70    3.42
   1   3   0  194.49    2.61
  -1   3   0  200.72    2.62
  -1   3   0  192.26    3.23
  -1   3   0  196.18    3.23
  -1   3   0  194.02    2.61
  -2  -3   0    3.55    0.17
  -2  -3   0    3.87    0.18
  -2  -3   0    3.62    0.15
  -2  -3   0    3.69    0.26
   2  -3   0    3.55    0.27
  -2  -3   0    4.27    0.31
   2  -3   0    3.62    0.18
   2  -3   0    3.51    0.19
   2   3   0    3.72    0.17
   2   3   0    3.78    0.17
  -2   3   0    3.84    0.28
  -2   3   0    3.60    0.16
   2   3   0    3.41    0.24
  -2   3   0    3.28    0.27
  -2   3   0    3.59    0.18
  -2   3   0    3.85    0.18
  -3  -3   0    0.38    0.08
   3  -3   0    0.54    0.11
  -3  -3   0    0.50    0.09
  -3  -3   0    0.46    0.12
   3  -3   0    0.42    0.09
  -3  -3   0    0.56    0.12
   3   3   0    0.52    0.09
  -3   3   0    0.26    0.06
  -3   3   0    0.34    0.10
  -3   3   0    0.30    0.11
   3   3   0    0.44    0.09
  -3   3   0    0.48    0.09
   4  -3   0   24.14    0.73
  -4  -3   0   25.27    0.71
  -4  -3   0   24.38    0.86
   4  -3   0   26.53    0.57
  -4  -3   0   26.19    0.74
  -4  -3   0   24.79    0.51
   4  -3   0   25.42    0.54
   4   3   0   24.38    0.54
  -4   3   0   25.11    0.92
  -4   3   0   25.20    0.52
  -4   3   0   26.00    0.91
   5  -3   0   -0.11    0.13
   5  -3   0    0.06    0.05
  -5  -3   0   -0.05    0.09
  -5  -3   0   -0.01    0.06
  -5  -3   0   -0.07    0.13
  -5  -3   0   -0.02    0.09
   5  -3   0    0.05    0.09
   5   3   0   -0.01    0.07
  -5   3   0    0.00    0.06
  -5   3   0    0.02    0.09
  -5   3   0   -0.03    0.09
   5   3   0    0.02    0.03
  -6  -3   0    0.02    0.11
  -6  -3   0    0.13    0.14
   6  -3   0    0.43    0.22
   6  -3   0    0.20    0.11
   6  -3   0    0.05    0.04
  -6  -3   0    0.22    0.08
   6   3   0    0.18    0.08
  -6   3   0    0.09    0.11
  -6   3   0    0.02    0.13
   6   3   0    0.15    0.09
  -7  -3   0   11.00    0.77
   7  -3   0    9.82    0.38
   7  -3   0   10.48    0.67
  -7  -3   0   10.96    0.66
  -7   3   0   11.02    0.77
   7   3   0   10.50    0.35
  -7   3   0   11.11    0.81
  -8  -3   0    5.08    0.66
   8  -3   0    4.71    0.27
  -8  -3   0    4.63    0.53
   8  -3   0    5.32    0.52
  -8  -3   0    4.35    0.55
  -8   3   0    4.47    0.65
   8   3   0    4.97    0.24
  -8   3   0    4.89    0.60
   9  -3   0    5.43    0.63
  -9  -3   0    5.97    0.66
  -9  -3   0    4.94    0.59
  -9   3   0    5.44    0.77
 -10  -3   0    0.58    0.31
 -10   3   0    0.05    0.31
 -11  -3   0    0.81    0.35
 -11   3   0    0.00    0.32
 -12   3   0    1.45    0.51
   0  -4   0   37.21    0.86
   0  -4   0   37.43    0.70
   0  -4   0   37.39    0.92
   0  -4   0   38.39    0.81
   0  -4   0   37.13    0.71
   0   4   0   36.36    0.74
   0   4   0   37.04    0.86
   0   4   0   37.03    0.71
   0   4   0   36.67    0.70
   0   4   0   37.30    0.93
   1  -4   0   93.08    1.90
  -1  -4   0   92.45    1.75
   1  -4   0   92.47    1.44
   1  -4   0   94.84    1.57
   1  -4   0   93.73    1.79
  -1  -4   0   92.63    1.42
   1  -4   0   94.66    1.42
  -1  -4   0   93.87    1.42
  -1  -4   0   95.95    1.85
   1   4   0   92.25    1.42
  -1   4   0   95.58    1.44
  -1   4   0   93.32    1.42
  -1   4   0   93.83    1.56
  -1   4   0   92.15    1.90
   1   4   0   92.22    1.84
   1   4   0   96.44    1.44
  -1   4   0   93.62    1.77
   1   4   0   92.43    1.73
  -1   4   0   92.30    1.74
   2  -4   0   31.72    0.66
  -2  -4   0   31.44    0.56
   2  -4   0   31.89    0.64
  -2  -4   0   31.71    0.64
  -2  -4   0   31.38    0.85
  -2  -4   0   31.58    0.85
   2  -4   0   31.86    0.63
   2   4   0   32.44    0.65
  -2   4   0   32.02    0.64
   2   4   0   31.41    0.85
   2   4   0   31.41    0.64
  -2   4   0   32.31    0.93
  -2   4   0   32.11    0.46
  -2   4   0   31.30    0.88
  -2   4   0   32.02    0.63
   3  -4   0   48.13    0.90
   3  -4   0   49.08    0.88
  -3  -4   0   47.34    0.86
  -3  -4   0   49.30    1.22
  -3  -4   0   49.13    0.96
  -3  -4   0   49.67    1.21
   3   4   0   48.33    0.88
  -3   4   0   48.18    1.30
  -3   4   0   50.05    0.78
  -3   4   0   48.79    0.95
  -3   4   0   47.63    0.87
   3   4   0   49.51    0.88
  -3   4   0   48.44    1.29
  -4  -4   0    0.15    0.09
   4  -4   0    0.36    0.10
  -4  -4   0    0.42    0.13
   4  -4   0    0.33    0.11
  -4  -4   0    0.22    0.12
  -4  -4   0    0.39    0.10
   4   4   0    0.31    0.10
  -4   4   0    0.17    0.15
   4   4   0    0.36    0.10
  -4   4   0    0.41    0.10
  -4   4   0    0.19    0.07
  -4   4   0    0.23    0.12
  -5  -4   0    0.11    0.10
  -5  -4   0    0.41    0.10
   5  -4   0    0.29    0.11
  -5  -4   0    0.26    0.13
   5  -4   0    0.29    0.10
  -5  -4   0    0.29    0.15
   5  -4   0    0.24    0.14
  -5   4   0    0.36    0.10
  -5   4   0    0.16    0.08
  -5   4   0    0.24    0.11
  -5   4   0    0.26    0.14
   5   4   0    0.31    0.11
   5   4   0    0.37    0.11
   6  -4   0    6.23    0.49
  -6  -4   0    6.41    0.26
  -6  -4   0    6.65    0.45
   6  -4   0    6.10    0.32
  -6  -4   0    6.18    0.56
  -6   4   0    6.18    0.55
  -6   4   0    6.42    0.44
  -6   4   0    6.48    0.27
   6   4   0    6.19    0.29
  -6   4   0    6.34    0.58
   7  -4   0    4.79    0.51
   7  -4   0    4.42    0.31
  -7  -4   0    4.49    0.57
  -7  -4   0    4.68    0.47
   7   4   0    4.52    0.26
  -7   4   0    4.67    0.55
  -7   4   0    5.03    0.45
  -7   4   0    4.56    0.60
   8  -4   0    2.08    0.24
   8  -4   0    2.42    0.42
  -8  -4   0    2.29    0.45
  -8  -4   0    1.75    0.32
  -8   4   0    1.53    0.32
   8   4   0    2.60    0.21
  -8   4   0    2.18    0.44
  -9  -4   0    0.99    0.37
  -9   4   0    0.71    0.25
  -9   4   0    0.96    0.37
 -10  -4   0    0.54    0.34
 -10   4   0    0.27    0.35
 -11  -4   0    0.55    0.37
 -11   4   0   -0.14    0.34
   0  -5   0    0.01    0.05
   0  -5   0    0.10    0.07
   0  -5   0    0.07    0.08
   0  -5   0    0.03    0.09
   0  -5   0    0.03    0.10
   0   5   0    0.18    0.14
   0   5   0    0.00    0.03
   0   5   0   -0.05    0.05
   0   5   0    0.03    0.08
   0   5   0    0.08    0.08
   1  -5   0   33.93    0.92
   1  -5   0   34.15    0.73
  -1  -5   0   34.39    0.89
  -1  -5   0   33.33    0.71
   1  -5   0   33.90    0.49
   1  -5   0   34.51    0.74
  -1  -5   0   34.31    0.94
   1  -5   0   34.27    0.71
  -1   5   0   33.88    0.85
   1   5   0   33.56    0.70
   1   5   0   34.32    0.71
  -1   5   0   33.83    0.71
  -1   5   0   34.22    0.73
  -1   5   0   33.60    0.97
   1   5   0   32.91    0.59
   1   5   0   33.87    0.95
  -2  -5   0   12.63    0.54
  -2  -5   0   12.49    0.40
   2  -5   0   12.21    0.39
   2  -5   0   12.66    0.35
   2  -5   0   12.41    0.41
  -2   5   0   12.82    0.40
  -2   5   0   13.21    0.60
  -2   5   0   12.90    0.54
   2   5   0   11.94    0.39
   2   5   0   12.87    0.57
   2   5   0   12.62    0.40
  -2   5   0   12.81    0.35
   3  -5   0   52.32    0.97
  -3  -5   0   51.50    1.31
  -3  -5   0   52.73    0.97
   3  -5   0   51.53    1.00
  -3  -5   0   52.01    0.95
  -3   5   0   51.84    1.43
   3   5   0   51.07    0.97
  -3   5   0   51.87    0.99
  -3   5   0   52.23    0.97
   3   5   0   53.04    0.98
  -3   5   0   52.15    1.38
  -3   5   0   52.78    0.78
  -4  -5   0   17.92    0.75
   4  -5   0   17.39    0.52
  -4  -5   0   18.10    0.53
   4  -5   0   17.44    0.50
  -4  -5   0   17.80    0.49
  -4  -5   0   18.19    0.61
  -4   5   0   17.84    0.49
   4   5   0   18.46    0.51
   4   5   0   17.82    0.50
  -4   5   0   18.31    0.81
  -4   5   0   18.32    0.53
  -4   5   0   17.50    0.81
  -4   5   0   18.51    0.45
  -5  -5   0    7.04    0.30
   5  -5   0    7.01    0.35
  -5  -5   0    7.34    0.39
  -5  -5   0    7.15    0.43
  -5  -5   0    7.37    0.55
   5  -5   0    7.47    0.33
  -5   5   0    7.37    0.31
   5   5   0    7.30    0.32
  -5   5   0    6.75    0.58
  -5   5   0    7.54    0.58
   5   5   0    7.36    0.32
  -5   5   0    6.87    0.37
   6  -5   0    3.86    0.25
   6  -5   0    4.04    0.29
  -6  -5   0    4.39    0.25
  -6  -5   0    4.50    0.37
   6  -5   0    3.85    0.43
  -6  -5   0    3.77    0.49
  -6   5   0    4.24    0.49
  -6   5   0    4.33    0.34
  -6   5   0    3.88    0.47
   6   5   0    3.93    0.26
  -6   5   0    3.94    0.24
   6   5   0    3.98    0.25
   7  -5   0   -0.17    0.12
  -7  -5   0   -0.08    0.17
   7  -5   0   -0.06    0.22
  -7  -5   0    0.04    0.14
  -7   5   0   -0.05    0.14
  -7   5   0   -0.02    0.10
  -7   5   0   -0.15    0.20
   7   5   0    0.08    0.12
   8  -5   0    1.27    0.21
  -8  -5   0    0.95    0.25
   8  -5   0    1.20    0.38
  -8  -5   0    0.96    0.32
  -8   5   0    0.95    0.27
   8   5   0    1.38    0.18
  -8   5   0    1.00    0.35
  -9  -5   0   -0.12    0.28
  -9   5   0    0.00    0.17
  -9   5   0   -0.12    0.26
 -10  -5   0    0.03    0.34
 -10   5   0   -0.05    0.30
 -11  -5   0    0.38    0.42
 -11   5   0    0.51    0.38
   0  -6   0   48.19    0.97
   0  -6   0   49.42    1.10
   0  -6   0   49.78    1.19
   0   6   0   47.18    0.99
   0   6   0   49.15    1.30
   0   6   0   48.09    0.95
  -1  -6   0   18.64    0.54
  -1  -6   0   18.80    0.66
   1  -6   0   18.36    0.67
   1  -6   0   18.97    0.58
   1  -6   0   18.37    0.54
   1  -6   0   19.12    0.54
   1  -6   0   18.35    0.33
  -1   6   0   19.25    0.54
   1   6   0   19.38    0.53
   1   6   0   18.98    0.73
   1   6   0   18.54    0.40
   1   6   0   18.78    0.52
  -1   6   0   18.12    0.60
  -1   6   0   18.32    0.72
  -1   6   0   19.41    0.54
  -2  -6   0    0.49    0.18
   2  -6   0    0.42    0.07
   2  -6   0    0.72    0.14
   2  -6   0    0.55    0.14
  -2  -6   0    0.76    0.15
   2   6   0    0.55    0.14
  -2   6   0    0.78    0.15
   2   6   0    0.58    0.13
  -2   6   0    0.31    0.11
   2   6   0    0.85    0.15
  -2   6   0    0.53    0.14
   3  -6   0   12.85    0.44
  -3  -6   0   12.74    0.60
   3  -6   0   12.99    0.46
  -3  -6   0   12.79    0.27
  -3  -6   0   12.62    0.43
  -3   6   0   12.68    0.37
   3   6   0   12.99    0.44
  -3   6   0   12.79    0.44
  -3   6   0   12.99    0.68
   3   6   0   12.33    0.43
  -3   6   0   12.41    0.63
  -3   6   0   12.76    0.24
  -4  -6   0    1.37    0.16
   4  -6   0    1.25    0.19
  -4  -6   0    1.41    0.19
   4  -6   0    1.32    0.21
  -4  -6   0    1.28    0.26
  -4   6   0    0.95    0.20
  -4   6   0    1.38    0.17
  -4   6   0    0.89    0.10
  -4   6   0    1.66    0.21
   4   6   0    1.27    0.18
  -4   6   0    1.12    0.25
   4   6   0    1.36    0.19
  -5  -6   0    5.73    0.32
   5  -6   0    5.21    0.32
   5  -6   0    5.09    0.30
  -5  -6   0    5.78    0.49
  -5  -6   0    5.38    0.29
  -5   6   0    5.51    0.53
  -5   6   0    5.16    0.50
   5   6   0    5.69    0.32
  -5   6   0    5.64    0.31
  -5   6   0    5.32    0.28
   5   6   0    5.38    0.31
  -5   6   0    5.46    0.30
   6  -6   0    0.60    0.17
  -6  -6   0    0.42    0.14
   6  -6   0    0.54    0.23
  -6  -6   0    0.54    0.26
   6   6   0    0.66    0.15
  -6   6   0    0.48    0.11
  -6   6   0    0.44    0.24
  -6   6   0    0.43    0.19
   7  -6   0   10.22    0.65
  -7  -6   0   10.26    0.57
   7  -6   0   10.64    0.49
  -7  -6   0   10.55    0.83
  -7   6   0   10.80    0.83
  -7   6   0   10.66    0.81
   7   6   0   10.24    0.43
   8  -6   0    1.28    0.34
  -8  -6   0    0.64    0.37
   8  -6   0    0.90    0.21
  -8   6   0    0.75    0.33
   8   6   0    1.06    0.19
  -8   6   0    0.53    0.24
  -9  -6   0    0.41    0.37
  -9   6   0    0.16    0.29
  -9   6   0    0.21    0.21
 -10  -6   0    0.38    0.41
 -10   6   0    0.54    0.36
 -11  -6   0    0.18    0.30
 -11   6   0    0.11    0.35
   0  -7   0   -0.05    0.07
   0  -7   0    0.09    0.16
   0   7   0    0.04    0.06
   0   7   0   -0.06    0.07
   0   7   0    0.09    0.13
   1  -7   0    0.56    0.14
   1  -7   0    0.42    0.10
   1  -7   0    0.52    0.16
  -1  -7   0    0.57    0.15
  -1  -7   0    0.55    0.17
  -1   7   0    0.81    0.17
   1   7   0    0.49    0.18
  -1   7   0    0.47    0.14
  -1   7   0    0.44    0.10
   1   7   0    0.71    0.14
   1   7   0    0.67    0.09
  -1   7   0    0.59    0.13
  -2  -7   0    5.02    0.43
   2  -7   0    4.69    0.31
   2  -7   0    4.79    0.26
   2  -7   0    4.44    0.38
  -2  -7   0    4.92    0.29
  -2   7   0    4.77    0.36
  -2   7   0    4.57    0.27
   2   7   0    5.01    0.30
  -2   7   0    4.53    0.29
   2   7   0    4.73    0.48
  -2   7   0    4.69    0.41
  -3  -7   0    0.97    0.18
  -3  -7   0    0.90    0.24
   3  -7   0    1.10    0.19
   3  -7   0    0.93    0.18
  -3   7   0    0.69    0.17
  -3   7   0    0.66    0.16
  -3   7   0    0.64    0.09
   3   7   0    1.07    0.18
   3   7   0    1.11    0.18
  -3   7   0    1.09    0.18
  -4  -7   0    4.37    0.42
  -4  -7   0    3.81    0.18
   4  -7   0    4.07    0.31
   4  -7   0    4.39    0.31
  -4  -7   0    3.94    0.28
  -4   7   0    3.81    0.16
  -4   7   0    3.61    0.27
  -4   7   0    4.08    0.48
  -4   7   0    4.30    0.44
  -4   7   0    3.92    0.23
   4   7   0    3.84    0.28
   4   7   0    3.64    0.29
  -5  -7   0    3.99    0.29
   5  -7   0    4.06    0.33
   5  -7   0    3.99    0.30
  -5  -7   0    4.29    0.46
  -5  -7   0    4.27    0.26
   5   7   0    4.31    0.31
  -5   7   0    4.28    0.52
   5   7   0    4.28    0.29
  -5   7   0    4.21    0.24
  -5   7   0    4.49    0.48
  -5   7   0    4.12    0.30
  -5   7   0    4.26    0.26
   6  -7   0   -0.03    0.14
  -6  -7   0   -0.06    0.09
   6  -7   0    0.05    0.16
  -6  -7   0    0.03    0.23
  -6   7   0   -0.02    0.06
   6   7   0    0.06    0.13
  -6   7   0    0.06    0.15
  -6   7   0   -0.26    0.16
   7  -7   0    1.05    0.23
  -7  -7   0    1.05    0.37
   7  -7   0    1.30    0.35
  -7   7   0    0.89    0.29
   7   7   0    1.12    0.21
  -7   7   0    0.68    0.25
   8  -7   0    1.11    0.38
  -8  -7   0    0.94    0.34
   8  -7   0    1.00    0.23
  -8   7   0    0.62    0.33
  -8   7   0    0.47    0.25
   8   7   0    1.02    0.20
  -9  -7   0    0.89    0.36
   9  -7   0    0.72    0.22
  -9   7   0    0.63    0.38
  -9   7   0    0.41    0.26
 -10  -7   0    0.54    0.43
 -10   7   0    0.98    0.43
 -11  -7   0    0.39    0.38
 -11   7   0    0.13    0.36
   0  -8   0   53.04    1.39
   0  -8   0   52.07    1.13
   0   8   0   51.01    1.48
   0   8   0   51.93    1.11
   0   8   0   52.14    1.13
  -1  -8   0    0.01    0.14
  -1  -8   0    0.31    0.16
   1  -8   0   -0.01    0.07
   1  -8   0    0.06    0.14
   1   8   0    0.06    0.13
  -1   8   0   -0.02    0.13
  -1   8   0    0.00    0.09
   1   8   0    0.03    0.05
   1   8   0   -0.09    0.12
  -1   8   0    0.14    0.14
   2  -8   0   11.88    0.49
   2  -8   0   11.72    0.43
   2  -8   0   11.16    0.64
  -2  -8   0   10.70    0.47
  -2  -8   0   12.27    0.66
  -2   8   0   10.98    0.45
  -2   8   0   11.37    0.57
   2   8   0   11.64    0.66
   2   8   0   11.79    0.47
  -2   8   0   11.83    0.44
  -2   8   0   12.00    0.68
  -3  -8   0    0.25    0.14
   3  -8   0    0.28    0.06
  -3  -8   0    0.49    0.22
   3  -8   0    0.39    0.17
  -3   8   0    0.37    0.15
  -3   8   0    0.25    0.16
   3   8   0    0.22    0.15
  -3   8   0    0.26    0.08
  -3   8   0    0.33    0.14
   3   8   0    0.39    0.15
  -4  -8   0    1.79    0.30
  -4  -8   0    2.72    0.28
   4  -8   0    2.74    0.29
  -4   8   0    2.59    0.26
   4   8   0    2.22    0.24
  -4   8   0    2.51    0.36
   4   8   0    2.47    0.26
  -4   8   0    2.76    0.40
  -4   8   0    2.11    0.20
   5  -8   0    2.31    0.29
  -5  -8   0    3.01    0.42
  -5  -8   0    2.52    0.27
  -5  -8   0    2.48    0.20
   5  -8   0    2.53    0.28
   5   8   0    2.76    0.27
  -5   8   0    2.57    0.26
  -5   8   0    2.54    0.16
  -5   8   0    1.86    0.32
  -5   8   0    2.68    0.21
   5   8   0    2.64    0.27
  -6  -8   0    0.09    0.19
   6  -8   0    0.21    0.19
  -6   8   0    0.03    0.16
  -6   8   0    0.14    0.15
   6   8   0    0.15    0.14
   7  -8   0    0.04    0.19
   7  -8   0    0.11    0.18
  -7  -8   0   -0.14    0.19
  -7   8   0   -0.12    0.16
   7   8   0    0.15    0.16
  -7   8   0    0.22    0.26
   8  -8   0    2.93    0.35
  -8  -8   0    2.63    0.53
   8  -8   0    3.12    0.48
  -8   8   0    2.18    0.44
   8   8   0    2.59    0.29
  -8   8   0    1.65    0.37
  -9  -8   0    0.20    0.29
   9  -8   0    0.16    0.19
   9   8   0    0.33    0.17
  -9   8   0    0.10    0.32
  -9   8   0    0.04    0.25
 -10  -8   0    0.05    0.41
 -10   8   0    0.00    0.36
   0  -9   0    0.22    0.16
   0  -9   0    0.04    0.14
   0   9   0    0.22    0.14
   0   9   0    0.12    0.14
   1  -9   0   42.30    1.29
   1  -9   0   41.04    1.02
  -1  -9   0   41.73    1.03
  -1  -9   0   41.41    1.25
  -1   9   0   40.63    1.10
   1   9   0   41.57    1.01
  -1   9   0   40.55    1.36
   1   9   0   41.22    0.86
   1   9   0   41.11    1.35
  -1   9   0   40.86    0.99
   2  -9   0    3.91    0.28
  -2  -9   0    3.91    0.33
   2  -9   0    3.73    0.31
  -2  -9   0    4.16    0.43
   2  -9   0    4.09    0.47
  -2   9   0    4.09    0.30
   2   9   0    4.20    0.56
  -2   9   0    3.97    0.36
   2   9   0    3.73    0.33
  -2   9   0    3.87    0.49
   3  -9   0   13.05    0.44
   3  -9   0   13.36    0.56
  -3  -9   0   13.27    0.53
  -3  -9   0   12.73    0.71
   3   9   0   12.47    0.52
   3   9   0   13.89    0.81
  -3   9   0   12.47    0.53
  -3   9   0   13.17    0.45
  -3   9   0   14.09    0.84
  -3   9   0   13.30    0.70
  -4  -9   0    4.86    0.50
  -4  -9   0    4.76    0.35
   4  -9   0    4.44    0.37
  -4   9   0    5.00    0.35
   4   9   0    5.23    0.37
  -4   9   0    4.93    0.53
  -4   9   0    5.04    0.27
  -4   9   0    5.41    0.54
  -5  -9   0    0.37    0.22
  -5  -9   0    0.22    0.14
   5  -9   0    0.10    0.19
  -5   9   0    0.02    0.21
  -5   9   0    0.15    0.06
  -5   9   0    0.30    0.15
  -5   9   0    0.16    0.18
   5   9   0    0.29    0.17
   6  -9   0    0.08    0.17
  -6  -9   0   -0.33    0.25
   6   9   0   -0.08    0.16
  -6   9   0   -0.02    0.22
  -6   9   0    0.03    0.14
   7  -9   0    0.07    0.23
   7  -9   0    0.44    0.23
  -7  -9   0   -0.05    0.31
   7   9   0    0.01    0.16
  -7   9   0    0.16    0.22
  -7   9   0    0.08    0.20
   8  -9   0    2.45    0.35
  -8  -9   0    1.47    0.46
   8   9   0    2.19    0.29
  -8   9   0    1.77    0.46
  -8   9   0    1.24    0.32
   9  -9   0    0.00    0.19
  -9  -9   0    0.09    0.37
   9   9   0   -0.13    0.15
  -9   9   0    0.27    0.27
  -9   9   0    0.04    0.24
 -10  -9   0    0.18    0.44
 -10   9   0    0.34    0.39
   0 -10   0    3.94    0.32
   0 -10   0    3.80    0.42
   0  10   0    3.83    0.49
   0  10   0    4.15    0.32
   0  10   0    4.08    0.29
  -1 -10   0    0.53    0.26
   1 -10   0    0.06    0.15
   1 -10   0    0.12    0.21
  -1  10   0    0.23    0.15
  -1  10   0    0.74    0.20
   1  10   0    0.38    0.23
   1  10   0    0.23    0.16
   2 -10   0   11.93    0.70
   2 -10   0   11.20    0.56
  -2 -10   0   11.99    0.70
  -2 -10   0   11.94    0.56
  -2  10   0   11.48    0.52
  -2  10   0   11.80    0.63
  -2  10   0   11.38    0.74
   2  10   0   12.19    0.83
   2  10   0   11.99    0.55
  -3 -10   0   10.26    0.73
  -3 -10   0   10.15    0.50
   3 -10   0   10.30    0.42
   3 -10   0   10.01    0.53
  -3  10   0    9.78    0.72
   3  10   0   10.25    0.52
   3  10   0   10.84    0.79
  -3  10   0   10.70    0.52
  -3  10   0    9.56    0.62
  -4 -10   0    2.55    0.43
  -4 -10   0    3.01    0.32
   4 -10   0    3.28    0.36
  -4  10   0    2.30    0.37
   4  10   0    3.28    0.33
  -4  10   0    3.76    0.34
  -4  10   0    3.11    0.47
  -4  10   0    3.11    0.23
  -5 -10   0    4.60    0.37
  -5 -10   0    6.11    0.69
   5 -10   0    5.34    0.44
  -5  10   0    4.84    0.38
   5  10   0    5.30    0.40
  -5  10   0    5.05    0.67
  -5  10   0    5.51    0.58
  -6 -10   0   11.89    0.86
   6 -10   0   12.76    0.65
   6  10   0   11.96    0.57
  -6  10   0   12.39    0.90
  -6  10   0   12.80    0.98
   7 -10   0    0.01    0.20
  -7 -10   0   -0.33    0.31
  -7  10   0    0.30    0.30
   7  10   0   -0.07    0.18
  -7  10   0   -0.07    0.21
  -8 -10   0    2.04    0.54
   8 -10   0    2.88    0.39
  -8  10   0    1.62    0.40
  -8  10   0    1.83    0.48
   8  10   0    3.19    0.36
   9 -10   0    0.56    0.26
  -9 -10   0    0.43    0.44
  -9  10   0    0.38    0.30
  -9  10   0    0.34    0.36
   9  10   0    0.72    0.23
 -10 -10   0    0.28    0.43
 -10  10   0    0.15    0.30
   0 -11   0    0.07    0.12
   0 -11   0    0.17    0.24
   0  11   0    0.00    0.09
   0  11   0   -0.01    0.21
   0  11   0    0.07    0.12
   1 -11   0    0.05    0.05
  -1 -11   0    0.15    0.19
  -1 -11   0    0.05    0.16
   1 -11   0    0.04    0.13
   1 -11   0    0.12    0.23
   1  11   0    0.10    0.23
  -1  11   0    0.10    0.16
  -1  11   0    0.01    0.12
   1  11   0    0.05    0.08
  -1  11   0    0.00    0.10
   1  11   0    0.14    0.17
   2 -11   0    1.90    0.36
  -2 -11   0    2.20    0.37
   2 -11   0    2.43    0.33
   2 -11   0    2.47    0.10
  -2 -11   0    2.42    0.33
   2 -11   0    2.47    0.10
   2  11   0    2.23    0.28
  -2  11   0    1.57    0.31
   2  11   0    1.54    0.34
  -2  11   0    2.08    0.29
  -2  11   0    2.82    0.37
   3 -11   0    2.79    0.26
   3 -11   0    2.85    0.36
  -3 -11   0    2.17    0.37
  -3 -11   0    2.67    0.34
   3  11   0    1.83    0.35
  -3  11   0    1.62    0.29
  -3  11   0    3.03    0.31
  -3  11   0    3.05    0.39
   3  11   0    2.31    0.32
  -4 -11   0    2.28    0.40
  -4 -11   0    2.57    0.34
   4 -11   0    2.43    0.35
  -4  11   0    2.82    0.42
   4  11   0    2.45    0.34
  -4  11   0    1.77    0.34
  -4  11   0    2.72    0.33
   5 -11   0    1.73    0.32
  -5 -11   0    1.01    0.33
  -5 -11   0    1.68    0.28
  -5  11   0    1.16    0.31
  -5  11   0    1.70    0.29
   5  11   0    1.52    0.29
  -5  11   0    0.94    0.30
  -6 -11   0    2.79    0.54
   6 -11   0    4.48    0.48
  -6  11   0    2.38    0.43
   6  11   0    3.23    0.41
  -6  11   0    2.50    0.48
   7 -11   0    0.89    0.30
  -7 -11   0    0.57    0.33
   7  11   0    1.17    0.28
  -7  11   0    0.91    0.33
  -7  11   0    0.49    0.30
   8 -11   0    1.25    0.31
  -8 -11   0    0.55    0.36
  -8  11   0    0.51    0.29
  -8  11   0    0.15    0.27
   8  11   0    0.75    0.25
  -9 -11   0    0.15    0.47
   9 -11   0    0.49    0.26
  -9  11   0    0.26    0.28
   9  11   0    0.62    0.22
  -9  11   0    0.50    0.39
 -10 -11   0   -0.79    0.42
 -10  11   0   -0.17    0.36
   0 -12   0   25.04    1.11
   0 -12   0   24.77    0.87
   0  12   0   25.86    1.29
   0  12   0   26.02    0.89
   0  12   0   25.37    0.81
   1 -12   0    5.28    0.46
  -1 -12   0    4.88    0.63
  -1 -12   0    5.95    0.47
   1 -12   0    5.51    0.55
   1 -12   0    5.96    0.27
   1  12   0    6.09    0.69
   1  12   0    5.81    0.45
  -1  12   0    5.82    0.46
   1  12   0    5.75    0.32
  -1  12   0    5.32    0.72
  -1  12   0    6.09    0.46
   2 -12   0    0.15    0.20
   2 -12   0    0.01    0.03
   2 -12   0    0.18    0.16
  -2 -12   0    0.02    0.18
  -2 -12   0    0.11    0.21
  -2  12   0   -0.11    0.14
  -2  12   0    0.02    0.14
  -2  12   0    0.09    0.18
   2  12   0    0.14    0.28
   2  12   0    0.10    0.14
  -3 -12   0    0.35    0.21
   3 -12   0    0.60    0.21
  -3 -12   0    0.65    0.28
  -3  12   0    0.33    0.17
   3  12   0    0.35    0.18
  -3  12   0    0.32    0.23
  -3  12   0    0.39    0.17
   3  12   0    0.32    0.23
  -4 -12   0    4.14    0.42
   4 -12   0    4.26    0.45
  -4 -12   0    4.29    0.58
  -4  12   0    3.96    0.50
  -4  12   0    5.43    0.73
   4  12   0    4.32    0.43
  -4  12   0    3.80    0.36
   5 -12   0    3.83    0.45
  -5 -12   0    3.19    0.51
  -5  12   0    3.75    0.60
  -5  12   0    2.93    0.48
  -5  12   0    3.43    0.39
   5  12   0    3.89    0.43
  -6 -12   0    2.68    0.55
   6 -12   0    3.29    0.43
  -6  12   0    1.73    0.37
  -6  12   0    2.27    0.46
   6  12   0    3.59    0.45
   7 -12   0   -0.14    0.23
  -7 -12   0   -0.16    0.27
  -7  12   0    0.08    0.28
  -7  12   0    0.09    0.25
   7  12   0    0.05    0.19
  -8 -12   0   -0.21    0.29
   8 -12   0   -0.07    0.25
  -8  12   0   -0.07    0.32
  -8  12   0    0.10    0.27
   8  12   0    0.06    0.22
   9 -12   0   -0.01    0.25
  -9 -12   0   -0.52    0.43
  -9  12   0    0.00    0.23
   9  12   0    0.11    0.21
  -9  12   0    0.06    0.30
 -10 -12   0    0.03    0.40
   0 -13   0    0.37    0.24
   0 -13   0    0.39    0.24
   0  13   0    0.53    0.15
   0  13   0    0.25    0.23
  -1 -13   0    5.04    0.68
   1 -13   0    5.39    0.28
   1 -13   0    5.34    0.49
  -1 -13   0    5.52    0.49
   1 -13   0    5.05    0.57
  -1  13   0    5.34    0.43
   1  13   0    4.86    0.32
  -1  13   0    5.15    0.44
  -1  13   0    5.29    0.78
   1  13   0    4.99    0.46
  -2 -13   0    2.70    0.48
   2 -13   0    2.77    0.14
   2 -13   0    3.65    0.45
  -2 -13   0    3.08    0.41
   2 -13   0    2.49    0.42
   2  13   0    2.15    0.16
  -2  13   0    2.99    0.43
   2  13   0    3.11    0.36
   2  13   0    1.94    0.42
  -2  13   0    2.83    0.38
  -2  13   0    1.88    0.38
  -3 -13   0   -0.08    0.25
  -3 -13   0    0.10    0.22
   3 -13   0   -0.08    0.21
   3  13   0   -0.22    0.14
  -3  13   0   -0.04    0.17
  -3  13   0   -0.10    0.13
  -3  13   0    0.13    0.17
   3  13   0    0.34    0.33
   4 -13   0    3.86    0.48
  -4 -13   0    4.23    0.46
  -4 -13   0    3.22    0.52
  -4  13   0    3.90    0.52
   4  13   0    3.81    0.45
  -4  13   0    3.79    0.43
  -5 -13   0   19.36    1.22
   5 -13   0   19.02    0.87
   5  13   0   18.85    0.82
  -5  13   0   19.80    1.17
  -5  13   0   20.91    1.32
   6 -13   0    3.02    0.44
  -6 -13   0    2.43    0.51
  -6  13   0    2.51    0.46
  -6  13   0    1.74    0.42
   6  13   0    3.47    0.44
  -7 -13   0   -0.20    0.28
   7 -13   0   -0.10    0.26
   7  13   0   -0.21    0.20
  -7  13   0   -0.17    0.25
  -7  13   0   -0.07    0.20
   8 -13   0   -0.17    0.26
  -8 -13   0   -0.11    0.32
   8  13   0   -0.03    0.23
  -8  13   0   -0.16    0.28
  -8  13   0   -0.19    0.31
   9 -13   0    0.77    0.33
  -9 -13   0    0.47    0.57
  -9  13   0    0.41    0.37
   9  13   0    0.96    0.30
  -9  13   0    0.70    0.48
   0 -14   0    0.54    0.28
   0 -14   0    0.82    0.30
   0  14   0    0.81    0.18
   0  14   0    1.20    0.32
   0  14   0    0.69    0.30
  -1 -14   0   25.97    0.97
   1 -14   0   25.78    0.65
   1 -14   0   25.65    1.27
   1 -14   0   25.14    0.97
  -1 -14   0   25.70    1.21
  -1  14   0   27.07    1.46
   1  14   0   26.68    1.39
   1  14   0   27.39    1.00
   1  14   0   27.00    0.78
  -1  14   0   26.97    1.00
  -1  14   0   27.68    1.02
  -2 -14   0   32.38    1.38
  -2 -14   0   32.92    1.13
   2 -14   0   31.17    1.36
   2 -14   0   31.64    1.11
   2  14   0   32.25    1.08
  -2  14   0   31.88    1.21
   2  14   0   34.02    1.63
  -2  14   0   34.09    1.64
  -2  14   0   31.13    1.06
  -3 -14   0    7.33    0.58
   3 -14   0    8.22    0.64
  -3 -14   0    9.09    0.92
  -3  14   0    8.40    0.60
  -3  14   0    7.66    0.83
  -3  14   0    7.47    0.69
   3  14   0    8.72    0.61
   3  14   0    8.09    1.02
   4 -14   0    0.72    0.32
  -4 -14   0    0.95    0.31
  -4 -14   0    0.79    0.36
   4  14   0    0.69    0.28
  -4  14   0    0.89    0.27
   4  14   0    0.95    0.31
  -4  14   0    1.20    0.32
  -4  14   0    0.73    0.33
   5 -14   0    9.26    0.68
  -5 -14   0    8.02    0.96
   5  14   0    9.05    0.63
  -5  14   0    9.34    0.89
  -5  14   0    8.06    0.88
  -6 -14   0    2.19    0.52
   6 -14   0    2.55    0.44
  -6  14   0    1.77    0.41
   6  14   0    2.97    0.44
  -6  14   0    1.45    0.42
  -7 -14   0   -0.14    0.43
   7 -14   0   -0.01    0.24
  -7  14   0   -0.05    0.29
   7  14   0    0.15    0.25
  -7  14   0    0.02    0.24
   8 -14   0    0.16    0.29
  -8 -14   0   -0.30    0.33
  -8  14   0    0.04    0.26
   8  14   0    0.30    0.28
  -8  14   0   -0.01    0.32
  -9 -14   0   -0.38    0.37
   9 -14   0   -0.22    0.27
  -9  14   0   -0.24    0.32
   9  14   0   -0.39    0.21
  -9  14   0   -0.02    0.30
   0 -15   0    0.04    0.19
   0 -15   0   -0.11    0.24
   0  15   0   -0.08    0.14
   0  15   0    0.07    0.19
   0  15   0    0.22    0.27
  -1 -15   0    1.55    0.41
   1 -15   0    1.90    0.42
   1 -15   0    2.28    0.43
   1 -15   0    2.14    0.23
  -1 -15   0    2.17    0.37
   1  15   0    1.60    0.47
   1  15   0    2.62    0.42
  -1  15   0    2.78    0.40
   1  15   0    2.36    0.32
  -1  15   0    2.08    0.36
  -1  15   0    1.34    0.43
  -2 -15   0   11.76    0.74
   2 -15   0   11.24    0.75
  -2 -15   0   12.34    1.02
   2 -15   0    9.94    0.84
   2  15   0   10.27    0.64
  -2  15   0   11.99    0.77
  -2  15   0   11.73    1.13
   2  15   0   11.89    1.04
  -2  15   0   11.10    0.71
  -3 -15   0    6.59    0.88
   3 -15   0    6.94    0.57
  -3 -15   0    7.31    0.60
   3 -15   0    7.01    0.73
  -3  15   0    7.25    0.60
   3  15   0    7.05    1.05
  -3  15   0    7.76    1.00
  -3  15   0    7.17    0.69
   3  15   0    8.26    0.63
  -4 -15   0    2.06    0.39
   4 -15   0    2.49    0.46
  -4 -15   0    1.91    0.48
   4  15   0    2.44    0.39
  -4  15   0    1.63    0.35
   4  15   0    1.04    0.40
  -4  15   0    2.47    0.41
  -4  15   0    1.29    0.40
  -5 -15   0    0.00    0.31
   5 -15   0    0.17    0.29
   5  15   0    0.04    0.20
  -5  15   0    0.06    0.30
  -5  15   0    0.07    0.27
   6 -15   0    0.26    0.29
  -6 -15   0   -0.11    0.32
  -6  15   0    0.17    0.33
   6  15   0    0.51    0.29
  -6  15   0    0.33    0.34
   7 -15   0    0.30    0.28
  -7 -15   0    0.01    0.36
  -7  15   0    0.16    0.35
  -7  15   0   -0.02    0.34
   7  15   0    0.01    0.26
  -8 -15   0   -0.16    0.37
   8 -15   0    0.02    0.28
  -8  15   0   -0.29    0.32
  -8  15   0   -0.38    0.36
   8  15   0   -0.25    0.25
   9 -15   0    0.63    0.36
  -9  15   0    0.28    0.43
   9  15   0    0.26    0.29
   0 -16   0    0.66    0.40
   0 -16   0    0.50    0.26
   0  16   0    0.10    0.39
   0  16   0    0.46    0.25
   0  16   0    0.16    0.17
  -1 -16   0    4.39    0.66
   1 -16   0    5.43    0.79
  -1 -16   0    4.54    0.50
   1 -16   0    5.05    0.60
  -1  16   0    4.92    0.50
  -1  16   0    6.01    0.55
  -1  16   0    3.11    0.57
   1  16   0    5.55    0.59
  -2 -16   0    1.22    0.36
  -2 -16   0    1.10    0.39
   2 -16   0    1.04    0.32
   2 -16   0    0.89    0.40
  -2  16   0    0.51    0.31
  -2  16   0    0.71    0.26
   2  16   0    1.18    0.31
   2  16   0    0.47    0.42
  -2  16   0    1.05    0.30
  -3 -16   0    0.76    0.26
  -3 -16   0   -0.26    0.27
   3 -16   0    0.69    0.31
   3 -16   0    0.56    0.32
  -3  16   0    0.45    0.26
   3  16   0    0.01    0.38
  -3  16   0    0.43    0.36
  -3  16   0    0.47    0.23
   3  16   0    0.32    0.29
  -4 -16   0    2.73    0.64
  -4 -16   0    2.94    0.46
   4 -16   0    3.07    0.47
  -4  16   0    3.43    0.42
  -4  16   0    4.21    0.63
   4  16   0    3.09    0.44
   5 -16   0   -0.21    0.24
  -5 -16   0    0.00    0.33
  -5  16   0   -0.22    0.21
   5  16   0    0.10    0.24
  -5  16   0    0.05    0.27
  -6 -16   0   -0.43    0.45
   6 -16   0    0.15    0.29
   6  16   0    0.44    0.30
  -6  16   0    0.11    0.32
  -6  16   0   -0.16    0.24
  -7 -16   0    0.12    0.40
   7 -16   0   -0.25    0.25
  -7  16   0   -0.43    0.33
  -7  16   0   -0.53    0.32
   7  16   0    0.24    0.27
   8 -16   0   -0.12    0.32
  -8 -16   0   -0.38    0.54
  -8  16   0   -0.27    0.37
   8  16   0    0.51    0.34
  -8  16   0    0.12    0.43
   9 -16   0    0.76    0.37
   9  16   0    0.80    0.35
   0 -17   0   -0.25    0.35
   0 -17   0   -0.24    0.26
   0  17   0   -0.04    0.28
   0  17   0   -0.69    0.37
   1 -17   0    0.39    0.31
  -1 -17   0    0.54    0.28
  -1 -17   0    0.58    0.35
   1 -17   0    0.55    0.28
  -1  17   0   -0.34    0.38
  -1  17   0    0.21    0.18
  -1  17   0    0.66    0.35
   1  17   0    0.85    0.30
   1  17   0    0.25    0.33
   2 -17   0    5.42    0.80
  -2 -17   0    3.60    0.59
   2 -17   0    4.22    0.51
  -2 -17   0    4.05    0.55
   2  17   0    4.16    0.49
  -2  17   0    4.95    0.56
  -2  17   0    4.90    0.57
  -3 -17   0    0.03    0.19
  -3 -17   0   -0.20    0.44
   3 -17   0    0.26    0.24
   3 -17   0    0.35    0.27
  -3  17   0   -0.08    0.26
   3  17   0   -0.09    0.26
  -3  17   0    0.04    0.25
  -3  17   0   -0.06    0.21
   3  17   0   -0.36    0.37
   4 -17   0    0.81    0.35
  -4 -17   0    0.25    0.48
  -4  17   0    0.00    0.37
   4  17   0    0.45    0.25
  -4  17   0    0.35    0.28
  -4  17   0    0.98    0.35
   4  17   0   -0.04    0.36
   5 -17   0    0.28    0.25
  -5 -17   0   -0.87    0.42
  -5  17   0    0.01    0.27
  -5  17   0    0.05    0.28
   5  17   0    0.04    0.28
   6 -17   0    1.10    0.39
  -6 -17   0   -0.22    0.53
  -6  17   0    0.13    0.40
   6  17   0    1.36    0.39
  -6  17   0    0.16    0.36
   7 -17   0    1.23    0.41
  -7 -17   0   -0.22    0.55
  -7  17   0    0.40    0.35
  -7  17   0    0.48    0.45
   7  17   0    0.85    0.35
  -8 -17   0   -1.08    0.55
   8 -17   0    0.07    0.30
  -8  17   0    0.32    0.37
  -8  17   0   -0.64    0.36
   8  17   0    0.20    0.33
   0 -18   0    1.34    0.49
   0 -18   0    1.18    0.41
   0  18   0    1.34    0.41
   0  18   0    0.37    0.48
  -1 -18   0    0.32    0.33
   1 -18   0    0.27    0.39
  -1 -18   0   -0.04    0.28
   1 -18   0    0.10    0.24
   1  18   0   -0.20    0.44
  -1  18   0   -0.30    0.27
  -1  18   0   -0.05    0.19
  -1  18   0   -0.49    0.40
   1  18   0    0.18    0.23
  -2 -18   0    0.16    0.24
  -2 -18   0    0.28    0.44
   2 -18   0    0.26    0.32
   2 -18   0    0.42    0.30
  -2  18   0   -0.15    0.28
   2  18   0    0.23    0.24
  -2  18   0   -0.05    0.17
  -2  18   0    0.22    0.29
   2  18   0   -0.25    0.31
   3 -18   0    0.46    0.34
  -3 -18   0    0.07    0.35
  -3 -18   0    0.49    0.26
   3 -18   0    0.71    0.32
  -3  18   0    0.48    0.27
   3  18   0   -0.02    0.31
   3  18   0    0.71    0.35
  -3  18   0    1.04    0.36
  -3  18   0   -0.02    0.30
  -4 -18   0   -0.08    0.36
   4 -18   0   -0.14    0.29
   4  18   0   -0.44    0.36
  -4  18   0   -0.45    0.36
   4  18   0   -0.08    0.20
  -4  18   0   -0.02    0.26
   5 -18   0    0.09    0.31
  -5 -18   0   -0.50    0.49
   5  18   0   -0.01    0.29
  -5  18   0   -0.34    0.38
  -5  18   0   -0.23    0.26
  -6 -18   0   -0.86    0.50
   6 -18   0    0.03    0.30
   6  18   0    0.04    0.28
  -6  18   0   -0.68    0.36
  -6  18   0    0.31    0.36
  -7 -18   0   -0.71    0.57
   7 -18   0   -0.04    0.31
  -7  18   0   -0.66    0.41
  -7  18   0   -0.16    0.26
   7  18   0   -0.08    0.29
   0 -19   0   -0.38    0.29
   0 -19   0    0.01    0.29
   0  19   0   -0.06    0.32
   0  19   0   -0.31    0.32
   1 -19   0    0.24    0.33
   1 -19   0    0.13    0.29
  -1 -19   0    0.02    0.32
  -1 -19   0   -0.15    0.29
  -1  19   0   -0.37    0.45
  -1  19   0    0.20    0.24
   1  19   0   -0.40    0.31
   1  19   0    0.21    0.26
  -2 -19   0    0.58    0.49
   2 -19   0    1.25    0.46
   2 -19   0    0.58    0.31
  -2 -19   0    0.44    0.29
   2  19   0    0.84    0.32
  -2  19   0    0.36    0.37
   2  19   0    0.01    0.49
  -2  19   0    0.61    0.29
  -2  19   0    0.76    0.31
   3 -19   0   -0.01    0.23
  -3 -19   0   -0.19    0.46
  -3 -19   0    0.12    0.23
   3  19   0   -0.63    0.40
  -3  19   0   -0.03    0.23
   3  19   0    0.17    0.32
  -3  19   0    0.25    0.30
  -3  19   0   -0.64    0.38
  -4 -19   0    0.18    0.53
   4 -19   0    1.00    0.41
   4  19   0    0.78    0.37
  -4  19   0    0.32    0.32
  -4  19   0   -0.48    0.41
   4  19   0   -0.25    0.40
   5 -19   0    0.32    0.35
  -5 -19   0   -0.51    0.33
  -5  19   0   -0.10    0.30
   5  19   0   -0.02    0.30
  -6 -19   0   -0.16    0.42
   6 -19   0    0.78    0.40
  -6  19   0    0.09    0.38
  -6  19   0    0.46    0.41
   6  19   0    0.77    0.39
  -7  19   0    1.04    0.41
  -7  19   0   -0.86    0.44
   7  19   0    1.06    0.43
   0 -20   0    1.00    0.43
   0 -20   0    0.75    0.38
   0  20   0    0.57    0.31
   0  20   0   -0.23    0.37
   1 -20   0    0.22    0.36
  -1 -20   0   -0.04    0.34
   1 -20   0    0.74    0.45
  -1 -20   0   -0.10    0.40
  -1  20   0    0.29    0.35
   1  20   0    0.10    0.25
   1  20   0   -0.64    0.31
   2 -20   0    0.66    0.39
  -2 -20   0    0.51    0.31
  -2 -20   0    0.69    0.42
   2 -20   0    1.20    0.48
   2  20   0    0.54    0.30
  -2  20   0    0.14    0.38
  -2  20   0    0.87    0.39
  -3 -20   0   -0.11    0.48
  -3 -20   0   -0.01    0.24
   3 -20   0   -0.13    0.33
  -3  20   0   -0.60    0.45
  -3  20   0    0.27    0.35
   3  20   0    0.20    0.34
  -3  20   0   -0.04    0.25
  -4 -20   0   -0.61    0.34
   4 -20   0    0.27    0.36
  -4  20   0   -0.48    0.31
  -4  20   0   -0.13    0.26
   4  20   0   -0.07    0.30
  -5 -20   0   -0.25    0.61
   5 -20   0    0.66    0.41
   5  20   0    0.69    0.38
  -5  20   0    0.33    0.36
   6 -20   0    0.57    0.42
  -6 -20   0   -0.33    0.63
  -6  20   0   -0.31    0.38
  -6  20   0    0.58    0.42
   6  20   0    0.66    0.40
   0 -21   0    0.21    0.30
   0 -21   0   -0.25    0.38
   0  21   0    0.05    0.24
  -1 -21   0    0.38    0.46
  -1 -21   0    0.70    0.40
   1 -21   0    0.90    0.48
   1 -21   0    0.22    0.29
   1  21   0    0.52    0.39
  -1  21   0   -1.13    0.49
   1  21   0   -1.13    0.49
  -1  21   0    0.32    0.38
   2 -21   0    0.34    0.31
  -2 -21   0    0.23    0.27
  -2 -21   0   -0.09    0.35
   2 -21   0    0.79    0.44
   2  21   0    0.31    0.29
  -2  21   0    0.29    0.35
   3 -21   0    0.39    0.42
  -3 -21   0    0.12    0.38
   3  21   0    0.20    0.37
  -3  21   0   -0.96    0.48
  -3  21   0    0.42    0.36
  -4 -21   0   -0.16    0.57
   4 -21   0    0.08    0.38
  -4  21   0   -0.56    0.35
   4  21   0   -0.42    0.32
  -4  21   0   -0.31    0.28
   4  21   0    0.06    0.36
  -5 -21   0   -0.75    0.38
   5 -21   0    0.12    0.40
   5  21   0    0.11    0.38
  -5  21   0   -0.17    0.31
  -6  21   0   -0.22    0.36
   0 -22   0    0.35    0.31
   0 -22   0    0.57    0.50
   0  22   0    0.16    0.30
  -1 -22   0    0.63    0.43
  -1 -22   0    0.77    0.53
   1 -22   0    0.87    0.38
   1 -22   0    0.58    0.39
   1  22   0    1.11    0.46
   1  22   0   -0.73    0.58
  -1  22   0    1.82    0.51
  -2 -22   0    0.74    0.42
   2 -22   0    0.60    0.43
  -2 -22   0    0.80    0.48
   2 -22   0    1.34    0.51
   2  22   0    1.03    0.40
  -2  22   0    0.33    0.32
  -3 -22   0   -0.09    0.54
   3 -22   0    0.27    0.33
   3  22   0   -1.10    0.50
   3  22   0    0.53    0.41
  -3  22   0   -1.19    0.54
  -4 -22   0   -0.69    0.57
   0 -23   0    0.05    0.45
   0 -23   0    0.06    0.42
   0  23   0   -0.35    0.36
  -1 -23   0    0.39    0.50
   1 -23   0    0.53    0.49
  -1 -23   0    0.11    0.31
   1 -23   0    0.62    0.45
   1  23   0    0.14    0.39
  -1  23   0    0.34    0.32
  -2 -23   0    0.33    0.56
  -2 -23   0    1.69    0.53
   2 -23   0    0.96    0.42
   2  23   0    1.61    0.52
  -2  23   0    1.65    0.52
   3  23   0   -1.16    0.53
   0 -24   0   -0.05    0.40
   0  24   0    0.47    0.46
  -1 -24   0    0.31    0.34
  -1  24   0    0.07    0.40
  -2  24   0    0.74    0.46
 -11   0   1    0.05    0.29
 -11   0   1    0.83    0.34
 -10   0   1   -0.15    0.25
 -10   0   1    0.33    0.30
  -9   0   1    0.52    0.27
  -9   0   1    0.02    0.16
  -9   0   1   -0.18    0.23
  -8   0   1   -0.01    0.15
  -8   0   1   -0.14    0.24
   7   0  -1   -0.15    0.12
  -7   0   1   -0.01    0.12
  -7   0   1   -0.21    0.11
   6   0  -1   -0.02    0.02
  -6   0   1   -0.01    0.11
  -6   0   1    0.01    0.13
   6   0  -1   -0.09    0.10
   6   0  -1    0.02    0.02
  -5   0   1   -0.08    0.10
   5   0  -1   -0.01    0.03
   5   0  -1   -0.04    0.03
   5   0  -1    0.11    0.15
  -5   0   1   -0.10    0.14
   4   0  -1   -0.09    0.02
  -4   0   1   -0.06    0.09
   4   0  -1   -0.08    0.03
   4   0  -1   -0.09    0.11
   3   0  -1    0.06    0.08
  -3   0   1   -0.02    0.09
   2   0  -1    0.00    0.05
  -2   0   1   -0.04    0.06
  -1   0   1   -0.20    0.03
  -1   0   1   -0.13    0.04
   0   0   1   -0.01    0.01
   0   0  -1   -0.01    0.01
   0   0   1    0.00    0.01
   0   0   1   -0.01    0.02
   0   0  -1   -0.02    0.01
   0   0  -1   -0.02    0.01
   0   0  -1   -0.01    0.01
   0   0   1   -0.01    0.01
   0   0   1   -0.01    0.02
  -1   0  -1   -0.05    0.04
  -1   0  -1   -0.07    0.04
  -1   0  -1   -0.06    0.03
   1   0   1   -0.10    0.04
   1   0   1   -0.11    0.04
  -1   0  -1   -0.04    0.04
  -1   0  -1   -0.04    0.04
   1   0   1   -0.06    0.04
   1   0   1   -0.06    0.03
   1   0   1   -0.07    0.03
  -2   0  -1   -0.02    0.06
  -2   0  -1    0.03    0.06
  -2   0  -1    0.01    0.03
  -2   0  -1   -0.02    0.06
   2   0   1   -0.05    0.05
  -2   0  -1    0.09    0.07
   2   0   1    0.00    0.06
   2   0   1   -0.06    0.05
   2   0   1    0.06    0.06
   3   0   1   -0.07    0.07
  -3   0  -1    0.03    0.05
   3   0   1    0.05    0.06
   3   0   1   -0.05    0.08
  -3   0  -1    0.17    0.07
  -3   0  -1   -0.07    0.07
   4   0   1   -0.01    0.10
  -4   0  -1    0.02    0.06
  -4   0  -1   -0.01    0.07
   4   0   1   -0.08    0.07
   4   0   1   -0.09    0.06
  -4   0  -1   -0.04    0.06
  -5   0  -1   -0.10    0.11
  -5   0  -1   -0.01    0.07
   5   0   1    0.00    0.07
   5   0   1   -0.01    0.13
   5   0   1    0.00    0.08
  -5   0  -1    0.09    0.08
   6   0   1   -0.13    0.13
   6   0   1    0.04    0.10
   6   0   1    0.02    0.04
  -6   0  -1    0.14    0.16
  -6   0  -1    0.00    0.09
  -6   0  -1   -0.12    0.07
   7   0   1    0.01    0.17
  -7   0  -1    0.01    0.13
  -7   0  -1    0.10    0.22
   7   0   1   -0.04    0.14
  -8   0  -1   -0.03    0.13
  -8   0  -1   -0.19    0.15
   8   0   1    0.02    0.17
   8   0   1   -0.03    0.13
  -9   0  -1   -0.44    0.22
  -9   0  -1    0.04    0.27
 -10   0  -1    0.41    0.31
 -10   0  -1   -0.05    0.27
 -11   0  -1    0.33    0.25
 -11   0  -1   -0.47    0.28
 -11  -1   1    0.45    0.26
 -11   1   1    0.17    0.31
 -11   1   1    0.95    0.36
 -10  -1   1    0.84    0.34
 -10  -1   1    1.47    0.43
 -10   1   1    0.62    0.33
 -10   1   1    1.41    0.41
  -9  -1   1    2.37    0.43
  -9  -1   1    3.91    0.55
  -9  -1   1    3.94    0.61
  -9   1   1    2.65    0.49
  -9   1   1    4.63    0.66
  -8  -1   1    9.53    0.79
   8  -1  -1    9.77    0.71
  -8  -1   1    7.62    0.70
  -8  -1   1    7.66    0.69
  -8   1   1    8.18    0.73
  -8   1   1    7.68    0.76
   7  -1  -1    0.13    0.22
  -7  -1   1   -0.04    0.11
  -7  -1   1    0.13    0.15
  -7  -1   1   -0.13    0.17
  -7   1   1    0.13    0.14
  -7   1   1   -0.27    0.17
   6  -1  -1    1.27    0.08
   6  -1  -1    1.25    0.08
   6  -1  -1    1.66    0.29
  -6  -1   1    1.16    0.24
  -6   1   1    0.75    0.20
   6   1  -1    1.21    0.06
   6   1  -1    1.22    0.06
  -6   1   1    0.80    0.19
  -5  -1   1    3.09    0.34
   5  -1  -1    2.85    0.11
   5  -1  -1    2.94    0.12
   5  -1  -1    3.04    0.33
  -5  -1   1    3.09    0.29
   5   1  -1    2.80    0.10
   5   1  -1    2.91    0.10
  -5   1   1    3.16    0.34
  -5   1   1    3.01    0.37
   4  -1  -1    1.07    0.20
   4  -1  -1    1.29    0.09
  -4  -1   1    1.62    0.20
   4  -1  -1    1.42    0.08
  -4   1   1    1.58    0.23
   4   1  -1    1.44    0.07
  -4   1   1    0.86    0.16
   4   1  -1    1.36    0.07
   3  -1  -1    2.95    0.10
   3  -1  -1    2.91    0.22
   3  -1  -1    3.01    0.10
  -3  -1   1    2.93    0.21
   3   1  -1    2.72    0.09
  -3   1   1    2.76    0.28
  -3   1   1    2.89    0.23
   3   1  -1    2.84    0.09
   2  -1  -1   27.73    0.42
  -2  -1   1   28.45    0.39
  -2  -1   1   27.20    0.59
   2  -1  -1   28.40    0.60
  -2  -1   1   28.19    0.39
  -2   1   1   28.65    0.60
   2   1  -1   25.52    0.40
  -2   1   1   28.01    0.40
   2   1  -1   27.63    0.40
  -2   1   1   27.83    0.40
  -1  -1   1   28.48    0.57
   1  -1  -1   29.62    0.52
   1  -1  -1   29.87    0.63
   1  -1  -1   29.36    0.47
  -1  -1   1   29.38    0.45
  -1  -1   1   29.57    0.44
   1  -1  -1   29.40    0.46
  -1   1   1   28.78    0.51
   1   1  -1   30.00    0.58
  -1   1   1   29.95    0.46
  -1   1   1   30.20    0.45
   1   1  -1   29.10    0.45
  -1   1   1   30.04    0.48
  -1   1   1   29.97    0.72
  -1   1   1   29.73    0.64
   0  -1  -1  122.09    2.02
   0  -1   1  109.98    2.20
   0  -1   1  129.06    1.75
   0  -1  -1  143.62    2.39
   0   1  -1  119.79    1.62
   0   1   1  145.30    2.41
   0   1  -1  119.14    1.98
   0   1   1  117.48    1.66
  -1  -1  -1   81.38    1.17
   1  -1   1   79.28    1.12
   1  -1   1   81.60    1.30
  -1  -1  -1   79.89    1.42
   1  -1   1   81.72    1.16
  -1  -1  -1   80.33    1.38
  -1  -1  -1   81.30    1.16
   1  -1   1   83.35    1.43
  -1  -1  -1   83.51    1.44
  -1  -1  -1   81.09    1.08
  -1  -1  -1   80.35    1.42
   1  -1   1   79.75    1.44
  -1  -1  -1   80.85    1.17
   1  -1   1   81.04    1.17
   1   1   1   82.52    1.08
  -1   1  -1   83.27    1.30
   1   1   1   79.68    1.37
  -1   1  -1   82.16    1.17
  -1   1  -1   80.68    1.45
   1   1   1   79.39    1.42
  -1   1  -1   82.08    1.43
   1   1   1   80.65    1.17
  -1   1  -1   82.48    1.13
  -1   1  -1   81.42    1.16
   1   1   1   82.49    1.16
  -2  -1  -1   35.32    0.65
   2  -1   1   35.99    0.78
   2  -1   1   34.91    0.84
  -2  -1  -1   36.09    0.63
   2  -1   1   34.66    0.64
  -2  -1  -1   35.73    0.62
   2  -1   1   35.35    0.62
  -2  -1  -1   36.78    0.84
  -2  -1  -1   35.59    0.79
   2   1   1   35.58    0.64
   2   1   1   35.95    0.63
   2   1   1   35.57    0.78
  -2   1  -1   35.75    0.72
  -2   1  -1   36.09    0.65
  -2   1  -1   34.95    0.62
  -2   1  -1   35.64    0.78
  -2   1  -1   34.72    0.85
  -2   1  -1   35.89    0.63
   2   1   1   36.02    0.66
  -3  -1  -1    4.80    0.26
   3  -1   1    5.09    0.28
   3  -1   1    4.87    0.22
   3  -1   1    4.78    0.20
  -3  -1  -1    4.74    0.30
  -3  -1  -1    4.88    0.20
   3   1   1    4.70    0.26
   3   1   1    4.88    0.22
  -3   1  -1    4.58    0.20
   3   1   1    4.53    0.28
  -3   1  -1    4.17    0.32
  -3   1  -1    5.02    0.28
   3   1   1    4.82    0.20
  -3   1  -1    5.01    0.27
  -4  -1  -1    0.16    0.08
   4  -1   1    0.19    0.09
   4  -1   1    0.18    0.10
   4  -1   1    0.23    0.08
  -4  -1  -1    0.18    0.10
   4   1   1    0.26    0.11
   4   1   1    0.16    0.08
  -4   1  -1    0.20    0.08
   4   1   1    0.23    0.09
  -4   1  -1    0.26    0.11
  -5  -1  -1    6.06    0.39
  -5  -1  -1    5.82    0.24
  -5  -1  -1    5.82    0.43
   5  -1   1    6.09    0.29
   5  -1   1    5.78    0.38
   5  -1   1    5.53    0.25
  -5   1  -1    5.83    0.25
   5   1   1    5.88    0.27
   5   1   1    5.55    0.38
   5   1   1    5.19    0.25
  -5   1  -1    5.83    0.47
  -5   1  -1    5.64    0.40
   6  -1   1    0.15    0.12
   6  -1   1    0.03    0.05
  -6  -1  -1   -0.06    0.13
  -6  -1  -1    0.08    0.09
   6  -1   1    0.23    0.15
  -6  -1  -1    0.08    0.09
  -6   1  -1    0.00    0.15
   6   1   1   -0.02    0.04
  -6   1  -1    0.20    0.09
  -6   1  -1    0.13    0.10
   6   1   1    0.14    0.11
   6   1   1    0.29    0.15
  -7  -1  -1   47.66    1.53
  -7  -1  -1   44.42    1.54
   7  -1   1   47.16    1.35
  -7  -1  -1   46.64    1.41
   7  -1   1   46.41    0.95
   7   1   1   46.14    0.93
  -7   1  -1   47.39    1.60
   7   1   1   46.65    1.33
  -7   1  -1   46.93    1.45
  -8  -1  -1   12.11    0.89
  -8  -1  -1   12.02    0.83
   8  -1   1   12.54    0.76
   8  -1   1   11.11    0.43
   8   1   1   11.07    0.42
  -8   1  -1   12.21    0.76
  -8   1  -1   11.87    0.90
  -9  -1  -1    0.56    0.33
  -9  -1  -1    0.03    0.25
   9  -1   1    0.21    0.29
  -9   1  -1    0.00    0.20
 -10  -1  -1    0.40    0.30
 -10  -1  -1   -0.32    0.22
 -10   1  -1    0.34    0.31
 -10   1  -1   -0.45    0.25
 -11  -1  -1    0.27    0.25
 -11   1  -1    0.81    0.36
 -11   1  -1   -0.31    0.29
 -12   2   1   -0.19    0.32
 -11  -2   1    0.58    0.28
 -11   2   1    0.00    0.32
 -10  -2   1    2.20    0.46
 -10  -2   1    2.81    0.54
 -10   2   1    1.60    0.45
  -9  -2   1    1.16    0.28
  -9  -2   1    1.63    0.36
   9  -2  -1    1.64    0.42
  -9  -2   1    1.91    0.43
  -9   2   1    0.87    0.36
  -9   2   1    1.17    0.27
  -9   2   1    0.98    0.29
  -8  -2   1    1.40    0.28
  -8  -2   1    2.09    0.39
   8  -2  -1    2.21    0.44
  -8  -2   1    1.81    0.34
  -8   2   1    1.30    0.30
  -8   2   1    1.56    0.34
   7  -2  -1    4.07    0.47
   7  -2  -1    3.39    0.15
  -7  -2   1    3.86    0.46
   7  -2  -1    3.26    0.14
  -7  -2   1    3.62    0.45
   7   2  -1    3.42    0.10
  -7   2   1    3.67    0.50
  -7   2   1    2.71    0.42
   7   2  -1    3.50    0.10
   6  -2  -1    0.04    0.17
  -6  -2   1   -0.03    0.11
   6  -2  -1    0.03    0.06
  -6  -2   1   -0.07    0.16
   6  -2  -1    0.04    0.05
   6   2  -1    0.06    0.05
   6   2  -1   -0.02    0.04
  -6   2   1    0.15    0.13
  -6   2   1    0.12    0.13
   5  -2  -1    4.19    0.18
  -5  -2   1    4.08    0.36
   5  -2  -1    4.25    0.16
   5  -2  -1    3.92    0.33
  -5  -2   1    3.93    0.32
  -5  -2   1    4.20    0.38
   5   2  -1    4.35    0.16
  -5   2   1    4.25    0.09
  -5   2   1    4.45    0.42
  -5   2   1    4.57    0.44
   5   2  -1    4.07    0.15
  -4  -2   1   23.75    0.37
  -4  -2   1   23.72    0.80
   4  -2  -1   23.15    0.43
  -4  -2   1   23.30    0.69
  -4  -2   1   23.16    0.37
   4  -2  -1   23.38    0.71
   4  -2  -1   23.29    0.45
  -4   2   1   23.53    0.39
  -4   2   1   23.67    0.87
  -4   2   1   23.36    0.88
  -4   2   1   23.32    0.39
   4   2  -1   23.09    0.42
   4   2  -1   23.68    0.42
  -3  -2   1    2.58    0.11
  -3  -2   1    1.93    0.22
  -3  -2   1    2.12    0.10
   3  -2  -1    2.14    0.12
  -3  -2   1    2.03    0.18
   3  -2  -1    2.33    0.20
  -3   2   1    2.20    0.26
  -3   2   1    2.15    0.11
  -3   2   1    1.98    0.10
   3   2  -1    2.03    0.11
  -3   2   1    2.66    0.22
   2  -2  -1  103.25    2.06
  -2  -2   1  104.20    1.39
  -2  -2   1  103.05    1.85
   2  -2  -1  102.90    1.42
  -2  -2   1  102.88    1.40
   2  -2  -1  103.28    1.56
  -2   2   1  101.77    1.82
  -2   2   1  103.48    1.40
   2   2  -1  101.03    1.40
  -2   2   1  103.07    2.07
   2   2  -1  103.92    1.85
  -2   2   1  104.79    1.41
   1  -2  -1   97.22    1.69
   1  -2  -1   99.28    1.36
  -1  -2   1   97.60    1.66
   1  -2  -1   98.19    1.87
   1  -2  -1   98.57    1.27
  -1  -2   1   97.47    1.36
   1  -2  -1   97.63    1.36
  -1  -2   1   96.89    1.35
  -1  -2   1  100.36    1.61
   1  -2  -1   97.37    1.67
  -1   2   1   97.57    1.67
  -1   2   1   99.26    1.28
  -1   2   1   98.41    1.36
  -1   2   1   97.42    1.87
   1   2  -1   97.04    1.35
   1   2  -1   99.52    1.66
   1   2  -1   99.92    1.36
  -1   2   1   99.10    1.69
  -1   2   1   98.66    1.36
   0  -2  -1   37.36    0.61
   0  -2   1   36.83    0.60
   0  -2   1   35.80    0.61
   0  -2  -1   36.51    0.56
   0  -2  -1   35.57    0.74
   0  -2  -1   34.88    0.60
   0  -2   1   36.29    0.70
   0  -2   1   36.53    0.79
   0  -2   1   35.29    0.57
   0  -2  -1   32.03    0.69
   0  -2  -1   36.01    0.76
   0  -2   1   36.12    0.70
   0   2  -1   31.34    0.68
   0   2   1   36.99    0.71
   0   2  -1   37.02    0.61
   0   2  -1   37.94    0.58
   0   2   1   36.44    0.74
   0   2  -1   35.20    0.60
   0   2  -1   34.33    0.78
   0   2  -1   36.84    0.70
   0   2   1   36.70    0.61
   0   2   1   36.95    0.61
   0   2   1   34.16    0.76
   0   2   1   36.00    0.56
  -1  -2  -1  147.02    1.95
   1  -2   1  143.12    2.50
  -1  -2  -1  144.82    2.42
   1  -2   1  142.09    2.43
  -1  -2  -1  146.07    2.30
   1  -2   1  143.46    1.96
   1  -2   1  142.12    1.98
  -1  -2  -1  141.91    2.39
   1  -2   1  143.51    1.85
  -1  -2  -1  142.04    2.40
  -1  -2  -1  142.76    1.97
  -1  -2  -1  140.74    1.96
  -1   2  -1  144.57    1.85
   1   2   1  146.14    2.42
   1   2   1  142.35    2.38
  -1   2  -1  143.39    1.96
  -1   2  -1  139.17    2.42
   1   2   1  143.32    2.40
  -1   2  -1  144.97    2.50
   1   2   1  142.80    1.97
  -1   2  -1  143.99    1.97
   1   2   1  144.40    1.96
   1   2   1  143.23    2.29
  -2  -2  -1   87.03    1.55
   2  -2   1   88.19    1.69
  -2  -2  -1   89.45    1.57
  -2  -2  -1   87.50    1.30
  -2  -2  -1   86.60    1.31
   2  -2   1   86.09    1.70
   2  -2   1   87.04    1.33
  -2  -2  -1   85.17    1.67
  -2  -2  -1   86.11    1.29
  -2  -2  -1   90.54    1.70
   2  -2   1   87.28    1.30
  -2   2  -1   89.12    1.43
  -2   2  -1   87.47    1.31
   2   2   1   89.83    1.32
   2   2   1   86.54    1.32
  -2   2  -1   88.19    1.31
  -2   2  -1   88.30    1.69
   2   2   1   85.81    1.54
  -2   2  -1   87.27    1.72
  -2   2  -1   88.03    1.26
  -3  -2  -1   81.09    1.36
   3  -2   1   83.08    1.71
  -3  -2  -1   81.09    1.73
   3  -2   1   82.19    1.31
  -3  -2  -1   83.94    1.60
  -3  -2  -1   81.01    1.26
   3  -2   1   81.48    1.27
  -3   2  -1   83.73    1.78
   3   2   1   83.39    1.30
   3   2   1   83.44    1.28
  -3   2  -1   82.74    1.30
  -3   2  -1   82.28    1.27
   3   2   1   81.15    1.59
  -3   2  -1   83.77    1.71
  -4  -2  -1    1.16    0.14
   4  -2   1    1.26    0.19
   4  -2   1    1.30    0.16
  -4  -2  -1    1.28    0.18
  -4  -2  -1    1.03    0.17
   4  -2   1    1.50    0.15
  -4  -2  -1    0.93    0.21
  -4   2  -1    1.53    0.22
   4   2   1    1.22    0.13
  -4   2  -1    1.30    0.14
   4   2   1    1.42    0.16
   4   2   1    1.22    0.19
  -4   2  -1    0.91    0.20
  -5  -2  -1    0.34    0.14
  -5  -2  -1    0.45    0.11
   5  -2   1    0.58    0.14
  -5  -2  -1    0.12    0.18
  -5  -2  -1    0.64    0.18
   5  -2   1    0.61    0.17
   5  -2   1    0.62    0.12
  -5   2  -1    0.33    0.14
   5   2   1    0.60    0.12
  -5   2  -1    0.59    0.11
  -5   2  -1    0.34    0.11
   5   2   1    0.51    0.12
  -6  -2  -1   10.33    0.61
  -6  -2  -1   10.67    0.57
  -6  -2  -1   10.40    0.34
   6  -2   1    8.67    0.34
  -6  -2  -1   10.22    0.66
   6  -2   1   10.66    0.40
   6  -2   1   10.50    0.56
  -6   2  -1   10.23    0.34
   6   2   1   10.13    0.39
  -6   2  -1    9.96    0.66
  -6   2  -1   11.14    0.63
  -7  -2  -1    9.96    0.63
  -7  -2  -1   11.52    0.72
   7  -2   1   11.08    0.45
   7  -2   1   10.75    0.63
  -7  -2  -1   11.87    0.81
   7   2   1   11.10    0.42
  -7   2  -1   11.53    0.81
  -7   2  -1   11.03    0.71
  -8  -2  -1    6.14    0.71
   8  -2   1    6.27    0.60
  -8  -2  -1    6.06    0.65
   8  -2   1    5.67    0.34
   8   2   1    5.73    0.32
  -8   2  -1    5.69    0.69
  -8   2  -1    5.57    0.55
   9  -2   1    0.83    0.30
  -9  -2  -1    0.73    0.30
  -9  -2  -1    1.15    0.36
  -9   2  -1    0.44    0.32
 -10  -2  -1    0.28    0.30
 -10  -2  -1    0.79    0.32
 -10   2  -1    0.07    0.30
 -11  -2  -1    0.80    0.38
 -11   2  -1    0.84    0.38
 -11   2  -1   -0.05    0.33
 -12   3   1    0.95    0.44
 -11  -3   1    0.75    0.35
 -11   3   1   -0.02    0.31
 -10  -3   1    0.91    0.36
 -10   3   1    0.18    0.32
  -9  -3   1    0.47    0.30
   9  -3  -1   -0.08    0.28
  -9  -3   1    0.09    0.20
  -9   3   1   -0.10    0.17
  -9   3   1    0.06    0.28
   8  -3  -1    1.43    0.12
  -8  -3   1    1.53    0.38
  -8  -3   1    1.16    0.28
   8  -3  -1    1.58    0.39
  -8   3   1    0.83    0.27
  -8   3   1    1.16    0.31
  -8   3   1    1.01    0.23
   7  -3  -1    0.55    0.28
  -7  -3   1    0.24    0.19
   7  -3  -1    0.48    0.11
  -7  -3   1    0.48    0.21
  -7   3   1    0.31    0.15
  -7   3   1    0.33    0.17
   7   3  -1    0.51    0.08
  -7   3   1    0.52    0.26
   7   3  -1    0.50    0.08
   6  -3  -1    7.01    0.24
  -6  -3   1    6.39    0.55
   6  -3  -1    6.89    0.26
  -6  -3   1    7.86    0.52
   6  -3  -1    6.89    0.47
  -6   3   1    6.70    0.56
  -6   3   1    6.70    0.59
  -6   3   1    7.21    0.49
   6   3  -1    7.06    0.23
   6   3  -1    6.99    0.23
  -5  -3   1    0.79    0.19
   5  -3  -1    1.22    0.13
  -5  -3   1    1.12    0.09
  -5  -3   1    0.94    0.17
   5  -3  -1    1.05    0.25
   5  -3  -1    1.26    0.12
  -5  -3   1    1.17    0.21
  -5   3   1    0.85    0.22
  -5   3   1    1.25    0.10
  -5   3   1    0.75    0.17
   5   3  -1    1.11    0.12
   5   3  -1    1.16    0.12
  -4  -3   1    0.76    0.13
  -4  -3   1    0.93    0.19
  -4  -3   1    1.02    0.19
   4  -3  -1    1.01    0.22
   4  -3  -1    0.98    0.12
  -4  -3   1    1.16    0.11
  -4   3   1    1.05    0.20
   4   3  -1    1.13    0.12
  -4   3   1    0.68    0.12
  -4   3   1    0.63    0.16
  -4   3   1    1.02    0.11
   3  -3  -1    5.76    0.21
   3  -3  -1    6.34    0.23
  -3  -3   1    5.99    0.35
  -3  -3   1    6.62    0.22
   3  -3  -1    6.14    0.33
  -3  -3   1    6.29    0.21
  -3   3   1    6.54    0.22
   3   3  -1    6.63    0.22
  -3   3   1    6.44    0.43
  -3   3   1    6.52    0.33
  -2  -3   1    0.79    0.10
   2  -3  -1    0.77    0.09
   2  -3  -1    0.73    0.10
   2  -3  -1    0.45    0.07
  -2  -3   1    0.74    0.09
  -2  -3   1    0.52    0.10
   2  -3  -1    0.42    0.09
   2   3  -1    0.71    0.09
   2   3  -1    0.64    0.11
  -2   3   1    0.41    0.07
   2   3  -1    0.68    0.09
  -2   3   1    0.73    0.10
  -2   3   1    0.57    0.08
  -2   3   1    0.74    0.07
   1  -3  -1   35.71    0.76
   1  -3  -1   36.03    0.64
   1  -3  -1   35.81    0.51
  -1  -3   1   35.32    0.89
   1  -3  -1   35.09    0.64
  -1  -3   1   34.56    0.62
   1  -3  -1   34.84    0.89
  -1  -3   1   33.81    0.76
   1  -3  -1   36.24    0.81
  -1  -3   1   35.97    0.67
  -1  -3   1   35.40    0.63
  -1   3   1   34.66    0.75
  -1   3   1   35.85    0.64
   1   3  -1   35.51    0.63
  -1   3   1   35.21    0.63
  -1   3   1   35.07    0.51
   1   3  -1   34.50    0.62
  -1   3   1   35.08    0.90
   1   3  -1   34.69    0.88
   1   3  -1   34.92    0.76
  -1   3   1   36.01    0.80
   1   3  -1   35.01    0.66
   0  -3   1  137.11    2.34
   0  -3  -1  139.51    2.49
   0  -3  -1  138.99    1.82
   0  -3   1  139.31    1.84
   0  -3  -1  140.67    2.34
   0  -3  -1  140.19    1.95
   0  -3   1  138.06    1.96
   0  -3  -1  141.53    1.95
   0  -3  -1  138.94    2.35
   0  -3   1  139.87    1.94
   0  -3   1  139.88    2.29
   0  -3   1  140.95    2.52
   0   3  -1  140.91    1.96
   0   3   1  140.29    1.95
   0   3   1  136.93    2.34
   0   3  -1  139.06    2.29
   0   3   1  141.42    2.35
   0   3  -1  140.21    1.94
   0   3   1  138.12    1.95
   0   3  -1  140.88    1.84
   0   3  -1  138.23    2.34
   0   3   1  140.40    2.50
   0   3  -1  138.11    2.53
  -1  -3  -1  112.89    2.01
  -1  -3  -1  110.17    1.63
  -1  -3  -1  111.64    1.99
  -1  -3  -1  113.47    2.02
   1  -3   1  110.98    1.47
   1  -3   1  111.65    1.62
   1  -3   1  110.01    1.65
   1  -3   1  110.64    2.00
   1  -3   1  112.26    2.10
  -1  -3  -1  114.53    1.81
  -1  -3  -1  114.77    1.64
   1   3   1  116.57    1.82
  -1   3  -1  113.82    1.48
   1   3   1  113.62    1.98
   1   3   1  112.74    2.02
  -1   3  -1  108.36    2.00
   1   3   1  114.71    1.64
  -1   3  -1  111.35    1.63
   1   3   1  113.25    2.02
  -1   3  -1  110.31    2.00
  -1   3  -1  110.81    1.64
   1   3   1  109.52    1.63
  -1   3  -1  112.72    2.11
   2  -3   1  140.40    2.02
   2  -3   1  143.08    1.88
   2  -3   1  142.16    2.05
  -2  -3  -1  144.47    2.50
  -2  -3  -1  141.19    2.54
  -2  -3  -1  140.77    2.02
  -2  -3  -1  140.60    2.32
   2  -3   1  141.17    2.63
   2   3   1  138.48    2.03
  -2   3  -1  141.84    2.59
  -2   3  -1  143.63    2.64
  -2   3  -1  143.86    1.89
   2   3   1  142.93    2.02
  -2   3  -1  139.95    2.24
  -2   3  -1  140.65    2.02
   2   3   1  142.04    2.32
  -3  -3  -1   36.36    1.01
  -3  -3  -1   36.56    0.78
  -3  -3  -1   37.65    0.85
   3  -3   1   37.41    0.76
   3  -3   1   37.53    1.02
  -3  -3  -1   37.98    0.89
  -3  -3  -1   36.65    0.72
   3  -3   1   38.28    0.74
   3   3   1   37.95    0.75
  -3   3  -1   38.57    0.72
  -3   3  -1   37.04    1.05
   3   3   1   36.99    0.85
  -3   3  -1   38.18    1.02
   3   3   1   38.10    0.74
  -3   3  -1   37.74    0.73
   4  -3   1   20.76    0.56
  -4  -3  -1   20.82    0.79
  -4  -3  -1   22.03    0.68
   4  -3   1   21.34    0.53
  -4  -3  -1   20.99    0.63
  -4  -3  -1   21.32    0.51
  -4   3  -1   21.42    0.52
  -4   3  -1   21.66    0.78
  -4   3  -1   21.37    0.83
   4   3   1   20.87    0.54
   4   3   1   21.51    0.54
  -5  -3  -1    1.01    0.23
   5  -3   1    1.54    0.19
  -5  -3  -1    1.49    0.16
  -5  -3  -1    1.28    0.23
  -5  -3  -1    1.17    0.20
   5  -3   1    1.65    0.25
   5  -3   1    1.49    0.17
  -5   3  -1    1.23    0.25
   5   3   1    1.74    0.19
  -5   3  -1    1.03    0.18
  -5   3  -1    1.53    0.17
   6  -3   1    3.20    0.38
   6  -3   1    3.28    0.28
  -6  -3  -1    3.82    0.38
  -6  -3  -1    3.03    0.40
  -6  -3  -1    3.63    0.22
   6  -3   1    3.48    0.24
   6   3   1    3.45    0.25
  -6   3  -1    3.39    0.22
   6   3   1    3.40    0.25
  -6   3  -1    3.77    0.42
   7  -3   1    4.67    0.50
  -7  -3  -1    4.79    0.48
   7  -3   1    4.17    0.32
  -7  -3  -1    4.00    0.45
  -7  -3  -1    3.92    0.57
  -7   3  -1    4.78    0.54
   7   3   1    4.42    0.30
  -7   3  -1    4.13    0.51
   8  -3   1    7.46    0.64
  -8  -3  -1    6.93    0.62
   8  -3   1    7.37    0.40
  -8  -3  -1    7.47    0.69
  -8   3  -1    7.05    0.76
   8   3   1    7.35    0.36
  -8   3  -1    6.99    0.65
   9  -3   1   -0.08    0.12
  -9  -3  -1    0.01    0.18
   9  -3   1   -0.10    0.17
  -9  -3  -1   -0.22    0.23
  -9   3  -1   -0.18    0.18
 -10  -3  -1    0.96    0.34
 -10   3  -1    0.68    0.38
 -11  -3  -1    0.65    0.38
 -11   3  -1   -0.18    0.32
 -11  -4   1    0.92    0.40
 -11   4   1    0.41    0.38
 -10  -4   1    0.31    0.32
 -10   4   1   -0.11    0.29
  -9  -4   1    0.10    0.19
  -9  -4   1    0.11    0.27
  -9   4   1    0.07    0.22
  -9   4   1    0.11    0.20
   8  -4  -1    0.90    0.14
   8  -4  -1    0.80    0.34
  -8  -4   1    0.76    0.28
  -8  -4   1    0.91    0.26
  -8   4   1    0.76    0.28
  -8   4   1    0.55    0.25
  -8   4   1    0.63    0.19
   8   4  -1    1.13    0.11
   7  -4  -1    0.55    0.14
  -7  -4   1    0.35    0.19
   7  -4  -1    0.54    0.26
  -7  -4   1    0.60    0.23
  -7   4   1    0.49    0.27
  -7   4   1    0.25    0.18
   7   4  -1    0.53    0.11
  -7   4   1    0.21    0.13
  -6  -4   1    0.14    0.06
  -6  -4   1    0.04    0.13
   6  -4  -1    0.14    0.08
   6  -4  -1    0.36    0.21
  -6  -4   1    0.15    0.13
   6  -4  -1    0.16    0.10
   6   4  -1    0.07    0.08
  -6   4   1    0.08    0.07
   6   4  -1    0.21    0.09
  -6   4   1    0.00    0.16
  -6   4   1    0.06    0.08
  -6   4   1    0.01    0.09
  -5  -4   1    6.64    0.47
  -5  -4   1    7.06    0.24
   5  -4  -1    6.54    0.46
   5  -4  -1    7.06    0.30
  -5  -4   1    7.14    0.42
  -5   4   1    7.48    0.44
  -5   4   1    7.29    0.58
   5   4  -1    7.07    0.27
  -5   4   1    7.03    0.54
  -5   4   1    7.09    0.25
  -4  -4   1   62.27    1.31
  -4  -4   1   59.00    1.24
   4  -4  -1   60.90    1.05
  -4  -4   1   60.26    1.49
  -4  -4   1   60.72    0.99
   4  -4  -1   60.61    1.30
   4  -4  -1   60.23    1.02
  -4   4   1   61.49    1.62
  -4   4   1   61.74    1.35
  -4   4   1   61.73    1.00
  -4   4   1   62.48    1.69
   4   4  -1   59.71    1.01
   3  -4  -1    4.11    0.21
  -3  -4   1    3.94    0.20
  -3  -4   1    3.94    0.30
   3  -4  -1    3.82    0.21
   3   4  -1    3.74    0.19
   3   4  -1    4.01    0.20
  -3   4   1    3.93    0.19
  -3   4   1    4.03    0.26
  -3   4   1    3.88    0.35
  -2  -4   1   12.47    0.36
   2  -4  -1   12.44    0.36
   2  -4  -1   12.02    0.35
  -2  -4   1   12.42    0.47
  -2  -4   1   12.27    0.33
   2  -4  -1   12.51    0.41
   2   4  -1   11.86    0.34
   2   4  -1   12.32    0.35
  -2   4   1   12.52    0.41
  -2   4   1   11.88    0.55
  -2   4   1   12.16    0.35
  -2   4   1   12.46    0.24
  -1  -4   1    6.42    0.25
   1  -4  -1    6.34    0.25
   1  -4  -1    6.62    0.16
   1  -4  -1    6.18    0.35
  -1  -4   1    7.70    0.45
  -1  -4   1    6.72    0.22
  -1  -4   1    6.80    0.32
   1  -4  -1    6.57    0.29
   1  -4  -1    6.59    0.25
   1  -4  -1    6.60    0.35
  -1  -4   1    6.16    0.26
   1   4  -1    7.20    0.25
   1   4  -1    6.34    0.26
  -1   4   1    6.38    0.25
  -1   4   1    6.42    0.34
  -1   4   1    6.59    0.29
  -1   4   1    6.60    0.25
  -1   4   1    6.42    0.37
  -1   4   1    6.61    0.16
   1   4  -1    6.83    0.40
   1   4  -1    6.35    0.30
   1   4  -1    6.42    0.24
   0  -4  -1   97.54    1.82
   0  -4  -1   96.39    1.51
   0  -4   1   99.09    1.72
   0  -4   1   97.00    1.81
   0  -4   1   98.38    1.52
   0  -4   1   98.98    1.97
   0  -4  -1   99.49    1.81
   0  -4   1   98.16    1.39
   0  -4  -1   98.98    1.94
   0  -4   1   99.29    1.49
   0  -4  -1  101.90    1.52
   0  -4  -1   98.86    1.37
   0   4  -1  100.25    1.52
   0   4   1  100.41    1.82
   0   4   1   98.16    1.81
   0   4  -1   99.93    1.82
   0   4   1   98.07    1.50
   0   4  -1   97.68    1.72
   0   4  -1   98.00    1.50
   0   4   1   98.41    1.94
   0   4   1  100.71    1.51
   0   4  -1   99.02    1.98
  -1  -4  -1   76.62    1.54
   1  -4   1   74.87    1.49
   1  -4   1   74.59    1.22
  -1  -4  -1   75.99    1.23
  -1  -4  -1   76.70    1.53
   1  -4   1   75.73    1.25
   1  -4   1   77.63    1.62
   1  -4   1   72.86    1.51
  -1  -4  -1   76.25    1.24
  -1  -4  -1   75.26    1.50
   1  -4   1   76.09    1.05
   1  -4   1   76.81    1.24
  -1   4  -1   77.13    1.05
  -1   4  -1   75.88    1.23
  -1   4  -1   76.14    1.24
  -1   4  -1   75.04    1.49
  -1   4  -1   74.50    1.61
  -1   4  -1   76.69    1.53
   1   4   1   77.69    1.27
   1   4   1   77.98    1.24
   1   4   1   75.36    1.49
   1   4   1   76.10    1.54
   1   4   1   75.85    1.24
   1   4   1   76.75    1.54
   2  -4   1  156.49    2.31
   2  -4   1  157.76    2.28
   2  -4   1  159.12    3.00
  -2  -4  -1  154.05    2.84
  -2  -4  -1  162.71    2.85
  -2  -4  -1  159.43    2.28
  -2  -4  -1  156.90    2.54
   2  -4   1  160.52    2.06
  -2   4  -1  161.07    2.29
  -2   4  -1  158.53    2.06
   2   4   1  157.57    2.53
   2   4   1  162.56    2.29
  -2   4  -1  155.97    2.89
  -2   4  -1  158.14    2.99
   2   4   1  159.39    2.83
   2   4   1  158.68    2.30
  -3  -4  -1   36.03    0.78
  -3  -4  -1   37.39    0.81
  -3  -4  -1   38.10    0.95
   3  -4   1   37.13    0.80
   3  -4   1   36.63    0.76
  -3  -4  -1   36.79    1.04
  -3  -4  -1   37.28    0.76
  -3   4  -1   36.40    1.07
   3   4   1   36.65    0.77
   3   4   1   38.36    0.77
   3   4   1   37.19    0.81
  -3   4  -1   36.45    0.67
  -3   4  -1   36.91    1.06
  -3   4  -1   37.37    0.69
  -3   4  -1   36.94    0.76
   4  -4   1    3.76    0.24
  -4  -4  -1    3.55    0.34
  -4  -4  -1    3.61    0.23
  -4  -4  -1    3.56    0.26
  -4  -4  -1    3.42    0.37
  -4  -4  -1    3.77    0.26
   4  -4   1    3.71    0.26
   4   4   1    3.66    0.23
  -4   4  -1    3.76    0.23
   4   4   1    3.28    0.24
  -4   4  -1    3.62    0.37
  -4   4  -1    3.98    0.37
   5  -4   1    6.18    0.30
  -5  -4  -1    5.76    0.28
  -5  -4  -1    5.64    0.49
   5  -4   1    6.13    0.34
  -5  -4  -1    6.21    0.40
  -5  -4  -1    5.44    0.37
   5   4   1    6.08    0.31
  -5   4  -1    6.07    0.29
  -5   4  -1    6.18    0.48
   5   4   1    6.01    0.31
  -5   4  -1    6.31    0.54
  -6  -4  -1    1.42    0.22
   6  -4   1    1.70    0.32
   6  -4   1    1.66    0.22
  -6  -4  -1    1.50    0.29
   6  -4   1    1.66    0.20
  -6  -4  -1    1.65    0.19
  -6   4  -1    1.10    0.22
   6   4   1    1.73    0.21
   6   4   1    1.60    0.20
  -6   4  -1    1.40    0.31
  -6   4  -1    1.82    0.20
   7  -4   1   14.98    0.56
  -7  -4  -1   14.64    0.87
  -7  -4  -1   14.92    0.76
   7  -4   1   14.68    0.79
   7   4   1   14.76    0.51
  -7   4  -1   15.08    0.85
  -7   4  -1   14.73    0.95
   8  -4   1    2.54    0.46
  -8  -4  -1    1.99    0.44
  -8  -4  -1    1.87    0.34
   8  -4   1    2.15    0.27
   8   4   1    2.22    0.25
  -8   4  -1    1.48    0.28
  -8   4  -1    1.93    0.38
   9  -4   1    1.86    0.25
  -9  -4  -1    1.81    0.41
  -9   4  -1    1.57    0.43
 -10  -4  -1    0.65    0.32
 -10   4  -1   -0.09    0.29
 -11  -4  -1    0.97    0.47
 -11   4  -1    0.73    0.43
 -11  -5   1    0.28    0.39
 -11   5   1    0.29    0.37
 -10  -5   1    0.03    0.34
 -10   5   1    0.00    0.30
  -9  -5   1   -0.12    0.20
  -9   5   1    0.08    0.21
  -9   5   1   -0.02    0.18
   8  -5  -1    0.06    0.12
  -8  -5   1    0.27    0.17
  -8  -5   1   -0.05    0.26
   8  -5  -1    0.38    0.24
  -8   5   1    0.23    0.21
  -8   5   1   -0.02    0.20
   8   5  -1    0.26    0.10
   7  -5  -1    2.05    0.23
  -7  -5   1    2.79    0.37
  -7  -5   1    1.94    0.40
   7  -5  -1    2.72    0.42
  -7   5   1    1.75    0.35
  -7   5   1    1.45    0.31
  -7   5   1    1.38    0.22
   7   5  -1    2.30    0.20
  -6  -5   1    2.12    0.36
   6  -5  -1    2.42    0.23
   6  -5  -1    2.39    0.36
  -6  -5   1    2.32    0.30
  -6   5   1    1.88    0.35
   6   5  -1    2.43    0.20
  -6   5   1    1.52    0.28
  -6   5   1    2.61    0.32
   5  -5  -1    0.71    0.15
  -5  -5   1    0.42    0.13
  -5  -5   1    0.62    0.22
  -5  -5   1    0.60    0.11
   5  -5  -1    0.78    0.13
   5  -5  -1    0.41    0.21
   5   5  -1    0.60    0.12
  -5   5   1    0.43    0.11
  -5   5   1    0.45    0.21
   5   5  -1    0.67    0.13
  -5   5   1    0.79    0.13
  -5   5   1    0.40    0.17
   4  -5  -1   10.90    0.36
   4  -5  -1   10.79    0.39
  -4  -5   1   10.77    0.36
  -4  -5   1   10.49    0.41
  -4  -5   1   10.59    0.56
  -4   5   1   10.69    0.46
   4   5  -1   10.66    0.36
  -4   5   1   11.86    0.65
  -4   5   1   10.62    0.67
  -4   5   1   10.68    0.36
   4   5  -1   10.30    0.36
  -3  -5   1    5.32    0.39
   3  -5  -1    5.26    0.28
   3  -5  -1    5.39    0.29
   3  -5  -1    5.28    0.26
  -3  -5   1    5.28    0.25
   3   5  -1    5.09    0.25
  -3   5   1    5.50    0.43
  -3   5   1    5.53    0.18
  -3   5   1    5.49    0.30
   3   5  -1    5.35    0.26
  -3   5   1    5.19    0.39
  -3   5   1    5.37    0.25
   2  -5  -1    5.47    0.27
   2  -5  -1    5.30    0.28
   2  -5  -1    5.82    0.27
  -2  -5   1    5.55    0.34
  -2  -5   1    6.07    0.22
  -2  -5   1    5.51    0.26
  -2   5   1    5.58    0.12
  -2   5   1    5.88    0.40
   2   5  -1    5.45    0.26
   2   5  -1    5.45    0.26
  -2   5   1    5.56    0.26
  -2   5   1    5.82    0.29
   1  -5  -1   90.98    1.68
  -1  -5   1   89.62    1.51
   1  -5  -1   90.60    1.45
  -1  -5   1   89.93    1.77
  -1  -5   1   90.79    1.46
   1  -5  -1   90.27    1.46
   1  -5  -1   91.33    1.81
   1  -5  -1   90.45    1.20
  -1   5   1   90.77    1.96
  -1   5   1   89.56    1.44
   1   5  -1   89.06    1.53
   1   5  -1   92.18    1.46
  -1   5   1   91.35    1.68
   1   5  -1   89.76    1.92
   1   5  -1   89.41    1.44
   0  -5  -1   28.17    0.54
   0  -5  -1   27.76    0.79
   0  -5   1   27.94    0.66
   0  -5  -1   27.58    0.63
   0  -5   1   27.73    0.76
   0  -5  -1   27.41    0.82
   0  -5  -1   27.39    0.64
   0  -5  -1   27.51    0.75
   0  -5   1   26.80    0.64
   0  -5   1   27.57    0.54
   0  -5   1   28.47    0.69
   0   5  -1   27.91    0.87
   0   5   1   28.30    0.64
   0   5  -1   28.01    0.66
   0   5   1   27.04    0.83
   0   5   1   27.69    0.63
   0   5   1   27.99    0.76
   0   5  -1   27.75    0.64
   0   5  -1   27.93    0.77
   0   5  -1   28.27    0.63
   1  -5   1    0.03    0.06
  -1  -5  -1    0.14    0.08
   1  -5   1    0.04    0.03
  -1  -5  -1    0.09    0.11
   1  -5   1    0.05    0.10
   1  -5   1    0.04    0.08
   1  -5   1   -0.03    0.09
   1  -5   1    0.11    0.05
  -1  -5  -1    0.00    0.10
  -1   5  -1   -0.10    0.08
  -1   5  -1    0.05    0.03
  -1   5  -1    0.06    0.06
   1   5   1    0.00    0.06
  -1   5  -1    0.19    0.10
   1   5   1    0.19    0.08
   2  -5   1    0.02    0.08
   2  -5   1    0.06    0.04
   2  -5   1   -0.01    0.09
  -2  -5  -1    0.31    0.12
  -2  -5  -1    0.06    0.09
  -2  -5  -1    0.33    0.15
  -2  -5  -1    0.04    0.05
  -2   5  -1   -0.02    0.09
   2   5   1    0.10    0.10
  -2   5  -1    0.05    0.03
   2   5   1    0.30    0.13
  -2   5  -1    0.03    0.07
   2   5   1    0.02    0.03
   2   5   1   -0.01    0.06
  -2   5  -1    0.07    0.07
  -3  -5  -1   -0.03    0.09
   3  -5   1    0.05    0.09
   3  -5   1    0.19    0.11
  -3  -5  -1    0.05    0.14
  -3  -5  -1    0.03    0.07
  -3  -5  -1    0.00    0.12
   3   5   1    0.02    0.09
   3   5   1    0.07    0.11
  -3   5  -1    0.25    0.12
  -3   5  -1    0.00    0.05
  -3   5  -1    0.09    0.10
  -3   5  -1    0.11    0.11
  -4  -5  -1   71.57    1.28
  -4  -5  -1   74.23    1.44
  -4  -5  -1   72.15    1.37
   4  -5   1   72.71    1.30
  -4  -5  -1   71.13    1.77
   4  -5   1   71.71    1.34
  -4   5  -1   73.89    1.19
  -4   5  -1   71.81    1.29
   4   5   1   71.77    1.31
  -4   5  -1   74.54    1.84
  -4   5  -1   71.96    1.26
  -4   5  -1   72.25    1.84
   4   5   1   73.06    1.30
  -5  -5  -1    2.91    0.37
   5  -5   1    3.27    0.25
   5  -5   1    2.76    0.26
  -5  -5  -1    3.34    0.24
  -5  -5  -1    2.79    0.28
  -5  -5  -1    3.19    0.30
   5   5   1    2.84    0.26
   5   5   1    3.39    0.26
  -5   5  -1    3.71    0.42
  -5   5  -1    3.02    0.22
  -5   5  -1    3.32    0.45
  -5   5  -1    3.10    0.25
   6  -5   1    0.08    0.12
   6  -5   1    0.13    0.13
  -6  -5  -1    0.23    0.17
  -6  -5  -1    0.18    0.11
  -6  -5  -1    0.07    0.13
   6  -5   1    0.28    0.21
   6   5   1    0.09    0.12
  -6   5  -1    0.41    0.14
  -6   5  -1    0.15    0.13
  -6   5  -1    0.07    0.07
  -6   5  -1   -0.19    0.17
   6   5   1    0.30    0.14
   7  -5   1    0.09    0.16
  -7  -5  -1    0.12    0.20
   7  -5   1    0.11    0.19
  -7  -5  -1    0.29    0.18
  -7   5  -1   -0.04    0.13
   7   5   1    0.10    0.14
  -7   5  -1    0.12    0.23
   8  -5   1    0.08    0.17
  -8  -5  -1    0.14    0.20
  -8  -5  -1   -0.04    0.19
   8  -5   1    0.26    0.22
  -8   5  -1    0.09    0.17
  -8   5  -1    0.05    0.19
   8   5   1    0.36    0.16
  -9  -5  -1    0.15    0.31
   9  -5   1   -0.16    0.15
  -9   5  -1   -0.04    0.28
   9   5   1   -0.12    0.12
 -10  -5  -1    0.28    0.28
 -10   5  -1   -0.10    0.29
 -11  -5  -1    0.10    0.29
 -11   5  -1    0.22    0.29
 -11  -6   1   -0.36    0.35
 -11   6   1    0.06    0.36
 -10  -6   1    0.21    0.40
 -10   6   1    0.52    0.36
  -9  -6   1    1.35    0.47
  -9   6   1    0.85    0.30
  -9   6   1    1.60    0.43
   8  -6  -1    0.56    0.17
   8  -6  -1    0.60    0.34
  -8  -6   1    0.44    0.28
  -8   6   1    0.28    0.23
  -8   6   1    0.16    0.22
   8   6  -1    0.67    0.15
  -7  -6   1    8.43    0.53
  -7  -6   1    8.46    0.76
   7  -6  -1    8.57    0.41
   7  -6  -1    8.36    0.64
  -7   6   1    8.72    0.74
  -7   6   1    9.22    0.56
   7   6  -1    7.87    0.35
  -7   6   1    7.52    0.70
   6  -6  -1   -0.04    0.17
   6  -6  -1   -0.09    0.11
  -6  -6   1    0.06    0.20
  -6  -6   1    0.05    0.10
   6   6  -1   -0.06    0.09
  -6   6   1   -0.03    0.08
   6   6  -1    0.08    0.09
  -6   6   1   -0.09    0.13
  -6   6   1   -0.07    0.13
  -5  -6   1    3.09    0.22
  -5  -6   1    2.61    0.36
   5  -6  -1    2.95    0.26
   5  -6  -1    2.42    0.34
  -5  -6   1    3.05    0.25
   5  -6  -1    3.19    0.23
  -5   6   1    2.70    0.44
  -5   6   1    3.09    0.28
   5   6  -1    3.15    0.24
   5   6  -1    2.88    0.22
  -5   6   1    2.88    0.22
   4  -6  -1   55.58    1.07
   4  -6  -1   55.97    1.10
  -4  -6   1   56.89    1.13
  -4  -6   1   55.79    1.05
  -4  -6   1   54.61    1.47
  -4   6   1   56.08    1.23
  -4   6   1   56.70    0.88
   4   6  -1   54.53    1.05
   4   6  -1   56.10    1.06
  -4   6   1   56.70    1.61
  -4   6   1   56.62    1.69
  -4   6   1   56.01    1.05
  -3  -6   1    1.28    0.15
   3  -6  -1    1.08    0.17
  -3  -6   1    0.96    0.21
  -3  -6   1    1.17    0.16
   3  -6  -1    1.17    0.17
   3  -6  -1    1.25    0.17
  -3   6   1    1.05    0.07
   3   6  -1    1.14    0.16
  -3   6   1    1.13    0.16
  -3   6   1    0.86    0.18
   3   6  -1    1.10    0.17
  -2  -6   1    1.98    0.20
   2  -6  -1    2.27    0.21
  -2  -6   1    2.10    0.11
   2  -6  -1    2.14    0.27
   2  -6  -1    2.20    0.20
  -2  -6   1    2.34    0.30
   2  -6  -1    2.25    0.20
   2   6  -1    2.00    0.19
  -2   6   1    2.13    0.20
  -2   6   1    2.25    0.22
   2   6  -1    2.09    0.19
  -2   6   1    2.33    0.32
   1  -6  -1    6.58    0.30
  -1  -6   1    6.36    0.32
   1  -6  -1    6.86    0.31
  -1  -6   1    7.03    0.40
   1  -6  -1    6.93    0.35
   1  -6  -1    6.56    0.43
  -1  -6   1    6.88    0.24
   1  -6  -1    6.69    0.20
  -1   6   1    6.96    0.36
   1   6  -1    6.62    0.26
   1   6  -1    6.79    0.31
   1   6  -1    6.46    0.30
   1   6  -1    6.77    0.47
  -1   6   1    6.40    0.31
  -1   6   1    6.78    0.45
   0  -6   1   22.26    0.73
   0  -6   1   23.95    0.63
   0  -6   1   23.68    0.63
   0  -6  -1   23.26    0.61
   0  -6   1   23.94    0.52
   0  -6  -1   23.88    0.76
   0   6  -1   22.00    0.59
   0   6   1   23.82    0.62
   0   6   1   23.36    0.80
   0   6  -1   25.63    0.90
   0   6  -1   23.61    0.62
   0   6   1   23.95    0.74
   1  -6   1    3.17    0.23
   1  -6   1    3.28    0.30
  -1  -6  -1    3.57    0.25
   1  -6   1    3.50    0.16
  -1  -6  -1    3.43    0.35
   1  -6   1    3.46    0.23
   1   6   1    3.34    0.36
   1   6   1    3.39    0.24
  -1   6  -1    3.14    0.22
  -1   6  -1    3.58    0.35
   1   6   1    4.10    0.38
  -1   6  -1    3.50    0.27
   2  -6   1   57.52    0.97
   2  -6   1   58.16    0.83
  -2  -6  -1   56.95    1.11
  -2  -6  -1   57.27    1.40
   2  -6   1   59.16    1.12
   2  -6   1   57.92    1.15
  -2   6  -1   57.51    1.11
  -2   6  -1   57.65    1.50
  -2   6  -1   58.32    1.41
   2   6   1   58.39    1.13
  -2   6  -1   59.08    0.83
   2   6   1   57.56    1.40
   2   6   1   59.23    1.13
   2   6   1   56.60    0.94
  -3  -6  -1   16.05    0.71
   3  -6   1   14.96    0.53
   3  -6   1   15.81    0.51
  -3  -6  -1   15.62    0.40
  -3  -6  -1   15.08    0.50
  -3   6  -1   15.77    0.74
   3   6   1   15.73    0.64
   3   6   1   15.78    0.51
   3   6   1   14.98    0.51
  -3   6  -1   15.73    0.35
  -3   6  -1   15.38    0.51
  -3   6  -1   15.94    0.71
  -4  -6  -1   66.24    1.30
  -4  -6  -1   65.51    1.72
   4  -6   1   66.21    1.31
   4  -6   1   65.62    1.25
  -4  -6  -1   65.75    1.24
  -4  -6  -1   66.80    1.28
  -4   6  -1   62.91    1.03
  -4   6  -1   66.77    1.26
   4   6   1   65.83    1.26
  -4   6  -1   65.02    1.07
  -4   6  -1   66.37    1.77
  -4   6  -1   66.06    1.04
  -4   6  -1   68.52    1.80
   4   6   1   66.49    1.27
  -5  -6  -1    0.00    0.10
  -5  -6  -1   -0.08    0.18
   5  -6   1    0.11    0.15
   5  -6   1    0.12    0.12
  -5  -6  -1    0.13    0.12
  -5  -6  -1    0.05    0.12
  -5   6  -1   -0.04    0.06
  -5   6  -1    0.05    0.05
   5   6   1    0.03    0.11
   5   6   1   -0.09    0.12
  -5   6  -1   -0.01    0.10
  -5   6  -1   -0.10    0.15
  -5   6  -1    0.08    0.12
  -6  -6  -1    2.91    0.43
   6  -6   1    2.97    0.32
  -6  -6  -1    3.17    0.34
  -6   6  -1    3.32    0.26
   6   6   1    3.49    0.30
  -6   6  -1    3.34    0.46
  -6   6  -1    3.26    0.25
  -6   6  -1    2.06    0.37
  -7  -6  -1    0.53    0.20
   7  -6   1    1.02    0.30
  -7  -6  -1    0.47    0.31
   7  -6   1    0.94    0.23
  -7   6  -1    0.42    0.20
   7   6   1    0.92    0.20
  -7   6  -1    0.42    0.28
   8  -6   1   -0.13    0.25
  -8  -6  -1   -0.25    0.26
   8  -6   1    0.09    0.18
   8   6   1    0.03    0.15
  -8   6  -1   -0.11    0.17
  -8   6  -1   -0.19    0.14
  -9  -6  -1   -0.19    0.29
   9  -6   1    0.20    0.18
   9   6   1    0.02    0.14
  -9   6  -1   -0.23    0.26
 -10  -6  -1    0.69    0.36
 -10   6  -1    0.45    0.30
 -11  -6  -1    0.40    0.38
 -11   6  -1    0.59    0.42
 -11  -7   1   -0.06    0.42
 -11   7   1    0.33    0.39
 -10  -7   1    0.29    0.32
 -10   7   1    0.56    0.37
  -9  -7   1   -0.05    0.35
  -9   7   1   -0.04    0.21
  -9   7   1    0.00    0.28
   8  -7  -1    1.37    0.34
   8  -7  -1    1.52    0.24
  -8  -7   1    0.91    0.39
   8   7  -1    1.59    0.21
  -8   7   1    0.94    0.36
  -8   7   1    0.91    0.27
   7  -7  -1    0.83    0.21
   7  -7  -1    0.78    0.27
  -7  -7   1    0.48    0.26
   7   7  -1    0.76    0.17
  -7   7   1    0.30    0.28
  -7   7   1    0.57    0.24
   6  -7  -1    0.09    0.15
   6  -7  -1    0.04    0.14
  -6  -7   1   -0.03    0.22
  -6  -7   1   -0.04    0.08
   6   7  -1    0.03    0.12
  -6   7   1   -0.03    0.08
  -6   7   1   -0.02    0.10
  -6   7   1   -0.18    0.18
  -6   7   1    0.05    0.07
  -5  -7   1   16.65    0.53
   5  -7  -1   16.89    0.55
  -5  -7   1   16.18    0.81
   5  -7  -1   17.26    0.59
  -5  -7   1   17.44    0.54
  -5   7   1   18.21    0.98
  -5   7   1   17.44    0.43
  -5   7   1   17.40    0.54
  -5   7   1   17.27    0.92
  -5   7   1   17.12    0.61
   5   7  -1   17.29    0.55
   5   7  -1   17.64    0.56
  -5   7   1   16.91    0.42
  -4  -7   1    4.43    0.21
  -4  -7   1    4.37    0.29
   4  -7  -1    4.19    0.28
  -4  -7   1    4.48    0.46
  -4  -7   1    4.74    0.23
   4  -7  -1    4.17    0.30
  -4   7   1    3.85    0.42
  -4   7   1    4.22    0.15
   4   7  -1    4.38    0.28
  -4   7   1    4.21    0.28
   4   7  -1    4.27    0.29
  -4   7   1    4.16    0.30
  -4   7   1    4.19    0.50
  -4   7   1    4.17    0.15
  -3  -7   1   29.27    0.53
   3  -7  -1   30.06    0.79
   3  -7  -1   29.29    0.77
   3  -7  -1   30.17    0.75
  -3  -7   1   29.46    0.74
  -3  -7   1   29.27    0.53
  -3  -7   1   29.01    0.97
  -3   7   1   30.19    0.74
   3   7  -1   30.14    0.75
  -3   7   1   29.27    1.03
  -3   7   1   31.39    1.17
  -3   7   1   29.33    0.78
   3   7  -1   29.70    0.74
   2  -7  -1   12.89    0.62
   2  -7  -1   13.12    0.49
   2  -7  -1   14.07    0.51
  -2  -7   1   13.48    0.29
  -2  -7   1   13.75    0.49
  -2  -7   1   13.21    0.60
  -2   7   1   13.43    0.71
   2   7  -1   13.56    0.48
   2   7  -1   12.89    0.71
  -2   7   1   13.64    0.62
  -2   7   1   14.11    0.52
  -2   7   1   14.32    0.49
   2   7  -1   14.09    0.49
   1  -7  -1   13.90    0.61
   1  -7  -1   14.14    0.51
  -1  -7   1   14.20    0.40
   1  -7  -1   13.45    0.31
  -1  -7   1   13.83    0.50
  -1  -7   1   13.83    0.60
   1   7  -1   14.09    0.48
   1   7  -1   13.84    0.72
   1   7  -1   14.19    0.41
  -1   7   1   13.73    0.47
  -1   7   1   13.42    0.66
  -1   7   1   14.08    0.54
   0  -7   1   24.61    0.83
   0  -7   1   24.10    0.66
   0  -7  -1   23.22    0.80
   0  -7  -1   23.11    0.65
   0  -7   1   22.94    0.66
   0   7  -1   24.11    0.66
   0   7   1   21.53    0.75
   0   7  -1   23.69    0.65
   0   7   1   24.37    0.66
   0   7  -1   23.88    0.90
   0   7   1   24.57    0.89
   1  -7   1    3.99    0.18
   1  -7   1    3.89    0.26
   1  -7   1    4.10    0.28
  -1  -7  -1    4.08    0.27
   1  -7   1    4.13    0.35
  -1  -7  -1    3.78    0.35
   1   7   1    3.81    0.36
  -1   7  -1    3.76    0.28
  -1   7  -1    4.22    0.29
  -1   7  -1    3.77    0.38
   1   7   1    3.86    0.26
   2  -7   1   10.21    0.24
  -2  -7  -1   10.27    0.44
   2  -7   1    9.85    0.30
   2  -7   1    9.93    0.45
  -2  -7  -1   10.79    0.56
   2   7   1    9.74    0.59
   2   7   1   10.19    0.44
  -2   7  -1   10.30    0.43
  -2   7  -1   10.75    0.55
  -2   7  -1   10.17    0.62
  -3  -7  -1    1.04    0.22
   3  -7   1    1.23    0.21
  -3  -7  -1    1.19    0.20
  -3   7  -1    1.24    0.09
  -3   7  -1    0.76    0.20
  -3   7  -1    0.73    0.19
   3   7   1    1.16    0.20
  -3   7  -1    1.15    0.19
   3   7   1    0.76    0.18
  -4  -7  -1    0.45    0.19
   4  -7   1    0.71    0.18
  -4  -7  -1    0.35    0.11
   4  -7   1    0.59    0.18
  -4  -7  -1    0.53    0.15
   4   7   1    0.53    0.17
   4   7   1    0.60    0.16
  -4   7  -1    0.63    0.16
  -4   7  -1    0.40    0.08
  -4   7  -1    0.41    0.21
  -4   7  -1    0.45    0.17
  -5  -7  -1    6.30    0.59
  -5  -7  -1    5.35    0.33
   5  -7   1    5.94    0.39
  -5  -7  -1    6.10    0.36
   5  -7   1    5.38    0.34
  -5  -7  -1    5.70    0.39
  -5   7  -1    5.28    0.52
   5   7   1    5.80    0.35
   5   7   1    6.01    0.38
  -5   7  -1    5.80    0.35
  -5   7  -1    5.58    0.29
  -5   7  -1    5.93    0.53
  -6  -7  -1    4.54    0.37
   6  -7   1    4.39    0.39
  -6  -7  -1    4.24    0.51
  -6   7  -1    4.60    0.55
  -6   7  -1    4.38    0.58
   6   7   1    4.22    0.34
   7  -7   1    0.04    0.24
   7  -7   1    0.03    0.16
  -7  -7  -1   -0.01    0.20
  -7   7  -1   -0.03    0.17
   7   7   1   -0.02    0.15
  -7   7  -1   -0.13    0.15
   8  -7   1   -0.06    0.18
   8  -7   1   -0.19    0.16
  -8  -7  -1   -0.17    0.29
   8   7   1   -0.12    0.15
  -8   7  -1   -0.16    0.15
  -8   7  -1   -0.11    0.17
   9  -7   1   -0.08    0.19
  -9  -7  -1    0.12    0.34
  -9   7  -1   -0.30    0.27
   9   7   1    0.06    0.14
 -10  -7  -1    0.69    0.38
 -10   7  -1    0.46    0.32
 -11   7  -1   -0.08    0.36
 -11  -8   1   -0.05    0.46
 -10  -8   1    0.16    0.31
 -10   8   1    0.48    0.41
  -9  -8   1    0.64    0.40
  -9   8   1    0.53    0.28
  -9   8   1    0.25    0.31
  -8  -8   1    6.99    0.73
   8  -8  -1    6.08    0.59
   8  -8  -1    6.90    0.44
  -8   8   1    6.66    0.75
  -8   8   1    6.71    0.75
   8   8  -1    6.58    0.38
   7  -8  -1    2.36    0.40
   7  -8  -1    2.18    0.30
  -7  -8   1    1.71    0.42
   7   8  -1    2.50    0.28
  -7   8   1    1.52    0.36
  -7   8   1    1.21    0.32
   6  -8  -1    0.88    0.29
  -6  -8   1    1.00    0.29
   6  -8  -1    0.87    0.22
   6   8  -1    1.09    0.20
  -6   8   1    0.59    0.12
  -6   8   1    0.64    0.24
  -6   8   1    0.79    0.26
  -5  -8   1    5.03    0.27
   5  -8  -1    3.91    0.30
  -5  -8   1    4.44    0.23
  -5  -8   1    4.40    0.48
   5  -8  -1    4.57    0.34
  -5  -8   1    4.39    0.31
  -5   8   1    4.81    0.56
  -5   8   1    4.59    0.32
  -5   8   1    4.40    0.18
   5   8  -1    4.79    0.32
  -5   8   1    4.48    0.33
  -5   8   1    4.76    0.54
  -5   8   1    4.46    0.17
   5   8  -1    4.70    0.31
  -4  -8   1    3.90    0.29
  -4  -8   1    3.58    0.16
   4  -8  -1    3.93    0.29
   4  -8  -1    4.11    0.34
  -4  -8   1    3.93    0.13
  -4  -8   1    4.55    0.50
  -4   8   1    3.95    0.30
  -4   8   1    3.82    0.29
  -4   8   1    3.70    0.46
   4   8  -1    4.39    0.30
  -4   8   1    4.09    0.44
   4   8  -1    3.72    0.29
  -3  -8   1   25.99    0.73
  -3  -8   1   27.46    0.98
   3  -8  -1   26.71    0.75
   3  -8  -1   26.49    0.77
  -3   8   1   27.72    0.74
   3   8  -1   26.81    0.74
  -3   8   1   26.75    1.02
  -3   8   1   27.19    0.77
  -3   8   1   26.86    1.11
   2  -8  -1   28.13    0.79
  -2  -8   1   28.83    0.99
  -2  -8   1   28.81    0.78
   2  -8  -1   28.36    0.99
  -2   8   1   29.40    0.77
   2   8  -1   27.72    0.75
  -2   8   1   28.57    0.95
   2   8  -1   27.58    1.04
  -2   8   1   29.01    0.82
  -2   8   1   29.15    1.10
   1  -8  -1  140.87    1.87
   1  -8  -1  138.95    2.79
   1  -8  -1  138.38    2.28
  -1  -8   1  138.90    2.28
  -1  -8   1  136.89    2.75
  -1  -8   1  142.28    2.37
   1   8  -1  139.48    2.36
  -1   8   1  136.29    2.24
  -1   8   1  138.56    2.64
  -1   8   1  142.99    2.59
   1   8  -1  133.97    2.95
   1   8  -1  140.27    2.26
  -1   8   1  138.75    3.01
   0  -8  -1   46.88    1.29
   0  -8   1   47.60    1.09
   0  -8  -1   46.95    1.05
   0  -8   1   47.02    1.08
   0  -8   1   47.15    1.27
   0   8   1   46.80    1.04
   0   8   1   47.08    1.07
   0   8  -1   47.66    1.08
   0   8   1   47.15    1.23
   0   8  -1   48.14    1.46
   0   8  -1   47.54    1.05
   0   8   1   45.99    1.37
  -1  -8  -1   22.62    0.87
   1  -8   1   21.91    0.83
  -1  -8  -1   21.50    0.67
   1  -8   1   21.95    0.65
   1  -8   1   22.40    0.48
   1  -8   1   23.07    0.71
  -1   8  -1   21.63    0.74
   1   8   1   21.68    0.54
  -1   8  -1   22.61    0.96
   1   8   1   21.65    0.91
  -1   8  -1   21.29    0.65
   1   8   1   22.54    0.67
   2  -8   1   11.27    0.26
  -2  -8  -1   11.45    0.62
  -2  -8  -1   11.88    0.50
   2  -8   1   11.56    0.65
   2  -8   1   10.60    0.49
   2  -8   1   11.45    0.38
  -2   8  -1   11.25    0.67
   2   8   1   12.31    0.69
  -2   8  -1   11.62    0.49
   2   8   1   11.23    0.49
  -2   8  -1   11.40    0.57
  -3  -8  -1   -0.01    0.14
  -3  -8  -1    0.02    0.10
   3  -8   1    0.01    0.14
  -3   8  -1    0.01    0.11
  -3   8  -1    0.09    0.11
   3   8   1    0.21    0.17
  -3   8  -1    0.13    0.15
   3   8   1    0.13    0.14
  -4  -8  -1    0.21    0.14
   4  -8   1    0.24    0.16
  -4  -8  -1    0.03    0.15
  -4   8  -1    0.13    0.14
   4   8   1    0.13    0.14
  -4   8  -1    0.10    0.04
  -4   8  -1    0.16    0.13
  -4   8  -1    0.10    0.15
  -5  -8  -1    0.83    0.29
   5  -8   1    1.07    0.24
  -5  -8  -1    0.58    0.15
  -5  -8  -1    0.88    0.19
  -5   8  -1    0.68    0.21
  -5   8  -1    1.20    0.23
  -5   8  -1    0.96    0.26
   5   8   1    0.76    0.19
  -6  -8  -1    0.31    0.30
   6  -8   1    0.11    0.18
  -6   8  -1    0.20    0.19
  -6   8  -1    0.08    0.16
   6   8   1    0.16    0.15
  -7  -8  -1    0.28    0.32
   7  -8   1    0.19    0.21
   7  -8   1    0.51    0.30
   7   8   1    0.51    0.20
  -7   8  -1    0.37    0.24
  -7   8  -1    0.34    0.22
  -8  -8  -1    0.52    0.30
   8  -8   1    0.70    0.34
   8  -8   1    0.33    0.22
  -8   8  -1    0.16    0.21
   8   8   1    0.66    0.21
  -8   8  -1    0.27    0.25
   9  -8   1   -0.01    0.20
  -9  -8  -1   -0.19    0.34
  -9   8  -1    0.15    0.34
   9   8   1    0.11    0.17
 -10  -8  -1    0.74    0.40
 -10   8  -1    0.92    0.38
 -10  -9   1   -0.03    0.30
 -10   9   1   -0.24    0.21
   9  -9  -1    0.80    0.24
  -9  -9   1    0.39    0.33
  -9   9   1    0.94    0.37
  -9   9   1    0.54    0.29
  -8  -9   1    0.05    0.32
   8  -9  -1   -0.05    0.16
  -8   9   1    0.02    0.20
   8   9  -1    0.00    0.16
  -8   9   1    0.13    0.29
   7  -9  -1    9.44    0.71
   7  -9  -1    8.76    0.51
  -7  -9   1    8.84    0.77
  -7   9   1    9.33    0.89
  -7   9   1    8.91    0.89
   7   9  -1    8.80    0.46
  -6  -9   1    0.85    0.35
   6  -9  -1    1.15    0.24
   6   9  -1    1.32    0.23
  -6   9   1    0.85    0.27
  -6   9   1    0.83    0.28
  -5  -9   1    7.07    0.60
   5  -9  -1    6.98    0.45
  -5  -9   1    6.66    0.40
  -5   9   1    6.70    0.65
   5   9  -1    6.49    0.40
  -5   9   1    6.57    0.39
  -5   9   1    6.09    0.59
  -5   9   1    6.91    0.40
   4  -9  -1    2.67    0.30
   4  -9  -1    2.75    0.26
  -4  -9   1    2.14    0.37
  -4  -9   1    2.58    0.28
  -4   9   1    2.69    0.27
  -4   9   1    2.60    0.29
  -4   9   1    2.46    0.37
   4   9  -1    2.61    0.28
  -4   9   1    1.69    0.30
   3  -9  -1    8.10    0.45
  -3  -9   1    8.36    0.44
  -3  -9   1    8.34    0.58
  -3   9   1    8.50    0.43
   3   9  -1    9.18    0.72
   3   9  -1    8.54    0.44
  -3   9   1    8.65    0.69
  -3   9   1    7.91    0.59
  -3   9   1    8.55    0.43
   2  -9  -1   37.43    0.98
  -2  -9   1   38.04    0.97
   2  -9  -1   39.10    1.25
  -2  -9   1   39.04    1.22
   2   9  -1   38.69    0.97
   2   9  -1   37.78    0.69
  -2   9   1   38.00    0.96
  -2   9   1   38.80    1.02
  -2   9   1   39.69    1.19
   2   9  -1   38.94    1.32
  -2   9   1   38.35    1.37
   1  -9  -1   26.71    0.54
  -1  -9   1   27.54    0.80
   1  -9  -1   27.27    0.80
   1  -9  -1   27.14    1.01
  -1  -9   1   26.24    0.96
  -1   9   1   26.99    0.87
   1   9  -1   27.29    0.68
   1   9  -1   27.70    0.80
  -1   9   1   27.01    0.78
   1   9  -1   28.23    1.15
  -1   9   1   27.47    0.87
  -1   9   1   27.03    1.09
   0  -9  -1    6.06    0.48
   0  -9  -1    6.24    0.40
   0  -9   1    5.83    0.39
   0  -9   1    6.05    0.51
   0   9  -1    6.41    0.39
   0   9   1    6.33    0.47
   0   9   1    6.78    0.58
   0   9   1    6.95    0.41
   0   9  -1    6.45    0.36
   0   9  -1    6.41    0.64
   0   9   1    5.91    0.34
   1  -9   1    1.02    0.20
  -1  -9  -1    0.98    0.23
   1  -9   1    0.81    0.25
  -1  -9  -1    1.03    0.22
   1  -9   1    0.61    0.08
   1   9   1    0.59    0.18
  -1   9  -1    1.02    0.21
  -1   9  -1    0.67    0.15
  -1   9  -1    0.80    0.23
   1   9   1    1.08    0.15
   1   9   1    1.08    0.22
  -2  -9  -1    9.11    0.64
   2  -9   1    9.03    0.37
   2  -9   1    8.78    0.23
   2  -9   1    8.90    0.61
  -2  -9  -1    9.15    0.47
   2  -9   1    9.04    0.46
  -2   9  -1    9.26    0.47
  -2   9  -1    8.80    0.54
   2   9   1    9.79    0.69
   2   9   1    9.28    0.47
  -2   9  -1    9.25    0.64
   3  -9   1   15.44    0.37
  -3  -9  -1   15.32    0.78
  -3  -9  -1   15.82    0.59
   3  -9   1   16.14    0.65
   3   9   1   15.96    0.62
  -3   9  -1   15.16    0.84
  -3   9  -1   15.47    0.59
  -3   9  -1   16.53    0.81
   3   9   1   14.78    0.81
   4  -9   1    0.01    0.16
  -4  -9  -1   -0.02    0.16
  -4  -9  -1   -0.05    0.13
  -4   9  -1   -0.12    0.15
  -4   9  -1   -0.12    0.14
  -4   9  -1    0.09    0.14
   4   9   1   -0.14    0.13
  -5  -9  -1    5.01    0.54
   5  -9   1    5.23    0.42
  -5  -9  -1    5.02    0.36
  -5   9  -1    4.97    0.60
   5   9   1    4.76    0.38
  -5   9  -1    5.18    0.61
  -5   9  -1    4.79    0.39
  -6  -9  -1    0.02    0.22
   6  -9   1    0.13    0.19
  -6   9  -1    0.13    0.24
   6   9   1    0.18    0.17
  -6   9  -1    0.10    0.19
   7  -9   1    0.24    0.20
  -7  -9  -1    0.19    0.25
  -7   9  -1   -0.01    0.21
  -7   9  -1    0.37    0.30
   7   9   1    0.35    0.20
  -8  -9  -1    0.00    0.24
   8  -9   1    0.15    0.22
  -8   9  -1    0.19    0.31
  -8   9  -1   -0.05    0.21
   8   9   1    0.13    0.18
  -9  -9  -1   -0.08    0.26
   9  -9   1    0.21    0.22
  -9   9  -1    0.07    0.33
   9   9   1    0.10    0.19
 -10  -9  -1    1.16    0.45
 -10   9  -1    0.79    0.46
 -10 -10   1    0.00    0.42
 -10  10   1    0.41    0.40
  -9 -10   1   -0.02    0.30
   9 -10  -1    0.02    0.20
  -9  10   1   -0.21    0.29
  -9  10   1   -0.09    0.25
   8 -10  -1    1.04    0.27
  -8 -10   1    0.79    0.44
  -8  10   1    0.60    0.37
  -8  10   1    0.77    0.33
   8  10  -1    0.58    0.21
   7 -10  -1    1.24    0.38
  -7 -10   1    0.95    0.43
   7 -10  -1    1.23    0.28
  -7  10   1    1.01    0.33
   7  10  -1    1.10    0.25
  -7  10   1    1.06    0.33
  -6 -10   1    0.25    0.26
   6 -10  -1    0.17    0.19
   6  10  -1    0.05    0.18
  -6  10   1   -0.03    0.21
  -6  10   1   -0.09    0.24
  -5 -10   1    2.98    0.31
   5 -10  -1    3.14    0.35
  -5 -10   1    2.36    0.44
   5  10  -1    2.62    0.31
  -5  10   1    2.03    0.36
  -5  10   1    2.88    0.30
  -5  10   1    1.73    0.34
  -5  10   1    2.77    0.30
  -4 -10   1    4.05    0.35
  -4 -10   1    4.63    0.52
   4 -10  -1    4.77    0.39
  -4  10   1    4.96    0.50
  -4  10   1    4.55    0.37
  -4  10   1    4.12    0.59
  -4  10   1    4.47    0.35
   4  10  -1    4.76    0.37
  -3 -10   1    0.15    0.16
  -3 -10   1    0.12    0.24
   3 -10  -1    0.01    0.16
  -3  10   1    0.00    0.16
  -3  10   1    0.09    0.10
   3  10  -1    0.11    0.12
   3  10  -1    0.19    0.23
  -3  10   1    0.09    0.17
  -3  10   1    0.01    0.14
   2 -10  -1    0.07    0.02
   2 -10  -1    0.06    0.02
  -2 -10   1    0.11    0.18
  -2 -10   1    0.19    0.16
   2 -10  -1    0.05    0.12
   2 -10  -1   -0.09    0.19
  -2  10   1    0.19    0.12
   2  10  -1    0.00    0.17
   2  10  -1    0.12    0.07
  -2  10   1    0.05    0.09
  -2  10   1    0.26    0.16
  -2  10   1    0.15    0.16
   2  10  -1    0.18    0.15
  -1 -10   1    4.28    0.36
  -1 -10   1    4.62    0.52
   1 -10  -1    4.17    0.22
   1 -10  -1    3.71    0.42
   1 -10  -1    3.71    0.32
   1  10  -1    3.70    0.31
  -1  10   1    4.25    0.40
  -1  10   1    4.44    0.36
  -1  10   1    4.08    0.32
   1  10  -1    4.15    0.54
  -1  10   1    3.96    0.46
   1  10  -1    3.94    0.28
   0 -10   1    4.03    0.42
   0 -10  -1    3.68    0.42
   0 -10   1    3.97    0.33
   0 -10  -1    4.27    0.34
   0 -10   1    4.12    0.25
   0  10  -1    4.04    0.30
   0  10  -1    4.50    0.54
   0  10   1    3.93    0.32
   0  10  -1    4.04    0.35
   0  10   1    4.07    0.47
   0  10   1    3.97    0.30
   1 -10   1    4.54    0.23
   1 -10   1    4.60    0.35
   1 -10   1    3.91    0.48
  -1 -10  -1    4.48    0.35
  -1 -10  -1    4.34    0.46
  -1  10  -1    4.46    0.36
  -1  10  -1    4.29    0.51
   1  10   1    4.19    0.58
   1  10   1    4.50    0.25
  -1  10  -1    4.54    0.37
   1  10   1    4.64    0.37
   2 -10   1    8.04    0.49
   2 -10   1    8.09    0.23
   2 -10   1    7.97    0.38
  -2 -10  -1    8.27    0.66
   2 -10   1    8.63    0.63
  -2 -10  -1    7.75    0.44
   2  10   1    7.91    0.46
  -2  10  -1    8.29    0.54
   2  10   1    8.37    0.71
  -2  10  -1    8.53    0.45
   2  10   1    7.14    0.18
  -2  10  -1    7.98    0.71
  -3 -10  -1    0.71    0.22
   3 -10   1    0.43    0.07
   3 -10   1    0.64    0.19
  -3 -10  -1    0.59    0.29
  -3  10  -1    0.39    0.16
   3  10   1    0.35    0.24
  -3  10  -1    0.65    0.18
  -3  10  -1    0.50    0.18
   3  10   1    0.62    0.21
  -4 -10  -1    0.07    0.26
   4 -10   1    0.05    0.18
  -4 -10  -1    0.05    0.15
  -4  10  -1    0.09    0.13
  -4  10  -1    0.05    0.14
  -4  10  -1   -0.04    0.15
   4  10   1   -0.06    0.15
  -5 -10  -1    0.32    0.19
  -5 -10  -1    0.23    0.31
   5 -10   1   -0.02    0.18
   5  10   1    0.28    0.19
  -5  10  -1    0.16    0.19
  -5  10  -1    0.27    0.19
  -5  10  -1    0.14    0.18
  -6 -10  -1    3.59    0.56
   6 -10   1    3.50    0.44
   6  10   1    3.48    0.38
  -6  10  -1    4.29    0.67
  -6  10  -1    3.01    0.49
  -7 -10  -1   -0.16    0.24
   7 -10   1   -0.11    0.21
  -7  10  -1    0.00    0.21
   7  10   1    0.40    0.22
  -7  10  -1   -0.15    0.26
  -8 -10  -1    2.20    0.56
   8 -10   1    2.13    0.37
   8  10   1    2.44    0.34
  -8  10  -1    1.98    0.51
  -8  10  -1    1.46    0.37
  -9 -10  -1   -0.03    0.29
   9 -10   1    0.15    0.24
   9  10   1    0.21    0.22
  -9  10  -1    0.03    0.25
 -10 -10  -1   -0.27    0.30
 -10  10  -1    0.61    0.45
 -10 -11   1   -0.88    0.42
 -10  11   1   -0.03    0.37
   9 -11  -1    0.33    0.25
  -9 -11   1   -0.40    0.27
   9  11  -1    0.28    0.19
  -9  11   1    0.23    0.29
  -9  11   1    0.07    0.25
   8 -11  -1    0.32    0.24
  -8 -11   1    0.04    0.40
  -8  11   1    0.07    0.27
  -8  11   1    0.19    0.31
   8  11  -1    0.52    0.22
   7 -11  -1    1.15    0.38
   7 -11  -1    1.21    0.30
  -7 -11   1    1.08    0.44
  -7  11   1    1.10    0.39
   7  11  -1    1.35    0.26
  -7  11   1    0.85    0.34
  -6 -11   1    3.55    0.57
   6 -11  -1    3.81    0.45
   6  11  -1    4.02    0.42
  -6  11   1    4.78    0.70
  -6  11   1    2.46    0.44
  -5 -11   1   -0.21    0.15
   5 -11  -1   -0.01    0.18
  -5 -11   1   -0.02    0.22
  -5  11   1    0.01    0.15
  -5  11   1    0.03    0.14
   5  11  -1   -0.22    0.16
  -5  11   1   -0.21    0.13
   4 -11  -1    0.29    0.20
  -4 -11   1    0.36    0.20
  -4 -11   1    0.37    0.31
  -4  11   1    0.12    0.20
  -4  11   1    0.12    0.11
  -4  11   1    0.18    0.14
  -4  11   1    0.16    0.17
   4  11  -1    0.27    0.19
  -3 -11   1    0.40    0.30
   3 -11  -1    0.30    0.16
  -3 -11   1    0.57    0.22
  -3  11   1    0.23    0.18
  -3  11   1    0.39    0.17
  -3  11   1    0.33    0.13
   3  11  -1    0.37    0.27
   3  11  -1    0.22    0.18
  -3  11   1    0.24    0.20
   2 -11  -1   11.28    0.21
   2 -11  -1   11.06    0.55
  -2 -11   1   11.75    0.58
   2 -11  -1   12.13    0.74
   2 -11  -1   11.21    0.22
  -2 -11   1   10.76    0.76
   2  11  -1   11.58    0.34
   2  11  -1   12.18    0.93
  -2  11   1   11.67    0.66
  -2  11   1   11.66    0.60
  -2  11   1   12.16    0.58
  -2  11   1   12.16    0.81
   2  11  -1   11.02    0.54
   1 -11  -1    1.62    0.26
   1 -11  -1    1.57    0.18
  -1 -11   1    1.71    0.29
   1 -11  -1    1.46    0.30
  -1 -11   1    1.37    0.29
  -1  11   1    1.21    0.28
  -1  11   1    0.99    0.19
   1  11  -1    1.99    0.25
   1  11  -1    1.65    0.27
   1  11  -1    1.24    0.27
  -1  11   1    1.84    0.27
  -1  11   1    1.20    0.20
   0 -11   1   -0.01    0.12
   0 -11   1    0.02    0.06
   0 -11   1   -0.02    0.22
   0 -11  -1   -0.12    0.15
   0 -11  -1    0.04    0.13
   0  11   1    0.03    0.12
   0  11  -1   -0.01    0.24
   0  11  -1    0.16    0.13
   0  11   1    0.08    0.09
   0  11  -1    0.05    0.10
   0  11   1    0.15    0.15
   1 -11   1   12.33    0.39
   1 -11   1   12.26    0.59
   1 -11   1   12.14    0.76
  -1 -11  -1   12.92    0.81
  -1 -11  -1   12.31    0.60
  -1  11  -1   12.18    0.60
   1  11   1   12.22    0.43
   1  11   1   12.68    0.87
  -1  11  -1   12.24    0.83
   1  11   1   12.60    0.58
  -1  11  -1   12.18    0.59
  -2 -11  -1    1.60    0.28
  -2 -11  -1    1.14    0.34
   2 -11   1    1.29    0.12
   2 -11   1    0.87    0.26
   2 -11   1    1.15    0.27
  -2  11  -1    0.65    0.26
  -2  11  -1    1.01    0.21
   2  11   1    0.91    0.12
   2  11   1    1.10    0.23
   2  11   1    0.74    0.28
   2  11   1    1.00    0.08
  -2  11  -1    1.17    0.23
   3 -11   1    0.45    0.08
   3 -11   1    0.88    0.26
  -3 -11  -1    0.92    0.29
  -3 -11  -1    0.54    0.23
  -3  11  -1    0.53    0.19
  -3  11  -1    0.54    0.21
   3  11   1    0.70    0.23
   3  11   1    0.64    0.19
  -3  11  -1    0.25    0.22
  -4 -11  -1    3.78    0.39
  -4 -11  -1    3.91    0.53
   4 -11   1    3.78    0.42
  -4  11  -1    3.89    0.55
  -4  11  -1    4.03    0.39
   4  11   1    3.75    0.39
  -5 -11  -1    2.69    0.36
   5 -11   1    2.72    0.39
  -5 -11  -1    2.54    0.45
  -5  11  -1    2.20    0.42
   5  11   1    2.93    0.38
  -5  11  -1    1.69    0.35
  -5  11  -1    2.50    0.34
  -6 -11  -1   -0.20    0.23
   6 -11   1   -0.26    0.20
  -6  11  -1    0.06    0.22
  -6  11  -1   -0.32    0.24
   6  11   1   -0.03    0.18
   7 -11   1    1.09    0.30
  -7 -11  -1    0.47    0.41
  -7  11  -1    0.61    0.30
   7  11   1    1.28    0.29
  -7  11  -1    0.77    0.31
  -8 -11  -1    0.49    0.46
   8 -11   1    1.01    0.30
  -8  11  -1    0.58    0.31
  -8  11  -1    0.62    0.31
   8  11   1    0.96    0.28
  -9 -11  -1   -0.41    0.26
   9 -11   1    0.04    0.25
   9  11   1    0.15    0.21
  -9  11  -1   -0.02    0.35
 -10 -11  -1   -0.55    0.44
 -10  11  -1    0.41    0.45
 -10 -12   1   -0.59    0.48
  -9 -12   1   -0.57    0.27
   9 -12  -1    0.36    0.25
  -9  12   1    0.04    0.33
  -9  12   1   -0.22    0.27
   9  12  -1   -0.06    0.19
  -8 -12   1   -0.61    0.37
   8 -12  -1   -0.15    0.22
  -8  12   1   -0.10    0.25
  -8  12   1   -0.11    0.21
   8  12  -1    0.14    0.21
   7 -12  -1    1.74    0.33
  -7 -12   1    1.19    0.41
  -7  12   1    1.18    0.34
  -7  12   1    1.82    0.46
   7  12  -1    1.52    0.32
   6 -12  -1    1.23    0.31
  -6 -12   1    0.57    0.42
   6  12  -1    1.18    0.30
  -6  12   1    0.75    0.31
  -6  12   1    0.71    0.29
   5 -12  -1    2.23    0.36
  -5 -12   1    1.91    0.49
   5  12  -1    2.36    0.36
  -5  12   1    2.34    0.34
  -5  12   1    1.72    0.36
  -5  12   1    1.59    0.34
  -4 -12   1    9.20    0.55
  -4 -12   1    9.21    0.84
   4 -12  -1    8.53    0.53
  -4  12   1    8.43    0.50
  -4  12   1    8.58    0.50
  -4  12   1    8.72    0.69
  -4  12   1    9.75    0.88
   4  12  -1    9.33    0.56
  -3 -12   1    5.98    0.43
   3 -12  -1    5.94    0.48
   3 -12  -1    5.29    0.57
  -3 -12   1    6.43    0.73
   3  12  -1    7.13    0.85
  -3  12   1    6.00    0.58
   3  12  -1    6.09    0.47
  -3  12   1    5.97    0.46
  -3  12   1    6.70    0.47
  -3  12   1    5.86    0.65
   2 -12  -1    1.64    0.31
   2 -12  -1    1.45    0.32
   2 -12  -1    1.51    0.10
   2 -12  -1    1.73    0.09
  -2 -12   1    1.98    0.32
  -2 -12   1    1.35    0.38
   2  12  -1    2.07    0.32
  -2  12   1    1.15    0.21
   2  12  -1    1.47    0.37
   2  12  -1    1.70    0.21
  -2  12   1    0.97    0.28
  -2  12   1    1.90    0.29
  -2  12   1    1.59    0.27
  -1 -12   1    0.40    0.23
   1 -12  -1    0.14    0.26
  -1 -12   1    0.23    0.16
   1 -12  -1    0.17    0.09
   1 -12  -1    0.34    0.17
   1  12  -1    0.37    0.17
   1  12  -1    0.11    0.29
   1  12  -1    0.21    0.13
  -1  12   1    0.11    0.16
  -1  12   1    0.29    0.14
  -1  12   1    0.49    0.18
   0 -12   1    0.14    0.09
   0 -12  -1    0.10    0.15
   0 -12   1    0.18    0.20
   0 -12  -1    0.19    0.21
   0 -12   1   -0.03    0.19
   0  12   1   -0.03    0.10
   0  12  -1    0.04    0.18
   0  12   1    0.23    0.19
   0  12  -1    0.07    0.13
   0  12   1    0.01    0.16
   0  12  -1    0.12    0.22
   1 -12   1    3.69    0.55
   1 -12   1    4.10    0.24
  -1 -12  -1    4.06    0.38
   1 -12   1    3.69    0.41
  -1 -12  -1    3.37    0.49
   1  12   1    3.96    0.58
   1  12   1    3.99    0.27
  -1  12  -1    4.03    0.39
  -1  12  -1    3.95    0.36
   1  12   1    3.65    0.36
  -1  12  -1    4.09    0.60
   2 -12   1   -0.09    0.18
  -2 -12  -1    0.14    0.30
   2 -12   1   -0.23    0.20
   2 -12   1   -0.02    0.04
  -2 -12  -1   -0.20    0.11
   2  12   1   -0.12    0.17
   2  12   1   -0.08    0.04
   2  12   1   -0.10    0.06
   2  12   1    0.10    0.27
  -2  12  -1   -0.10    0.17
  -2  12  -1   -0.03    0.22
  -2  12  -1   -0.01    0.10
   3 -12   1    0.55    0.25
  -3 -12  -1    0.95    0.27
  -3 -12  -1    1.20    0.34
   3  12   1    0.95    0.27
  -3  12  -1    0.80    0.22
   3  12   1    1.00    0.32
  -3  12  -1    0.87    0.26
  -3  12  -1    0.61    0.24
   4 -12   1    0.33    0.27
  -4 -12  -1    0.73    0.31
  -4 -12  -1    0.29    0.24
   4  12   1    0.51    0.20
   4  12   1    0.42    0.27
  -4  12  -1    0.46    0.20
  -4  12  -1    0.39    0.26
  -4  12  -1    0.36    0.26
  -5 -12  -1    6.76    0.51
   5 -12   1    6.64    0.51
  -5 -12  -1    6.82    0.82
  -5  12  -1    7.40    0.77
  -5  12  -1    7.67    0.86
   5  12   1    6.47    0.52
  -5  12  -1    7.07    0.52
  -6 -12  -1    4.34    0.66
   6 -12   1    4.41    0.49
   6  12   1    4.38    0.46
  -6  12  -1    5.34    0.66
   7 -12   1    0.09    0.24
  -7 -12  -1   -0.33    0.36
  -7  12  -1   -0.21    0.26
   7  12   1   -0.16    0.23
  -7  12  -1   -0.32    0.21
  -8 -12  -1   -0.70    0.36
   8 -12   1   -0.20    0.25
  -8  12  -1   -0.25    0.21
  -8  12  -1   -0.19    0.31
   8  12   1   -0.15    0.22
  -9 -12  -1    0.28    0.40
   9 -12   1    0.82    0.33
  -9  12  -1    0.54    0.41
   9  12   1    0.82    0.29
 -10  13   1    0.49    0.41
  -9 -13   1   -0.29    0.33
   9 -13  -1   -0.10    0.24
   9  13  -1    0.10    0.24
  -9  13   1    0.11    0.29
  -9  13   1    0.00    0.30
  -8 -13   1   -0.24    0.43
   8 -13  -1    0.19    0.27
  -8  13   1   -0.06    0.29
  -8  13   1    0.47    0.39
   8  13  -1    0.56    0.27
   7 -13  -1    2.82    0.42
  -7 -13   1    2.06    0.52
   7  13  -1    2.57    0.40
  -7  13   1    1.47    0.42
  -7  13   1    1.63    0.42
   6 -13  -1   -0.01    0.23
  -6 -13   1   -0.15    0.27
  -6  13   1    0.04    0.21
   6  13  -1   -0.02    0.22
  -6  13   1   -0.02    0.19
  -5 -13   1    1.63    0.50
   5 -13  -1    1.90    0.36
  -5  13   1    1.52    0.38
   5  13  -1    1.91    0.35
  -5  13   1    1.61    0.36
  -4 -13   1    2.58    0.36
  -4 -13   1    2.56    0.53
   4 -13  -1    2.53    0.41
  -4  13   1    2.21    0.37
   4  13  -1    2.23    0.34
  -4  13   1    2.66    0.38
  -4  13   1    1.97    0.38
   3 -13  -1   11.31    0.88
  -3 -13   1   10.61    0.63
   3 -13  -1   11.59    0.64
  -3 -13   1   10.79    0.91
  -3  13   1   10.72    0.62
   3  13  -1   11.26    0.64
  -3  13   1   11.51    0.62
  -3  13   1   11.04    0.78
   3  13  -1   11.56    0.93
  -3  13   1   10.07    0.87
   2 -13  -1    0.05    0.04
  -2 -13   1    0.18    0.24
   2 -13  -1    0.09    0.29
  -2 -13   1    0.21    0.17
   2 -13  -1    0.15    0.23
  -2  13   1    0.08    0.24
  -2  13   1    0.08    0.21
  -2  13   1    0.08    0.17
   2  13  -1   -0.04    0.11
   2  13  -1    0.26    0.25
   2  13  -1    0.24    0.22
   1 -13  -1   19.82    1.02
  -1 -13   1   19.49    1.00
   1 -13  -1   20.17    0.82
  -1 -13   1   20.60    0.85
   1  13  -1   20.34    0.80
   1  13  -1   20.27    1.27
  -1  13   1   20.51    0.83
   1  13  -1   20.08    0.68
  -1  13   1   21.29    1.21
  -1  13   1   19.96    0.79
   0 -13  -1    0.53    0.24
   0 -13   1    0.30    0.10
   0 -13   1    0.40    0.24
   0 -13  -1    0.35    0.24
   0 -13   1    0.45    0.20
   0  13  -1    0.55    0.24
   0  13  -1    0.31    0.16
   0  13   1    0.23    0.21
   0  13   1    0.26    0.13
   0  13  -1    0.53    0.33
   0  13   1    0.45    0.23
  -1 -13  -1    1.52    0.40
   1 -13   1    1.62    0.33
  -1 -13  -1    1.83    0.32
   1 -13   1    1.44    0.37
   1 -13   1    1.76    0.20
  -1  13  -1    1.57    0.29
   1  13   1    1.76    0.22
   1  13   1    1.82    0.33
  -1  13  -1    1.31    0.24
  -1  13  -1    0.98    0.35
   1  13   1    1.24    0.36
   2 -13   1   12.98    0.35
   2 -13   1   14.53    0.94
  -2 -13  -1   13.00    0.94
  -2 -13  -1   13.54    0.71
   2 -13   1   13.63    0.73
   2  13   1   13.87    1.06
  -2  13  -1   14.62    1.09
   2  13   1   13.15    0.66
  -2  13  -1   14.59    0.79
  -2  13  -1   14.43    0.71
   2  13   1   13.16    0.33
   3 -13   1    0.17    0.25
  -3 -13  -1    0.45    0.22
  -3 -13  -1    0.28    0.29
   3  13   1    0.34    0.20
  -3  13  -1    0.32    0.22
   3  13   1    0.35    0.32
  -3  13  -1   -0.16    0.19
  -3  13  -1    0.31    0.20
   4 -13   1    0.25    0.28
  -4 -13  -1    0.71    0.41
  -4 -13  -1    0.38    0.26
   4  13   1    0.59    0.30
  -4  13  -1    0.39    0.24
   4  13   1    0.54    0.27
  -4  13  -1    0.26    0.21
  -4  13  -1    0.32    0.26
   5 -13   1    0.82    0.32
  -5 -13  -1    0.53    0.42
   5  13   1    1.20    0.32
  -5  13  -1    0.79    0.29
  -5  13  -1    0.97    0.35
  -5  13  -1    1.09    0.31
   6 -13   1    0.47    0.28
  -6 -13  -1    0.18    0.31
  -6  13  -1    0.39    0.32
   6  13   1    0.48    0.27
  -6  13  -1    0.22    0.28
   7 -13   1   -0.33    0.21
  -7 -13  -1   -0.32    0.40
  -7  13  -1   -0.18    0.26
  -7  13  -1   -0.06    0.23
   7  13   1   -0.23    0.20
   8 -13   1    0.10    0.28
  -8 -13  -1   -0.73    0.42
  -8  13  -1   -0.10    0.25
  -8  13  -1   -0.14    0.29
   8  13   1    0.28    0.28
  -9 -13  -1   -0.17    0.49
   9 -13   1    0.43    0.32
  -9  13  -1    0.00    0.34
   9  13   1    0.28    0.27
  -9  13  -1    0.24    0.31
   9 -14  -1   -0.30    0.24
  -9 -14   1   -0.61    0.31
  -9  14   1   -0.06    0.35
   9  14  -1    0.21    0.25
  -9  14   1   -0.21    0.35
   8 -14  -1    0.04    0.27
  -8 -14   1   -0.42    0.45
  -8  14   1   -0.36    0.31
  -8  14   1   -0.08    0.31
   8  14  -1   -0.20    0.20
  -7 -14   1    1.03    0.45
   7 -14  -1    1.57    0.36
  -7  14   1    1.31    0.40
   7  14  -1    1.86    0.36
  -7  14   1    1.08    0.41
  -6 -14   1    0.18    0.32
   6 -14  -1    0.18    0.30
   6  14  -1    0.08    0.25
  -6  14   1    0.45    0.32
  -6  14   1    0.55    0.28
   5 -14  -1    0.23    0.27
  -5 -14   1   -0.04    0.40
  -5  14   1   -0.06    0.27
   5  14  -1    0.29    0.25
  -5  14   1    0.31    0.23
  -4 -14   1   -0.17    0.37
   4 -14  -1   -0.12    0.24
  -4 -14   1   -0.04    0.22
  -4  14   1   -0.05    0.22
  -4  14   1    0.00    0.25
  -4  14   1    0.04    0.22
   4  14  -1   -0.08    0.22
   3 -14  -1    8.26    0.82
  -3 -14   1    7.93    0.59
  -3 -14   1    7.24    0.74
   3 -14  -1    8.05    0.63
  -3  14   1    8.49    0.67
  -3  14   1    7.75    0.93
   3  14  -1    7.96    1.02
   3  14  -1    7.67    0.59
  -3  14   1    8.26    0.60
   2 -14  -1   12.53    0.74
  -2 -14   1   12.39    0.97
  -2 -14   1   12.90    0.73
   2 -14  -1   12.10    0.86
  -2  14   1   11.59    0.69
   2  14  -1   12.21    0.66
   2  14  -1   11.33    0.99
  -2  14   1   11.61    0.75
  -2  14   1   12.74    1.07
  -1 -14   1    0.41    0.26
   1 -14  -1   -0.07    0.30
   1 -14  -1    0.37    0.21
  -1 -14   1    0.51    0.34
   1  14  -1    0.16    0.23
   1  14  -1    0.14    0.16
  -1  14   1    0.11    0.24
  -1  14   1    0.07    0.15
  -1  14   1    0.61    0.32
   1  14  -1    0.28    0.27
   0 -14   1    0.14    0.11
   0 -14   1   -0.02    0.31
   0 -14  -1    0.29    0.26
   0 -14   1    0.32    0.26
   0 -14  -1    0.18    0.25
   0  14  -1    0.36    0.20
   0  14   1    0.02    0.22
   0  14   1    0.16    0.23
   0  14  -1    0.12    0.16
   0  14  -1    0.12    0.26
   0  14   1    0.24    0.13
  -1 -14  -1   15.55    0.78
  -1 -14  -1   14.35    1.01
   1 -14   1   14.28    0.49
   1 -14   1   14.29    0.74
   1 -14   1   13.96    0.91
   1  14   1   13.96    0.54
  -1  14  -1   14.85    0.76
   1  14   1   14.88    1.18
  -1  14  -1   14.11    0.73
   1  14   1   15.49    0.77
  -1  14  -1   15.44    1.22
   2 -14   1   65.66    2.08
   2 -14   1   62.37    1.65
  -2 -14  -1   67.64    1.68
  -2 -14  -1   63.57    2.03
  -2  14  -1   67.48    2.34
   2  14   1   65.48    1.64
   2  14   1   63.70    2.14
  -2  14  -1   65.19    1.83
  -2  14  -1   64.03    1.61
   3 -14   1    5.59    0.57
  -3 -14  -1    6.15    0.85
  -3 -14  -1    5.09    0.53
  -3  14  -1    5.09    0.47
  -3  14  -1    4.81    0.61
   3  14   1    5.98    0.93
  -3  14  -1    5.25    0.74
   3  14   1    5.43    0.53
  -4 -14  -1    0.76    0.30
   4 -14   1    0.84    0.28
  -4 -14  -1    0.86    0.38
   4  14   1    0.47    0.31
  -4  14  -1    0.52    0.34
  -4  14  -1    0.78    0.30
  -4  14  -1    0.55    0.25
   4  14   1    1.10    0.29
   5 -14   1    7.29    0.64
  -5 -14  -1    7.91    0.97
  -5  14  -1    6.88    0.81
  -5  14  -1    6.58    0.83
   5  14   1    7.24    0.60
   6 -14   1    2.87    0.47
  -6 -14  -1    2.50    0.54
  -6  14  -1    2.61    0.49
   6  14   1    3.01    0.45
   7 -14   1   -0.09    0.26
  -7 -14  -1   -0.67    0.39
  -7  14  -1   -0.40    0.30
   7  14   1   -0.32    0.20
  -7  14  -1   -0.42    0.27
  -8 -14  -1    0.18    0.52
   8 -14   1    0.09    0.30
  -8  14  -1   -0.54    0.29
   8  14   1    0.20    0.29
  -8  14  -1   -0.19    0.35
  -9 -14  -1    0.62    0.60
   9 -14   1    1.14    0.39
  -9  14  -1    1.07    0.53
  -9  14  -1    0.82    0.43
   9  14   1    1.66    0.36
   9 -15  -1   -0.10    0.28
  -9  15   1   -0.48    0.31
   9  15  -1   -0.04    0.27
   8 -15  -1   -0.12    0.24
  -8 -15   1   -0.72    0.47
   8  15  -1   -0.14    0.26
  -8  15   1   -0.02    0.34
  -8  15   1   -0.11    0.26
  -7 -15   1   -0.18    0.35
   7 -15  -1   -0.19    0.28
  -7  15   1   -0.28    0.28
   7  15  -1   -0.26    0.22
  -7  15   1   -0.10    0.32
  -6 -15   1    0.17    0.35
   6 -15  -1    0.67    0.31
  -6  15   1    0.45    0.28
  -6  15   1    0.59    0.37
   6  15  -1    0.96    0.32
   5 -15  -1   11.85    0.76
  -5 -15   1   11.52    0.99
  -5  15   1   11.78    1.07
   5  15  -1   11.99    0.73
  -5  15   1   11.62    0.91
  -4 -15   1    0.99    0.31
  -4 -15   1    0.76    0.39
   4 -15  -1    0.93    0.34
  -4  15   1    0.89    0.31
  -4  15   1    1.07    0.34
  -4  15   1    0.81    0.30
   4  15  -1    1.14    0.34
  -3 -15   1    0.32    0.22
   3 -15  -1    0.08    0.24
  -3 -15   1    0.03    0.38
   3 -15  -1   -0.13    0.25
   3  15  -1    0.00    0.19
  -3  15   1    0.00    0.21
  -3  15   1    0.11    0.22
   3  15  -1    0.07    0.36
  -3  15   1    0.06    0.24
   2 -15  -1    0.23    0.26
   2 -15  -1    0.08    0.21
  -2 -15   1    0.09    0.26
  -2 -15   1    0.23    0.38
  -2  15   1    0.24    0.25
   2  15  -1    0.21    0.38
  -2  15   1    0.11    0.20
   2  15  -1    0.15    0.19
  -2  15   1    0.04    0.25
  -1 -15   1    3.63    0.43
   1 -15  -1    2.82    0.42
  -1 -15   1    2.84    0.53
   1 -15  -1    2.25    0.45
  -1  15   1    2.06    0.40
   1  15  -1    3.29    0.44
   1  15  -1    2.04    0.43
  -1  15   1    3.37    0.44
   1  15  -1    2.80    0.38
  -1  15   1    3.36    0.48
   0 -15   1   12.20    0.53
   0 -15  -1   12.03    0.75
   0 -15   1   11.30    0.69
   0 -15  -1   10.94    0.95
   0 -15   1   10.97    0.85
   0  15   1   11.74    0.72
   0  15   1   11.56    0.60
   0  15  -1   11.61    0.63
   0  15  -1   11.80    0.72
   0  15   1   10.98    0.98
   0  15  -1   12.25    1.24
  -1 -15  -1    0.61    0.33
  -1 -15  -1    0.97    0.33
   1 -15   1    0.47    0.12
   1 -15   1    0.16    0.28
   1 -15   1    0.35    0.36
   1  15   1    0.59    0.15
   1  15   1    0.33    0.29
   1  15   1    0.63    0.25
  -1  15  -1    0.64    0.21
  -1  15  -1    0.39    0.39
  -1  15  -1    1.30    0.35
   2 -15   1   15.73    1.08
   2 -15   1   15.62    0.86
  -2 -15  -1   15.77    0.83
  -2 -15  -1   15.79    1.12
  -2  15  -1   14.79    0.85
   2  15   1   13.67    1.22
  -2  15  -1   13.24    0.73
  -2  15  -1   15.67    1.30
   2  15   1   16.84    0.85
   3 -15   1    7.33    0.65
  -3 -15  -1    7.91    0.63
  -3 -15  -1    7.65    0.93
   3  15   1    6.93    1.02
  -3  15  -1    7.38    0.56
   3  15   1    7.70    0.62
  -3  15  -1    7.67    0.71
  -3  15  -1    7.74    1.03
  -4 -15  -1    5.44    0.54
   4 -15   1    5.13    0.52
  -4 -15  -1    3.86    0.61
   4  15   1    5.28    0.55
  -4  15  -1    5.79    0.70
  -4  15  -1    4.61    0.51
   5 -15   1    3.82    0.48
  -5 -15  -1    3.45    0.67
  -5  15  -1    2.20    0.49
  -5  15  -1    2.74    0.50
   5  15   1    3.27    0.48
   6 -15   1    1.69    0.41
  -6 -15  -1    1.60    0.50
  -6  15  -1    1.11    0.45
   6  15   1    1.87    0.39
  -6  15  -1    1.78    0.43
   7 -15   1    0.10    0.28
  -7 -15  -1   -0.68    0.43
   7  15   1   -0.16    0.28
  -7  15  -1   -0.36    0.21
  -7  15  -1   -0.02    0.34
  -8 -15  -1   -0.70    0.50
   8 -15   1    0.67    0.35
  -8  15  -1   -0.08    0.36
  -8  15  -1    0.26    0.33
   8  15   1    0.78    0.32
   9 -15   1    0.24    0.32
   9  15   1    0.40    0.27
   9 -16  -1    0.20    0.34
   9  16  -1    0.21    0.31
  -9  16   1   -0.38    0.37
  -8 -16   1    0.37    0.62
   8 -16  -1    1.61    0.40
   8  16  -1    1.65    0.41
  -8  16   1    0.43    0.43
  -8  16   1    0.98    0.51
  -7 -16   1   -0.29    0.36
   7 -16  -1    0.25    0.34
   7  16  -1    0.15    0.27
  -7  16   1   -0.11    0.34
  -7  16   1   -0.28    0.34
   6 -16  -1    0.16    0.29
  -6 -16   1   -0.41    0.46
  -6  16   1    0.15    0.33
  -6  16   1    0.10    0.34
   6  16  -1    0.50    0.30
   5 -16  -1   -0.18    0.24
  -5 -16   1    0.02    0.35
   5  16  -1   -0.11    0.24
  -5  16   1    0.19    0.22
  -5  16   1   -0.03    0.31
  -4 -16   1   -0.16    0.30
  -4 -16   1    0.34    0.23
   4 -16  -1    0.29    0.29
  -4  16   1    0.01    0.22
  -4  16   1    0.33    0.22
  -4  16   1    0.24    0.34
   4  16  -1    0.04    0.25
   4  16  -1    0.36    0.29
   3 -16  -1    1.79    0.38
   3 -16  -1    1.28    0.38
  -3 -16   1    1.58    0.45
  -3 -16   1    1.44    0.37
   3  16  -1    1.55    0.34
  -3  16   1    2.14    0.41
  -3  16   1    0.95    0.39
  -3  16   1    1.34    0.33
   3  16  -1    1.16    0.45
   2 -16  -1    0.01    0.33
  -2 -16   1    0.34    0.23
   2 -16  -1    0.60    0.27
  -2 -16   1    0.44    0.32
  -2  16   1    0.17    0.34
  -2  16   1    0.22    0.21
  -2  16   1    0.45    0.25
   2  16  -1    0.04    0.40
   2  16  -1    0.70    0.32
   1 -16  -1    0.86    0.42
  -1 -16   1    1.70    0.40
  -1 -16   1    1.10    0.20
  -1 -16   1    1.18    0.45
   1 -16  -1    0.95    0.31
  -1  16   1    1.66    0.39
   1  16  -1    0.71    0.44
   1  16  -1    1.62    0.39
  -1  16   1    0.65    0.31
  -1  16   1    1.13    0.26
   0 -16   1    9.27    0.72
   0 -16  -1    9.98    0.73
   0 -16   1    7.99    0.47
   0 -16   1    7.66    0.77
   0 -16  -1    9.04    0.93
   0  16  -1    7.97    0.98
   0  16   1    7.95    0.53
   0  16   1    7.89    0.93
   0  16   1    8.31    0.67
   0  16  -1    8.14    0.57
   0  16  -1    9.10    0.68
   1 -16   1    0.60    0.39
   1 -16   1    0.76    0.30
  -1 -16  -1    0.37    0.31
  -1 -16  -1    0.41    0.32
  -1  16  -1    0.16    0.21
   1  16   1    0.45    0.25
  -1  16  -1    0.50    0.27
  -1  16  -1    0.21    0.30
   1  16   1    0.26    0.30
  -2 -16  -1    2.23    0.48
  -2 -16  -1    3.05    0.45
   2 -16   1    3.21    0.51
   2 -16   1    3.36    0.58
  -2  16  -1    1.69    0.49
   2  16   1    1.98    0.43
  -2  16  -1    2.17    0.37
   3 -16   1    0.25    0.31
  -3 -16  -1    0.23    0.28
  -3 -16  -1   -0.10    0.29
  -3  16  -1    0.10    0.35
   3  16   1   -0.51    0.34
  -3  16  -1    0.20    0.24
   3  16   1    0.40    0.24
  -3  16  -1    0.23    0.21
   4 -16   1    1.27    0.39
  -4 -16  -1    0.36    0.37
  -4 -16  -1    0.90    0.32
   4  16   1    0.59    0.38
  -4  16  -1    0.96    0.33
  -4  16  -1    1.02    0.34
   4  16   1    1.14    0.36
  -4  16  -1    0.41    0.39
   5 -16   1   -0.22    0.18
  -5 -16  -1   -0.43    0.30
  -5  16  -1    0.09    0.27
  -5  16  -1   -0.42    0.31
   5  16   1   -0.18    0.24
   6 -16   1   -0.05    0.27
  -6 -16  -1   -0.31    0.32
  -6  16  -1   -0.09    0.30
   6  16   1   -0.03    0.25
  -6  16  -1   -0.44    0.33
   7 -16   1   -0.17    0.27
  -7 -16  -1   -0.41    0.49
   7  16   1    0.16    0.27
  -7  16  -1   -0.67    0.34
  -7  16  -1    0.05    0.28
   8 -16   1    0.35    0.34
  -8 -16  -1   -0.35    0.40
  -8  16  -1   -0.75    0.36
   8  16   1    0.16    0.26
  -8  16  -1   -0.15    0.28
   9  16   1    2.20    0.45
   8 -17  -1    0.42    0.37
  -8  17   1    0.37    0.46
  -8  17   1   -0.55    0.35
   8  17  -1    0.54    0.31
  -7 -17   1   -0.74    0.50
   7 -17  -1   -0.14    0.32
  -7  17   1   -0.52    0.32
   7  17  -1    0.19    0.32
  -7  17   1   -0.30    0.35
   6 -17  -1    1.41    0.42
  -6 -17   1   -0.09    0.54
  -6  17   1    0.47    0.34
   6  17  -1    1.00    0.35
  -6  17   1    0.67    0.40
   5 -17  -1    0.07    0.28
  -5 -17   1   -0.35    0.46
  -5  17   1    0.30    0.30
   5  17  -1    0.02    0.29
  -5  17   1   -0.08    0.26
  -4 -17   1    0.09    0.48
   4 -17  -1    1.10    0.38
   4  17  -1    0.67    0.34
  -4  17   1    0.71    0.27
  -4  17   1    0.59    0.33
   4  17  -1    1.20    0.37
  -4  17   1    0.68    0.32
  -3 -17   1    0.18    0.44
   3 -17  -1    0.03    0.28
   3 -17  -1   -0.08    0.22
  -3 -17   1    0.12    0.28
   3  17  -1   -0.53    0.35
   3  17  -1   -0.15    0.25
  -3  17   1    0.15    0.22
  -3  17   1   -0.17    0.31
  -3  17   1    0.14    0.27
   2 -17  -1    2.17    0.53
  -2 -17   1    2.85    0.49
  -2 -17   1    2.30    0.56
   2 -17  -1    2.30    0.46
  -2  17   1    0.96    0.43
  -2  17   1    1.96    0.35
   2  17  -1    1.56    0.52
   2  17  -1    2.68    0.47
  -2  17   1    3.17    0.50
  -1 -17   1    0.83    0.19
   1 -17  -1    1.04    0.37
  -1 -17   1    0.88    0.45
  -1 -17   1    1.31    0.34
   1 -17  -1    0.76    0.30
   1  17  -1    1.78    0.42
  -1  17   1    1.03    0.38
  -1  17   1    1.65    0.42
  -1  17   1    1.02    0.25
   1  17  -1    0.69    0.38
   0 -17  -1   -0.11    0.37
   0 -17   1    0.10    0.22
   0 -17   1   -0.04    0.34
   0 -17  -1    0.30    0.32
   0  17  -1    0.36    0.24
   0  17   1   -0.11    0.27
   0  17  -1   -0.13    0.29
   0  17   1    0.09    0.29
  -1 -17  -1    1.85    0.46
   1 -17   1    2.44    0.49
  -1 -17  -1    2.34    0.46
   1 -17   1    2.90    0.51
  -1  17  -1    2.61    0.49
   1  17   1    2.59    0.44
   1  17   1    1.20    0.48
  -1  17  -1    1.84    0.34
  -1  17  -1    1.35    0.44
  -2 -17  -1    0.79    0.38
   2 -17   1    0.89    0.32
   2 -17   1    1.30    0.45
  -2 -17  -1    1.22    0.33
  -2  17  -1    1.31    0.34
  -2  17  -1    1.06    0.29
  -2  17  -1    0.75    0.47
   2  17   1    1.27    0.34
   2  17   1    0.66    0.44
  -3 -17  -1   -0.07    0.45
   3 -17   1    0.19    0.24
  -3 -17  -1    0.05    0.27
   3  17   1    0.28    0.29
  -3  17  -1    0.01    0.23
  -3  17  -1   -0.56    0.34
  -3  17  -1    0.20    0.26
  -4 -17  -1   -0.51    0.44
  -4 -17  -1    0.15    0.21
   4 -17   1   -0.03    0.29
  -4  17  -1    0.12    0.26
  -4  17  -1   -0.02    0.28
   4  17   1   -0.03    0.19
  -4  17  -1    0.49    0.29
   4  17   1   -0.45    0.33
  -5 -17  -1   -0.10    0.37
   5 -17   1   -0.11    0.19
  -5  17  -1    0.05    0.28
   5  17   1    0.11    0.21
  -5  17  -1   -0.57    0.34
   6 -17   1   -0.09    0.28
  -6 -17  -1   -0.11    0.52
  -6  17  -1    0.15    0.36
  -6  17  -1   -0.17    0.38
   6  17   1    0.57    0.34
   7 -17   1   -0.25    0.28
  -7 -17  -1   -0.19    0.40
  -7  17  -1   -0.23    0.25
   7  17   1    0.10    0.29
   8 -17   1    0.19    0.35
   8  17   1    0.30    0.31
   8  18  -1    0.02    0.29
   7 -18  -1    0.46    0.33
  -7  18   1   -0.38    0.34
  -7  18   1   -0.35    0.28
   7  18  -1    0.00    0.33
  -6 -18   1   -0.25    0.40
   6 -18  -1    0.37    0.35
  -6  18   1   -0.33    0.39
  -6  18   1    0.47    0.37
   6  18  -1    0.41    0.32
  -5 -18   1   -0.85    0.45
   5 -18  -1   -0.04    0.31
  -5  18   1    0.03    0.27
   5  18  -1   -0.22    0.26
  -5  18   1   -0.22    0.25
   4 -18  -1    0.07    0.31
  -4 -18   1   -0.27    0.33
   4  18  -1    0.09    0.28
  -4  18   1   -0.33    0.33
  -4  18   1    0.02    0.24
   4  18  -1   -0.17    0.27
   3 -18  -1    0.16    0.31
  -3 -18   1    0.01    0.28
   3 -18  -1    0.52    0.38
  -3 -18   1   -0.40    0.28
  -3  18   1   -0.16    0.24
   3  18  -1   -0.43    0.25
   3  18  -1    0.24    0.30
  -3  18   1    0.11    0.21
  -3  18   1    0.10    0.23
  -2 -18   1    0.17    0.14
   2 -18  -1    0.45    0.35
   2 -18  -1    0.40    0.31
  -2 -18   1    0.28    0.31
  -2 -18   1    0.00    0.41
  -2  18   1    0.36    0.31
  -2  18   1    0.11    0.19
   2  18  -1   -0.18    0.31
   2  18  -1    0.02    0.22
  -2  18   1   -0.02    0.28
  -1 -18   1    0.59    0.45
   1 -18  -1    0.95    0.45
  -1 -18   1    0.84    0.32
  -1 -18   1    0.55    0.17
   1 -18  -1    0.78    0.31
   1  18  -1    0.10    0.47
  -1  18   1    0.99    0.37
  -1  18   1    0.66    0.23
   1  18  -1    1.09    0.33
  -1  18   1    0.44    0.44
   0 -18  -1    1.83    0.46
   0 -18  -1    2.46    0.58
   0 -18   1    2.65    0.58
   0 -18   1    1.56    0.44
   0  18  -1    1.27    0.54
   0  18   1    1.61    0.46
   0  18  -1    2.82    0.51
   0  18   1    3.19    0.53
  -1 -18  -1    0.27    0.32
   1 -18   1    0.71    0.31
  -1 -18  -1    0.38    0.35
   1 -18   1    0.56    0.40
   1  18   1   -0.63    0.40
  -1  18  -1    0.02    0.33
   1  18   1    0.53    0.28
  -1  18  -1    0.37    0.23
  -1  18  -1    0.37    0.33
  -2 -18  -1    2.26    0.43
  -2 -18  -1    1.60    0.56
   2 -18   1    2.05    0.49
   2 -18   1    1.64    0.45
   2  18   1    2.42    0.44
  -2  18  -1    2.65    0.48
  -2  18  -1    0.77    0.50
   2  18   1    0.42    0.47
  -2  18  -1    1.49    0.34
   3 -18   1    1.11    0.41
  -3 -18  -1    0.77    0.30
  -3 -18  -1    0.69    0.42
  -3  18  -1   -0.03    0.43
   3  18   1    1.03    0.38
  -3  18  -1    0.95    0.32
  -3  18  -1    1.58    0.41
   3  18   1   -0.28    0.41
   4 -18   1    0.51    0.36
  -4 -18  -1   -0.26    0.34
   4  18   1   -0.57    0.33
  -4  18  -1    0.25    0.29
  -4  18  -1   -0.03    0.25
   4  18   1    0.29    0.26
  -4  18  -1   -0.08    0.31
   5 -18   1   -0.14    0.29
  -5 -18  -1   -0.59    0.49
   5  18   1    0.52    0.31
  -5  18  -1   -0.10    0.28
   6 -18   1   -0.22    0.28
  -6 -18  -1   -0.86    0.50
  -6  18  -1   -0.43    0.29
   6  18   1    0.21    0.30
  -6  18  -1   -0.15    0.31
  -7 -18  -1   -0.52    0.41
   7 -18   1    0.30    0.35
  -7  18  -1    0.47    0.45
   7  18   1    0.41    0.34
   7 -19  -1   -0.26    0.31
   7  19  -1    0.02    0.32
  -7  19   1   -0.11    0.36
  -7  19   1   -0.59    0.44
   6 -19  -1    0.39    0.35
  -6 -19   1   -0.76    0.53
   6  19  -1    0.43    0.35
  -6  19   1   -0.50    0.41
  -6  19   1   -0.04    0.23
  -5 -19   1   -0.13    0.41
   5 -19  -1    0.44    0.29
  -5  19   1    0.04    0.30
  -5  19   1   -0.81    0.35
   5  19  -1    0.54    0.34
  -4 -19   1   -0.39    0.49
   4 -19  -1    0.04    0.31
  -4  19   1   -0.75    0.34
   4  19  -1   -0.08    0.21
  -4  19   1   -0.02    0.28
   4  19  -1   -0.20    0.29
  -3 -19   1    0.78    0.32
   3 -19  -1    1.11    0.45
  -3 -19   1    0.50    0.50
   3 -19  -1    0.49    0.35
  -3  19   1    0.50    0.34
   3  19  -1    0.76    0.37
  -3  19   1    0.72    0.33
   3  19  -1    0.00    0.33
  -3  19   1    0.04    0.31
  -2 -19   1   -0.04    0.41
   2 -19  -1    0.41    0.35
  -2 -19   1    0.18    0.15
   2 -19  -1   -0.39    0.30
  -2 -19   1    0.14    0.24
  -2  19   1   -0.08    0.21
  -2  19   1    0.38    0.31
   2  19  -1   -0.61    0.44
  -2  19   1   -0.15    0.29
   2  19  -1    0.12    0.24
   1 -19  -1    1.03    0.41
   1 -19  -1    0.57    0.34
  -1 -19   1    0.96    0.48
  -1 -19   1    1.26    0.42
   1  19  -1    0.99    0.33
  -1  19   1    1.50    0.38
  -1  19   1    0.16    0.48
   1  19  -1    0.19    0.38
   0 -19   1    0.06    0.33
   0 -19  -1   -0.05    0.33
   0 -19   1    0.32    0.32
   0 -19  -1    0.40    0.33
   0  19   1   -0.26    0.32
   0  19  -1    0.29    0.26
   0  19  -1    0.10    0.36
   0  19   1    0.91    0.40
   1 -19   1    0.58    0.36
  -1 -19  -1    0.42    0.37
  -1 -19  -1   -0.14    0.40
   1 -19   1    0.34    0.32
   1  19   1    0.61    0.31
  -1  19  -1   -0.45    0.45
  -1  19  -1    0.21    0.31
   1  19   1   -0.05    0.47
   2 -19   1    0.31    0.36
   2 -19   1    0.20    0.26
  -2 -19  -1    0.40    0.48
  -2 -19  -1    0.11    0.24
  -2  19  -1    0.10    0.30
   2  19   1    0.38    0.34
  -2  19  -1   -0.27    0.19
   2  19   1   -0.77    0.41
  -3 -19  -1    0.12    0.23
   3 -19   1   -0.11    0.32
  -3 -19  -1   -0.61    0.44
  -3  19  -1   -0.48    0.44
  -3  19  -1    0.00    0.20
   3  19   1   -0.65    0.42
   3  19   1    0.27    0.33
  -3  19  -1    0.16    0.29
  -4 -19  -1   -0.70    0.48
   4 -19   1    0.27    0.27
   4  19   1    0.28    0.34
  -4  19  -1   -0.50    0.31
   4  19   1   -0.47    0.37
  -4  19  -1   -0.10    0.26
   5 -19   1    1.52    0.47
  -5 -19  -1    0.37    0.61
   5  19   1    1.42    0.44
  -5  19  -1    0.22    0.39
  -5  19  -1    0.65    0.38
   6 -19   1    1.25    0.45
  -6 -19  -1   -0.09    0.47
  -6  19  -1    0.30    0.39
  -6  19  -1    0.13    0.41
   6  19   1    1.43    0.45
  -7  19  -1    0.23    0.42
   6 -20  -1    0.42    0.40
  -6 -20   1   -0.82    0.60
   6  20  -1    0.22    0.36
  -6  20   1    0.29    0.31
   5 -20  -1   -0.29    0.31
  -5 -20   1   -0.61    0.54
  -5  20   1   -0.34    0.32
   5  20  -1    0.21    0.33
  -5  20   1   -0.03    0.31
   4 -20  -1   -0.20    0.22
  -4 -20   1   -0.48    0.34
  -4  20   1   -0.18    0.25
   4  20  -1    0.06    0.24
  -4  20   1   -0.41    0.29
  -3 -20   1    0.76    0.55
   3 -20  -1    0.47    0.31
  -3 -20   1    0.40    0.20
   3 -20  -1    0.38    0.30
  -3  20   1   -0.50    0.44
   3  20  -1   -0.67    0.42
  -3  20   1    0.89    0.38
   3  20  -1    0.55    0.37
  -3  20   1    0.14    0.27
   2 -20  -1    0.97    0.36
  -2 -20   1    0.64    0.40
  -2 -20   1    0.36    0.29
   2 -20  -1    0.83    0.38
  -2  20   1   -0.38    0.45
  -2  20   1    0.44    0.28
   2  20  -1   -0.22    0.37
   2  20  -1    0.82    0.39
  -1 -20   1   -0.26    0.40
   1 -20  -1   -0.03    0.28
   1 -20  -1   -0.19    0.32
  -1 -20   1   -0.18    0.30
  -1  20   1    0.13    0.25
   1  20  -1    0.10    0.33
   1  20  -1   -0.75    0.46
   0 -20  -1   -0.11    0.28
   0 -20   1    0.45    0.31
   0 -20   1   -0.07    0.27
   0 -20  -1   -0.13    0.33
   0  20   1    0.07    0.33
   0  20   1   -0.66    0.30
   0  20  -1   -0.07    0.23
   1 -20   1    0.37    0.34
  -1 -20  -1    0.17    0.35
   1 -20   1   -0.01    0.24
  -1 -20  -1    0.23    0.45
  -1  20  -1   -1.00    0.47
  -1  20  -1    0.43    0.36
   1  20   1    0.64    0.39
   1  20   1   -0.02    0.38
   2 -20   1   -0.23    0.33
  -2 -20  -1   -0.02    0.34
   2 -20   1    0.41    0.37
  -2 -20  -1    0.48    0.37
  -2  20  -1    0.35    0.33
   2  20   1   -0.76    0.47
   2  20   1    0.36    0.35
  -2  20  -1   -0.65    0.50
  -3 -20  -1    1.21    0.38
  -3 -20  -1    0.93    0.48
   3 -20   1    1.51    0.50
  -3  20  -1    1.04    0.36
  -3  20  -1   -0.22    0.51
   3  20   1   -0.27    0.50
  -3  20  -1    1.48    0.45
   3  20   1    1.39    0.46
   4 -20   1    0.28    0.38
  -4 -20  -1   -0.48    0.35
  -4  20  -1   -0.44    0.34
  -4  20  -1   -0.20    0.26
   4  20   1    0.51    0.39
   5 -20   1    0.38    0.39
  -5  20  -1    0.05    0.35
  -5  20  -1   -0.49    0.37
   5  20   1    0.71    0.39
   6  20   1   -0.09    0.24
  -6  20  -1    0.04    0.39
  -6  21   1   -0.05    0.36
   5 -21  -1    0.18    0.39
  -5 -21   1   -0.39    0.42
  -5  21   1   -0.46    0.37
   5  21  -1    0.01    0.25
  -5  21   1   -0.24    0.29
  -4 -21   1    0.12    0.21
   4 -21  -1   -0.20    0.36
  -4 -21   1   -0.99    0.47
  -4  21   1   -0.12    0.29
  -4  21   1   -0.44    0.34
   4  21  -1   -0.06    0.34
  -3 -21   1    0.02    0.38
   3 -21  -1    0.53    0.41
   3  21  -1    0.10    0.27
  -3  21   1   -0.69    0.47
   3  21  -1   -0.59    0.48
  -3  21   1    0.09    0.25
   2 -21  -1    1.61    0.43
  -2 -21   1    1.80    0.48
   2 -21  -1    1.88    0.57
  -2 -21   1    1.28    0.48
  -2  21   1    1.80    0.49
   2  21  -1    1.75    0.51
  -1 -21   1    0.13    0.42
   1 -21  -1    0.35    0.44
  -1 -21   1    0.04    0.25
   1 -21  -1   -0.38    0.34
   1  21  -1   -0.18    0.34
  -1  21   1    0.33    0.30
   0 -21  -1    0.09    0.33
   0 -21   1    0.25    0.37
   0 -21  -1   -0.27    0.35
   0 -21   1   -0.25    0.36
   0  21  -1    0.20    0.36
   0  21   1    0.06    0.33
  -1 -21  -1    0.54    0.52
   1 -21   1    0.69    0.43
  -1 -21  -1    0.56    0.42
   1 -21   1    0.76    0.46
   1  21   1    0.60    0.39
  -1  21  -1    1.19    0.40
  -1  21  -1   -0.74    0.53
   1  21   1   -0.42    0.37
   2 -21   1    0.80    0.37
   2 -21   1    0.27    0.31
  -2 -21  -1    0.52    0.39
  -2 -21  -1    0.47    0.43
  -2  21  -1    0.70    0.40
   2  21   1    0.52    0.40
  -3 -21  -1   -0.44    0.51
   3 -21   1    0.25    0.40
  -3  21  -1   -0.06    0.25
   3  21   1    0.44    0.40
  -4 -21  -1   -1.01    0.51
   4 -21   1    0.11    0.40
   4  21   1    0.08    0.38
  -4  21  -1   -0.50    0.27
  -5  21  -1   -0.56    0.41
  -5  21  -1   -0.21    0.36
  -6  21  -1   -0.29    0.40
  -5 -22   1    0.21    0.27
  -4 -22   1   -0.68    0.52
  -3 -22   1    0.77    0.60
   3 -22  -1    1.16    0.48
   3  22  -1   -0.31    0.52
   3  22  -1    0.79    0.36
  -3  22   1   -0.16    0.43
  -2 -22   1    6.65    0.80
   2 -22  -1    7.70    0.87
   2 -22  -1    5.93    0.87
  -2  22   1    6.97    0.81
   2  22  -1    6.96    0.82
   1 -22  -1    0.68    0.44
  -1 -22   1    0.61    0.49
  -1 -22   1    0.88    0.44
   1 -22  -1    0.27    0.43
   1  22  -1    0.55    0.41
   1  22  -1   -0.41    0.44
  -1  22   1    0.74    0.36
   0 -22   1    0.06    0.40
   0 -22  -1   -0.22    0.44
   0 -22   1    0.03    0.43
   0 -22  -1    0.08    0.39
   0  22  -1    0.12    0.38
   0  22   1   -0.86    0.40
   0  22   1    0.40    0.39
  -1 -22  -1    0.33    0.42
  -1 -22  -1    0.11    0.48
   1 -22   1    0.16    0.43
   1 -22   1    0.11    0.31
   1  22   1    0.58    0.40
  -1  22  -1    0.63    0.42
  -2 -22  -1    0.00    0.37
   2 -22   1   -0.02    0.38
   2 -22   1    0.76    0.44
  -2 -22  -1   -0.16    0.49
  -2  22  -1    0.24    0.38
   2  22   1    0.08    0.38
   3 -22   1    1.20    0.52
  -3 -22  -1    0.80    0.65
  -3  22  -1   -0.83    0.61
   3  22   1    1.26    0.42
  -3  22  -1    0.77    0.45
  -5  22  -1   -0.12    0.40
  -2 -23   1    0.07    0.40
   2 -23  -1    0.34    0.44
  -2 -23   1    0.40    0.53
  -2  23   1    0.73    0.45
   2  23  -1    0.36    0.43
   2  23  -1   -0.99    0.57
   1 -23  -1    0.27    0.38
  -1 -23   1    0.50    0.51
  -1 -23   1    0.57    0.45
   1 -23  -1    0.59    0.46
   1  23  -1    0.24    0.32
  -1  23   1   -0.01    0.37
   0 -23   1    1.87    0.62
   0 -23  -1    1.26    0.52
   0 -23   1    1.60    0.54
   0 -23  -1    1.08    0.57
   0  23   1    2.01    0.55
   0  23  -1    1.21    0.44
   1 -23   1    2.99    0.72
   1 -23   1    3.15    0.61
  -1 -23  -1    2.62    0.60
  -1 -23  -1    2.85    0.76
   1  23   1    3.22    0.63
  -1  23  -1    2.46    0.60
  -2 -23  -1    0.47    0.44
   2 -23   1    0.01    0.41
  -2  23  -1    0.24    0.31
   2  23   1    0.10    0.38
   3  23   1   -0.70    0.41
  -2  24   1   -0.02    0.40
  -1 -24   1   -0.05    0.42
  -1  24   1   -0.15    0.41
   0 -24   1    0.02    0.30
   0 -24  -1    0.08    0.44
   0  24   1    0.03    0.41
   0  24  -1   -0.09    0.40
  -1 -24  -1    0.45    0.46
  -1  24  -1    0.27    0.32
  -2  24  -1    0.40    0.44
 -11   0   2    2.63    0.55
 -10   0   2    2.76    0.51
 -10   0   2    2.21    0.46
 -10   0   2    1.71    0.36
  -9   0   2   25.79    1.35
  -9   0   2   24.57    1.21
  -9   0   2   24.98    1.29
  -8   0   2   67.54    2.06
  -8   0   2   64.80    2.13
  -7   0   2    6.69    0.64
  -7   0   2    7.38    0.67
  -6   0   2   10.93    0.67
  -4   0   2   18.17    0.62
   4   0  -2   17.83    0.61
   3   0  -2    5.50    0.13
   3   0  -2    5.24    0.12
  -3   0   2    5.31    0.31
  -2   0   2  172.82    2.39
  -2   0   2  170.40    2.40
  -2   0   2  173.99    3.02
  -2   0   2  175.72    2.48
  -2   0   2  172.58    2.31
  -1   0   2   39.66    0.90
   1   0  -2   40.24    0.90
  -1   0   2   39.91    0.65
   1   0  -2   39.96    0.64
  -1   0   2   39.90    0.63
  -1   0   2   39.43    0.71
   1   0  -2   40.43    0.65
   1   0  -2   39.53    0.70
   0   0   2    4.32    0.23
   0   0  -2    3.96    0.17
   0   0  -2    4.05    0.17
   0   0   2    3.89    0.16
   0   0   2    4.04    0.18
   0   0  -2    4.28    0.25
   0   0   2    3.83    0.17
   0   0  -2    3.79    0.17
   0   0   2    3.92    0.21
   0   0  -2    4.05    0.21
   1   0   2   36.81    0.81
  -1   0  -2   35.98    0.68
   1   0   2   35.31    0.68
   1   0   2   35.91    0.68
  -1   0  -2   36.36    0.68
   1   0   2   36.85    0.78
  -1   0  -2   35.27    0.81
  -1   0  -2   36.11    0.66
   1   0   2   36.72    0.68
   1   0   2   35.69    0.66
  -1   0  -2   36.08    0.78
  -2   0  -2   95.21    1.55
   2   0   2   90.95    1.44
   2   0   2   93.85    1.55
  -2   0  -2   92.37    1.42
   2   0   2   89.53    1.75
   2   0   2   93.12    1.42
  -2   0  -2   92.17    1.45
   2   0   2   92.29    1.45
  -2   0  -2   94.56    1.70
   2   0   2   93.90    1.70
  -2   0  -2   91.05    1.77
   3   0   2  161.84    2.37
  -3   0  -2  165.84    2.80
   3   0   2  160.87    2.39
  -3   0  -2  167.53    2.88
  -3   0  -2  169.77    3.01
   3   0   2  167.48    2.37
   4   0   2   16.42    0.48
  -4   0  -2   16.00    0.67
  -4   0  -2   16.15    0.51
   4   0   2   15.60    0.49
  -4   0  -2   16.14    0.46
   4   0   2   15.84    0.55
   5   0   2   29.49    0.74
  -5   0  -2   31.29    0.86
  -5   0  -2   30.08    0.69
   5   0   2   30.68    0.88
   5   0   2   30.12    0.71
  -5   0  -2   31.23    1.06
  -6   0  -2    1.45    0.18
   6   0   2    1.48    0.20
   6   0   2    1.50    0.22
   6   0   2    1.85    0.29
  -6   0  -2    1.24    0.26
  -6   0  -2    0.95    0.15
  -7   0  -2   49.62    1.63
  -7   0  -2   48.62    1.35
   7   0   2   48.11    1.05
   7   0   2   46.63    1.33
   8   0   2    3.03    0.45
   8   0   2    3.36    0.31
  -8   0  -2    2.20    0.43
   9   0   2    1.78    0.25
   9   0   2    1.64    0.40
  -9   0  -2    1.00    0.38
  -9   0  -2    1.57    0.40
 -10   0  -2    2.07    0.49
 -11   0  -2    9.06    0.99
 -11  -1   2    0.64    0.34
 -11   1   2    0.18    0.31
 -11   1   2    0.54    0.32
 -10  -1   2    0.38    0.24
 -10  -1   2   -0.16    0.24
 -10   1   2   -0.14    0.25
 -10   1   2    0.41    0.29
  -9  -1   2    0.92    0.33
  -9  -1   2    2.17    0.42
  -9  -1   2    1.12    0.30
  -9   1   2    1.39    0.40
  -9   1   2    1.30    0.29
  -9   1   2    0.96    0.29
  -8  -1   2    5.85    0.70
  -8  -1   2    6.07    0.66
  -8  -1   2    6.53    0.61
  -8   1   2    5.94    0.70
  -8   1   2    7.15    0.76
   7  -1  -2    0.61    0.25
  -7  -1   2    0.10    0.20
  -7  -1   2    0.10    0.20
  -7   1   2    0.25    0.17
  -7   1   2   -0.06    0.19
  -6  -1   2    2.43    0.36
   6  -1  -2    2.79    0.37
  -6   1   2    2.63    0.36
  -6   1   2    2.43    0.37
   5  -1  -2   30.50    0.91
  -5   1   2   30.45    1.17
   4  -1  -2  106.58    1.86
  -4  -1   2  102.88    1.83
   4  -1  -2  107.24    1.35
   4  -1  -2  103.69    1.35
  -4   1   2  107.61    1.85
   3  -1  -2  285.85    3.91
   3  -1  -2  292.14    3.93
  -3  -1   2  286.41    3.91
   3  -1  -2  289.97    3.96
  -3   1   2  293.36    3.83
  -3   1   2  289.46    3.78
  -3   1   2  290.38    3.92
   3   1  -2  286.03    3.93
  -3   1   2  290.16    4.82
  -3   1   2  283.36    3.76
   3   1  -2  284.10    3.88
  -2  -1   2  314.35    4.44
   2  -1  -2  315.89    4.42
  -2  -1   2  313.43    4.12
  -2  -1   2  315.24    5.19
   2  -1  -2  320.64    4.10
  -2  -1   2  313.35    4.32
  -2   1   2  321.53    4.06
   2   1  -2  311.07    4.18
  -2   1   2  314.87    4.45
  -2   1   2  317.47    4.09
  -2   1   2  316.44    5.09
  -1  -1   2  200.97    2.67
   1  -1  -2  202.81    2.66
  -1  -1   2  195.39    3.29
   1  -1  -2  206.13    2.64
  -1  -1   2  202.16    3.35
   1  -1  -2  205.98    3.33
   1  -1  -2  198.86    2.59
  -1  -1   2  204.47    3.30
  -1  -1   2  200.31    2.69
   1  -1  -2  205.93    2.67
  -1  -1   2  201.34    2.64
   1   1  -2  196.64    3.41
  -1   1   2  203.82    2.65
   1   1  -2  206.67    2.67
  -1   1   2  198.59    2.77
  -1   1   2  202.85    3.33
  -1   1   2  206.31    2.66
  -1   1   2  202.82    3.44
   1   1  -2  203.99    2.68
   1   1  -2  201.66    2.65
  -1   1   2  202.52    2.60
   0  -1   2  133.97    1.89
   0  -1   2  135.50    2.31
   0  -1   2  136.78    1.87
   0  -1  -2  130.28    2.20
   0  -1   2  134.84    2.25
   0  -1  -2  137.46    2.30
   0  -1   2  136.04    1.86
   0  -1  -2  132.20    1.87
   0  -1  -2  136.58    2.28
   0  -1  -2  136.84    1.85
   0  -1  -2  133.06    1.89
   0   1   2  134.27    1.87
   0   1   2  137.54    2.28
   0   1   2  135.15    2.30
   0   1  -2  136.77    1.88
   0   1   2  136.82    1.85
   0   1  -2  132.24    2.30
   0   1   2  133.48    1.89
   0   1  -2  137.75    1.85
   0   1  -2  137.56    1.89
   0   1   2  134.43    2.19
   0   1  -2  138.09    2.26
  -1  -1  -2  366.75    6.25
  -1  -1  -2  376.35    6.43
   1  -1   2  377.90    6.73
   1  -1   2  369.55    5.99
  -1  -1  -2  370.66    5.04
  -1  -1  -2  369.84    5.02
  -1  -1  -2  383.93    4.80
   1  -1   2  384.09    4.91
   1  -1   2  385.06    5.02
   1  -1   2  376.96    5.22
  -1  -1  -2  385.09    5.90
   1  -1   2  387.13    6.34
   1   1   2  377.47    5.22
   1   1   2  384.65    4.80
  -1   1  -2  368.12    6.16
   1   1   2  368.86    6.37
   1   1   2  388.86    6.24
  -1   1  -2  379.47    5.03
  -1   1  -2  384.46    6.15
  -1   1  -2  374.49    6.79
  -1   1  -2  390.42    4.93
  -1   1  -2  388.95    4.77
   1   1   2  375.13    6.43
   2  -1   2  100.02    1.73
  -2  -1  -2  100.25    1.51
   2  -1   2   99.87    1.76
   2  -1   2   99.83    1.51
  -2  -1  -2  100.80    1.86
   2  -1   2   99.30    1.54
   2  -1   2   97.95    1.50
  -2  -1  -2   97.21    1.84
   2   1   2   99.41    1.54
   2   1   2  100.36    1.52
  -2   1  -2   99.80    1.51
  -2   1  -2  100.93    1.73
   2   1   2   99.13    1.83
   2   1   2   98.50    1.42
  -2   1  -2   97.72    1.91
   2   1   2   99.97    1.56
  -2   1  -2   97.70    1.51
   2   1   2   99.42    1.85
  -2   1  -2   99.18    1.76
   3  -1   2    3.20    0.21
  -3  -1  -2    3.46    0.16
   3  -1   2    3.56    0.22
  -3  -1  -2    3.67    0.29
   3  -1   2    3.37    0.23
  -3  -1  -2    3.63    0.22
   3   1   2    3.55    0.23
  -3   1  -2    3.65    0.26
   3   1   2    3.43    0.23
  -3   1  -2    3.53    0.29
  -3   1  -2    3.43    0.22
   3   1   2    3.80    0.23
  -3   1  -2    3.54    0.22
  -4  -1  -2    4.33    0.35
   4  -1   2    4.05    0.25
   4  -1   2    4.06    0.28
  -4  -1  -2    3.93    0.23
   4  -1   2    3.46    0.25
  -4  -1  -2    3.46    0.23
  -4   1  -2    3.59    0.22
   4   1   2    3.82    0.26
   4   1   2    3.94    0.25
  -4   1  -2    3.87    0.37
   4   1   2    3.88    0.28
  -4   1  -2    4.03    0.27
   5  -1   2    0.65    0.17
   5  -1   2    0.54    0.13
   5  -1   2    0.53    0.16
  -5  -1  -2    0.39    0.10
  -5  -1  -2    0.30    0.15
  -5  -1  -2    0.55    0.13
  -5   1  -2    0.67    0.14
  -5   1  -2    0.38    0.10
  -5   1  -2    0.45    0.18
   5   1   2    0.45    0.17
   5   1   2    0.51    0.14
   5   1   2    0.55    0.14
  -6  -1  -2    9.76    0.48
  -6  -1  -2    9.31    0.59
   6  -1   2    8.37    0.50
   6  -1   2    9.62    0.43
   6  -1   2    9.07    0.39
  -6  -1  -2    8.94    0.36
   6   1   2    9.71    0.40
  -6   1  -2    9.25    0.37
  -6   1  -2   10.10    0.68
  -6   1  -2    9.47    0.51
   6   1   2    9.55    0.54
   6   1   2    9.31    0.42
  -7  -1  -2    0.93    0.18
  -7  -1  -2    1.69    0.34
  -7  -1  -2    1.22    0.30
   7  -1   2    1.86    0.33
   7  -1   2    1.53    0.24
  -7   1  -2    1.36    0.33
   7   1   2    1.82    0.25
  -7   1  -2    0.91    0.20
   7   1   2    1.91    0.36
  -8  -1  -2   -0.12    0.22
   8  -1   2    0.17    0.25
   8  -1   2    0.14    0.16
  -8  -1  -2   -0.02    0.25
  -8   1  -2   -0.18    0.25
   8   1   2    0.10    0.16
  -9  -1  -2    0.40    0.30
   9  -1   2    0.89    0.33
  -9  -1  -2    0.93    0.33
   9  -1   2    0.96    0.22
  -9   1  -2    0.66    0.34
   9   1   2    0.93    0.21
 -10  -1  -2   -0.16    0.25
 -10  -1  -2    0.73    0.35
 -10   1  -2   -0.27    0.27
 -10   1  -2    0.48    0.33
 -11  -1  -2    0.49    0.29
 -11   1  -2    0.28    0.37
 -11   1  -2    0.72    0.37
 -12   2   2   -0.11    0.30
 -11  -2   2    0.41    0.30
 -11   2   2    0.13    0.22
 -11   2   2   -0.09    0.28
 -10  -2   2    0.35    0.28
 -10  -2   2    0.74    0.30
 -10   2   2    0.26    0.31
  -9  -2   2    6.90    0.74
  -9  -2   2    4.53    0.71
  -9  -2   2    5.22    0.63
  -9   2   2    5.40    0.74
  -9   2   2    4.77    0.63
  -8  -2   2   20.81    1.04
  -8  -2   2   23.09    1.13
   8  -2  -2   20.21    0.94
  -8   2   2   21.64    1.16
  -8   2   2   21.84    1.08
  -8   2   2   20.52    1.19
  -7  -2   2    5.29    0.56
  -7  -2   2    5.42    0.53
   7  -2  -2    5.64    0.52
  -7   2   2    4.82    0.59
  -7   2   2    5.19    0.53
  -7   2   2    4.93    0.59
  -6  -2   2   10.41    0.61
   6  -2  -2   10.09    0.57
  -6  -2   2   10.01    0.61
  -6   2   2   11.29    0.76
  -6   2   2   10.80    0.65
  -6   2   2   10.28    0.67
   5  -2  -2   31.65    0.51
   5  -2  -2   31.92    0.94
  -5  -2   2   31.97    1.03
   5  -2  -2   31.68    0.50
   5   2  -2   30.92    0.45
  -5   2   2   33.44    1.08
  -5   2   2   33.12    1.23
  -4  -2   2    4.38    0.33
   4  -2  -2    4.32    0.34
  -4  -2   2    4.50    0.35
   4  -2  -2    4.87    0.16
   4  -2  -2    4.69    0.16
   4   2  -2    4.48    0.14
  -4   2   2    4.78    0.45
  -4   2   2    4.49    0.37
   4   2  -2    4.43    0.14
  -4   2   2    4.67    0.11
  -3  -2   2    0.91    0.08
  -3  -2   2    0.90    0.09
  -3  -2   2    0.77    0.15
   3  -2  -2    0.91    0.09
  -3  -2   2    0.66    0.13
   3  -2  -2    0.84    0.15
  -3   2   2    0.97    0.09
  -3   2   2    0.57    0.11
  -3   2   2    0.90    0.08
   3   2  -2    0.59    0.07
  -3   2   2    0.68    0.10
  -3   2   2    0.59    0.14
   3   2  -2    0.77    0.09
   2  -2  -2   94.31    1.47
   2  -2  -2   92.68    1.35
   2  -2  -2   97.22    1.81
   2  -2  -2   95.37    1.35
   2  -2  -2   95.47    1.37
  -2  -2   2   96.04    1.69
  -2  -2   2   95.92    1.32
  -2  -2   2   95.71    1.51
  -2  -2   2   95.37    1.34
   2   2  -2   93.24    1.67
  -2   2   2   96.15    1.33
  -2   2   2   96.01    1.81
  -2   2   2   96.08    2.02
  -2   2   2   95.18    1.33
   2   2  -2   92.44    1.33
  -2   2   2   95.75    1.39
   2   2  -2   79.09    1.31
   1  -2  -2  403.23    4.98
   1  -2  -2  398.23    5.43
  -1  -2   2  397.46    4.99
  -1  -2   2  370.86    6.67
   1  -2  -2  386.65    5.40
   1  -2  -2  390.48    5.26
   1  -2  -2  398.15    6.82
  -1  -2   2  391.90    6.55
   1  -2  -2  397.22    6.14
  -1  -2   2  396.27    5.49
  -1  -2   2  388.76    5.52
   1   2  -2  389.34    6.84
  -1   2   2  391.02    5.65
   1   2  -2  387.68    5.55
  -1   2   2  396.43    6.73
  -1   2   2  389.72    5.36
  -1   2   2  401.22    6.15
  -1   2   2  392.36    5.27
   1   2  -2  401.06    5.51
  -1   2   2  396.58    6.60
   1   2  -2  387.29    6.62
   1   2  -2  396.89    4.97
   0  -2   2  120.99    2.00
   0  -2   2  119.53    2.21
   0  -2  -2  122.95    2.20
   0  -2  -2  119.64    1.75
   0  -2  -2  121.19    1.74
   0  -2  -2  122.88    2.14
   0  -2  -2  122.21    1.69
   0  -2  -2  120.75    2.01
   0  -2   2  121.02    1.76
   0  -2   2  122.19    1.73
   0  -2   2  121.70    1.70
   0  -2  -2  117.89    1.61
   0  -2   2  121.65    2.06
   0  -2   2  121.80    2.11
   0   2  -2  123.82    1.70
   0   2   2  123.88    2.08
   0   2   2  123.25    2.01
   0   2   2  122.54    2.14
   0   2  -2  117.24    2.11
   0   2  -2  120.79    1.73
   0   2   2  123.19    1.74
   0   2  -2  121.89    1.75
   0   2  -2  123.73    2.00
   0   2   2  123.79    2.20
   0   2   2  121.65    1.75
   0   2   2  121.69    1.69
   1  -2   2   60.87    0.98
  -1  -2  -2   60.53    1.01
   1  -2   2   60.58    1.01
  -1  -2  -2   60.82    1.19
  -1  -2  -2   60.51    1.02
  -1  -2  -2   61.75    1.26
   1  -2   2   60.24    1.23
  -1  -2  -2   61.72    1.03
   1  -2   2   61.09    1.04
  -1  -2  -2   60.83    1.12
   1  -2   2   60.39    1.24
   1  -2   2   61.43    1.09
  -1  -2  -2   61.08    1.18
   1   2   2   61.24    1.02
  -1   2  -2   60.05    1.26
   1   2   2   61.38    1.02
   1   2   2   61.19    1.27
  -1   2  -2   62.66    1.24
   1   2   2   61.82    1.19
   1   2   2   61.14    1.12
  -1   2  -2   61.36    0.97
  -1   2  -2   59.99    1.02
  -1   2  -2   60.48    1.02
  -1   2  -2   62.15    1.09
   1   2   2   63.22    1.19
   1   2   2   60.39    1.03
   2  -2   2   26.15    0.66
  -2  -2  -2   25.24    0.50
  -2  -2  -2   26.24    0.69
  -2  -2  -2   25.79    0.49
   2  -2   2   26.04    0.58
   2  -2   2   25.67    0.57
  -2  -2  -2   25.76    0.57
   2  -2   2   25.62    0.56
   2  -2   2   24.51    0.59
  -2  -2  -2   25.28    0.72
  -2   2  -2   26.07    0.67
   2   2   2   24.63    0.58
  -2   2  -2   25.87    0.76
  -2   2  -2   25.94    0.56
   2   2   2   25.28    0.58
  -2   2  -2   25.87    0.57
   2   2   2   26.44    0.76
  -2   2  -2   24.86    0.57
   2   2   2   25.19    0.65
   2   2   2   25.84    0.50
  -3  -2  -2   55.97    1.03
  -3  -2  -2   57.19    1.24
  -3  -2  -2   54.99    1.33
   3  -2   2   55.94    1.02
  -3  -2  -2   54.36    1.00
   3  -2   2   54.89    1.21
   3  -2   2   54.87    1.04
  -3   2  -2   56.33    1.22
  -3   2  -2   56.07    1.10
   3   2   2   55.60    1.00
  -3   2  -2   55.21    1.36
   3   2   2   55.65    1.04
  -3   2  -2   54.96    1.00
  -4  -2  -2    5.23    0.28
  -4  -2  -2    5.40    0.37
  -4  -2  -2    4.81    0.39
   4  -2   2    5.15    0.34
   4  -2   2    5.17    0.27
   4  -2   2    5.40    0.30
  -4   2  -2    5.36    0.28
   4   2   2    5.45    0.28
  -4   2  -2    5.29    0.34
   4   2   2    5.42    0.32
   4   2   2    5.10    0.29
  -4   2  -2    5.99    0.43
  -4   2  -2    5.49    0.33
   5  -2   2    1.64    0.26
  -5  -2  -2    1.38    0.18
  -5  -2  -2    1.46    0.23
   5  -2   2    1.54    0.22
   5  -2   2    1.30    0.18
  -5  -2  -2    1.17    0.19
  -5  -2  -2    0.88    0.24
   5   2   2    1.35    0.23
   5   2   2    1.20    0.18
   5   2   2    1.17    0.18
  -5   2  -2    0.86    0.15
  -5   2  -2    1.22    0.17
  -5   2  -2    0.82    0.22
   6  -2   2    1.34    0.19
   6  -2   2    0.98    0.25
  -6  -2  -2    0.88    0.22
  -6  -2  -2    1.11    0.18
   6  -2   2    0.85    0.19
  -6  -2  -2    0.69    0.13
  -6  -2  -2    0.78    0.23
  -6   2  -2    1.04    0.18
  -6   2  -2    0.91    0.23
  -6   2  -2    0.74    0.16
   6   2   2    1.21    0.20
   6   2   2    1.50    0.27
   6   2   2    1.02    0.18
   7  -2   2    0.59    0.19
  -7  -2  -2    0.34    0.21
  -7  -2  -2    0.32    0.21
  -7  -2  -2    0.31    0.13
   7  -2   2    0.34    0.27
   7   2   2    0.57    0.19
  -7   2  -2    0.60    0.27
  -7   2  -2    0.27    0.16
   8  -2   2    0.13    0.23
  -8  -2  -2    0.16    0.21
   8  -2   2   -0.12    0.14
  -8  -2  -2   -0.19    0.19
   8   2   2   -0.05    0.15
  -8   2  -2   -0.21    0.23
   9  -2   2    0.35    0.25
   9  -2   2    0.21    0.17
  -9  -2  -2   -0.03    0.23
  -9  -2  -2    0.41    0.26
  -9   2  -2    0.13    0.23
   9   2   2    0.18    0.17
 -10  -2  -2    0.44    0.32
 -10   2  -2    0.01    0.30
 -11  -2  -2    1.51    0.48
 -11   2  -2    1.55    0.44
 -11   2  -2    0.48    0.40
 -12   3   2    0.03    0.35
 -11  -3   2    1.23    0.42
 -11   3   2    0.39    0.29
 -10  -3   2    1.11    0.38
 -10   3   2    0.23    0.25
 -10   3   2    0.25    0.32
  -9  -3   2    0.03    0.19
  -9  -3   2    0.04    0.18
  -9  -3   2   -0.05    0.18
  -9   3   2    0.19    0.23
  -9   3   2   -0.07    0.17
  -9   3   2    0.03    0.16
  -8  -3   2    0.53    0.27
   8  -3  -2   -0.12    0.24
  -8  -3   2    0.12    0.21
  -8   3   2   -0.02    0.20
  -8   3   2    0.12    0.15
  -8   3   2    0.21    0.24
   7  -3  -2    0.64    0.07
   7  -3  -2    0.60    0.06
   7  -3  -2    0.65    0.28
  -7  -3   2    0.37    0.18
  -7  -3   2    0.74    0.26
  -7   3   2    0.27    0.18
  -7   3   2    0.53    0.18
  -7   3   2    0.53    0.26
   6  -3  -2    0.10    0.19
   6  -3  -2    0.06    0.06
  -6  -3   2    0.02    0.16
  -6  -3   2    0.06    0.12
   6  -3  -2    0.09    0.07
  -6   3   2    0.08    0.11
  -6   3   2    0.08    0.17
  -6   3   2    0.11    0.15
   6   3  -2    0.08    0.05
   5  -3  -2   16.34    0.37
  -5  -3   2   16.00    0.70
   5  -3  -2   16.79    0.69
   5  -3  -2   15.82    0.38
  -5   3   2   15.98    0.29
   5   3  -2   16.29    0.34
  -5   3   2   16.04    0.86
  -5   3   2   16.47    0.72
   5   3  -2   16.34    0.34
   4  -3  -2   38.14    0.96
  -4  -3   2   36.54    0.94
  -4  -3   2   38.93    1.06
  -4  -3   2   37.91    0.61
   4  -3  -2   38.08    0.68
  -4   3   2   38.74    0.81
   4   3  -2   37.76    0.65
   4   3  -2   37.67    0.65
  -4   3   2   39.05    1.08
  -4   3   2   38.60    1.27
  -4   3   2   38.33    0.63
   3  -3  -2    1.09    0.11
   3  -3  -2    1.41    0.19
   3  -3  -2    1.47    0.13
  -3  -3   2    1.45    0.12
  -3  -3   2    1.47    0.20
   3   3  -2    1.56    0.12
  -3   3   2    1.55    0.12
  -3   3   2    1.52    0.21
  -3   3   2    1.50    0.13
  -3   3   2    1.62    0.25
   2  -3  -2   67.19    1.05
  -2  -3   2   66.38    1.26
   2  -3  -2   65.37    1.04
  -2  -3   2   65.11    1.29
   2  -3  -2   64.54    0.99
   2  -3  -2   63.93    1.12
   2  -3  -2   66.41    1.37
  -2  -3   2   65.53    1.04
  -2  -3   2   63.78    1.01
  -2   3   2   65.14    1.03
   2   3  -2   64.93    1.03
  -2   3   2   66.27    1.34
   2   3  -2   65.61    1.04
  -2   3   2   64.17    1.02
  -2   3   2   66.13    1.37
  -2   3   2   67.07    1.58
   2   3  -2   63.89    1.27
  -2   3   2   65.56    1.01
   1  -3  -2  107.58    1.90
   1  -3  -2  106.62    1.59
  -1  -3   2  111.18    1.90
   1  -3  -2  108.66    1.49
  -1  -3   2  105.54    1.61
   1  -3  -2  106.21    2.13
  -1  -3   2  104.44    1.85
  -1  -3   2  110.44    2.13
  -1  -3   2  106.68    1.59
   1  -3  -2  110.97    1.60
  -1  -3   2  105.01    1.55
   1  -3  -2  106.53    1.95
  -1   3   2  107.14    1.49
  -1   3   2  108.23    1.59
  -1   3   2  110.31    1.90
   1   3  -2  106.26    1.84
  -1   3   2  107.11    1.97
   1   3  -2  108.83    1.59
   1   3  -2  106.99    1.87
  -1   3   2  106.67    1.57
   1   3  -2  105.77    1.57
  -1   3   2  105.70    2.14
   0  -3  -2    3.95    0.21
   0  -3   2    4.14    0.25
   0  -3  -2    4.61    0.26
   0  -3   2    3.80    0.19
   0  -3   2    5.05    0.37
   0  -3   2    3.84    0.22
   0  -3   2    4.12    0.19
   0  -3  -2    3.87    0.21
   0  -3  -2    4.18    0.19
   0  -3  -2    4.07    0.25
   0  -3   2    3.92    0.23
   0  -3  -2    4.05    0.26
   0   3   2    4.09    0.20
   0   3   2    4.10    0.29
   0   3   2    3.91    0.25
   0   3   2    3.90    0.19
   0   3  -2    5.06    0.30
   0   3   2    4.21    0.23
   0   3   2    3.95    0.19
   0   3  -2    5.14    0.37
   0   3  -2    3.83    0.20
   0   3  -2    3.79    0.20
   0   3  -2    4.13    0.19
   0   3  -2    4.19    0.25
  -1  -3  -2  106.92    1.62
   1  -3   2  108.18    1.64
  -1  -3  -2  109.86    2.04
   1  -3   2  106.00    1.99
   1  -3   2  108.58    1.67
  -1  -3  -2  107.31    1.96
  -1  -3  -2  109.02    1.95
   1  -3   2  109.30    2.07
  -1  -3  -2  107.45    1.64
   1  -3   2  107.88    1.55
  -1  -3  -2  110.38    1.88
  -1  -3  -2  108.37    1.66
   1  -3   2  108.33    1.77
  -1   3  -2  106.22    1.65
   1   3   2  108.90    1.64
   1   3   2  107.41    1.63
  -1   3  -2  108.31    1.65
   1   3   2  113.67    1.91
   1   3   2  108.76    2.05
  -1   3  -2  107.33    1.97
  -1   3  -2  106.75    2.01
   1   3   2  109.72    1.95
  -1   3  -2  109.41    2.09
  -1   3  -2  109.67    1.55
   1   3   2  107.35    1.95
   1   3   2  109.66    1.67
   2  -3   2    0.57    0.10
  -2  -3  -2    0.52    0.13
   2  -3   2    0.73    0.10
   2  -3   2    0.89    0.13
   2  -3   2    1.02    0.11
   2  -3   2    0.80    0.15
  -2  -3  -2    1.05    0.12
  -2  -3  -2    0.85    0.13
  -2  -3  -2    0.85    0.10
  -2   3  -2    0.94    0.09
  -2   3  -2    0.60    0.09
   2   3   2    1.03    0.15
   2   3   2    0.85    0.13
  -2   3  -2    0.60    0.11
   2   3   2    0.83    0.14
  -2   3  -2    0.64    0.13
   2   3   2    0.70    0.13
  -2   3  -2    0.86    0.13
   2   3   2    1.25    0.17
  -3  -3  -2    6.88    0.41
  -3  -3  -2    7.30    0.30
  -3  -3  -2    7.46    0.38
   3  -3   2    7.21    0.34
   3  -3   2    7.51    0.32
   3  -3   2    7.20    0.38
  -3  -3  -2    7.30    0.29
  -3  -3  -2    7.15    0.31
  -3   3  -2    7.26    0.27
   3   3   2    7.44    0.32
  -3   3  -2    7.13    0.31
  -3   3  -2    7.34    0.33
   3   3   2    7.18    0.33
  -3   3  -2    6.63    0.37
   3   3   2    7.29    0.34
  -3   3  -2    7.04    0.43
   4  -3   2  108.87    1.83
  -4  -3  -2  107.87    2.35
  -4  -3  -2  112.73    2.04
   4  -3   2  112.57    1.78
  -4  -3  -2  110.37    1.76
  -4  -3  -2  109.50    1.81
  -4  -3  -2  113.54    2.18
  -4   3  -2  109.04    1.77
  -4   3  -2  111.98    1.96
   4   3   2  113.69    1.80
  -4   3  -2  112.43    2.28
  -4   3  -2  111.15    2.43
   4   3   2  109.33    1.80
  -5  -3  -2    2.29    0.33
  -5  -3  -2    2.28    0.30
   5  -3   2    1.97    0.20
   5  -3   2    2.05    0.23
  -5  -3  -2    2.13    0.22
   5  -3   2    2.03    0.28
  -5   3  -2    1.83    0.27
  -5   3  -2    2.03    0.21
   5   3   2    2.12    0.24
   5   3   2    2.24    0.23
  -5   3  -2    2.23    0.31
  -5   3  -2    2.20    0.33
  -6  -3  -2   -0.05    0.07
   6  -3   2   -0.17    0.11
  -6  -3  -2    0.06    0.14
   6  -3   2    0.02    0.11
  -6  -3  -2    0.00    0.13
   6  -3   2    0.09    0.13
  -6  -3  -2    0.02    0.12
   6   3   2   -0.04    0.13
  -6   3  -2   -0.09    0.09
   6   3   2    0.03    0.12
  -6   3  -2    0.01    0.11
  -6   3  -2   -0.01    0.17
  -7  -3  -2    1.33    0.28
   7  -3   2    2.18    0.28
  -7  -3  -2    1.66    0.37
   7  -3   2    1.52    0.35
  -7   3  -2    1.41    0.24
  -7   3  -2    1.73    0.37
   7   3   2    2.30    0.28
  -8  -3  -2    1.05    0.31
   8  -3   2    1.59    0.37
  -8  -3  -2    1.53    0.37
   8  -3   2    1.85    0.27
  -8   3  -2    1.15    0.36
   8   3   2    1.56    0.25
  -9  -3  -2    0.19    0.23
   9  -3   2    0.07    0.20
   9  -3   2   -0.09    0.15
  -9  -3  -2   -0.03    0.25
   9   3   2   -0.04    0.15
  -9   3  -2   -0.30    0.26
 -10  -3  -2    0.44    0.28
 -10   3  -2   -0.19    0.20
 -11  -3  -2    0.57    0.38
 -11   3  -2   -0.31    0.31
 -11  -4   2    0.60    0.39
 -11   4   2    0.15    0.26
 -10  -4   2    1.14    0.41
 -10   4   2    0.88    0.32
 -10   4   2    0.82    0.39
  -9  -4   2    0.27    0.23
  -9  -4   2    0.09    0.29
  -9   4   2    0.14    0.21
  -9   4   2    0.27    0.23
  -8  -4   2    1.04    0.26
   8  -4  -2    0.90    0.36
  -8  -4   2    0.82    0.29
  -8   4   2    0.78    0.22
  -8   4   2    0.72    0.29
  -8   4   2    0.71    0.31
  -7  -4   2    1.47    0.26
   7  -4  -2    1.40    0.34
   7  -4  -2    1.56    0.15
  -7  -4   2    1.67    0.34
  -7   4   2    1.20    0.33
  -7   4   2    1.14    0.22
   7   4  -2    1.69    0.11
  -7   4   2    0.98    0.25
   7   4  -2    1.60    0.12
  -6  -4   2    4.91    0.42
  -6  -4   2    4.86    0.45
   6  -4  -2    4.95    0.23
   6  -4  -2    4.58    0.21
   6  -4  -2    4.06    0.39
   6   4  -2    4.85    0.20
  -6   4   2    4.97    0.33
  -6   4   2    4.12    0.47
  -6   4   2    4.85    0.15
  -6   4   2    4.78    0.57
  -6   4   2    5.25    0.47
   6   4  -2    4.61    0.20
  -5  -4   2    2.66    0.14
  -5  -4   2    2.58    0.32
   5  -4  -2    2.74    0.19
   5  -4  -2    2.58    0.34
  -5   4   2    2.93    0.33
   5   4  -2    2.77    0.17
   5   4  -2    2.67    0.17
  -5   4   2    2.96    0.16
  -5   4   2    2.81    0.24
  -5   4   2    2.77    0.39
  -4  -4   2    0.31    0.15
   4  -4  -2    0.36    0.14
   4  -4  -2    0.24    0.09
   4  -4  -2    0.34    0.10
  -4  -4   2    0.36    0.09
  -4   4   2    0.18    0.11
  -4   4   2    0.35    0.08
  -4   4   2    0.38    0.09
  -4   4   2    0.35    0.11
   4   4  -2    0.32    0.09
   3  -4  -2    0.14    0.08
   3  -4  -2    0.11    0.11
  -3  -4   2    0.06    0.07
   3  -4  -2    0.10    0.07
  -3  -4   2    0.09    0.10
  -3   4   2    0.10    0.10
  -3   4   2    0.10    0.05
  -3   4   2    0.07    0.07
   3   4  -2    0.11    0.07
  -3   4   2    0.12    0.07
   3   4  -2    0.14    0.08
   2  -4  -2   34.08    0.88
   2  -4  -2   34.78    0.70
  -2  -4   2   35.11    0.86
   2  -4  -2   35.17    0.70
   2  -4  -2   34.65    0.60
  -2  -4   2   35.68    0.78
  -2  -4   2   35.10    0.70
  -2   4   2   35.31    0.61
  -2   4   2   33.98    0.89
  -2   4   2   34.23    1.07
  -2   4   2   34.28    0.68
   2   4  -2   34.04    0.68
   2   4  -2   35.63    0.70
   2   4  -2   35.53    0.86
  -1  -4   2   12.95    0.45
  -1  -4   2   13.65    0.44
  -1  -4   2   12.44    0.39
   1  -4  -2   12.63    0.32
   1  -4  -2   12.65    0.48
   1  -4  -2   12.59    0.39
  -1  -4   2   12.58    0.40
   1  -4  -2   12.70    0.47
   1  -4  -2   12.79    0.38
   1   4  -2   13.46    0.56
   1   4  -2   12.94    0.42
  -1   4   2   12.53    0.32
   1   4  -2   12.46    0.39
  -1   4   2   13.52    0.48
  -1   4   2   12.63    0.38
   1   4  -2   12.73    0.43
  -1   4   2   12.40    0.49
  -1   4   2   12.33    0.55
   1   4  -2   11.93    0.37
   0  -4  -2  122.53    2.22
   0  -4   2  124.08    2.19
   0  -4   2  124.03    2.21
   0  -4  -2  126.01    2.38
   0  -4   2  123.90    1.85
   0  -4  -2  125.09    1.88
   0  -4  -2  126.29    1.77
   0  -4  -2  125.32    1.89
   0  -4   2  125.99    1.79
   0  -4   2  126.71    2.44
   0  -4  -2  125.82    2.29
   0  -4   2  121.74    1.89
   0   4  -2  124.94    2.44
   0   4   2  125.98    2.29
   0   4  -2  124.67    1.87
   0   4   2  123.96    1.88
   0   4   2  124.69    1.76
   0   4   2  126.10    2.21
   0   4  -2  124.33    2.21
   0   4  -2  126.19    2.21
   0   4  -2  124.88    1.88
   0   4   2  125.81    1.87
   0   4   2  126.77    2.40
   0   4  -2  126.20    1.78
  -1  -4  -2   19.91    0.53
   1  -4   2   19.63    0.51
  -1  -4  -2   19.89    0.61
  -1  -4  -2   19.89    0.59
   1  -4   2   20.05    0.47
   1  -4   2   19.94    0.45
   1  -4   2   20.54    0.68
   1  -4   2   19.74    0.54
  -1   4  -2   20.30    0.45
   1   4   2   20.68    0.60
   1   4   2   21.04    0.53
  -1   4  -2   20.16    0.63
  -1   4  -2   19.28    0.62
   1   4   2   19.82    0.52
   1   4   2   19.49    0.67
  -1   4  -2   19.92    0.68
   1   4   2   19.66    0.53
  -1   4  -2   19.35    0.52
   2  -4   2  104.07    2.10
  -2  -4  -2  104.05    1.90
  -2  -4  -2  101.72    2.02
   2  -4   2  101.38    1.63
   2  -4   2  100.54    1.67
  -2  -4  -2  102.42    1.64
   2  -4   2  101.49    1.49
  -2  -4  -2  101.84    1.81
  -2   4  -2  100.40    2.06
  -2   4  -2  100.69    1.49
   2   4   2  102.49    1.90
  -2   4  -2  103.04    1.64
   2   4   2  102.30    1.64
   2   4   2  101.89    1.66
   2   4   2  100.75    2.07
  -2   4  -2  101.46    2.08
   2   4   2  103.95    1.80
  -3  -4  -2    7.67    0.34
   3  -4   2    7.50    0.36
  -3  -4  -2    7.18    0.35
   3  -4   2    7.31    0.33
  -3  -4  -2    7.19    0.44
  -3  -4  -2    7.35    0.34
  -3  -4  -2    7.57    0.31
   3  -4   2    7.47    0.30
  -3   4  -2    7.72    0.20
   3   4   2    7.36    0.33
  -3   4  -2    7.51    0.30
  -3   4  -2    7.59    0.44
  -3   4  -2    7.59    0.34
   3   4   2    7.70    0.34
   3   4   2    7.59    0.35
  -3   4  -2    7.59    0.46
  -4  -4  -2   11.84    0.48
   4  -4   2   12.13    0.48
  -4  -4  -2   12.47    0.51
  -4  -4  -2   11.87    0.61
  -4  -4  -2   11.86    0.44
  -4  -4  -2   11.82    0.45
   4  -4   2   11.98    0.45
  -4   4  -2   12.38    0.65
   4   4   2   12.65    0.45
  -4   4  -2   11.90    0.44
  -4   4  -2   12.34    0.60
   4   4   2   11.47    0.45
  -4   4  -2   11.80    0.37
  -5  -4  -2    2.10    0.27
   5  -4   2    2.13    0.26
  -5  -4  -2    2.34    0.31
  -5  -4  -2    1.42    0.29
  -5  -4  -2    2.01    0.21
   5  -4   2    2.03    0.23
  -5   4  -2    1.72    0.22
  -5   4  -2    1.75    0.21
   5   4   2    2.10    0.24
  -5   4  -2    2.19    0.31
  -5   4  -2    1.64    0.29
   6  -4   2    1.68    0.24
   6  -4   2    1.38    0.30
   6  -4   2    1.32    0.24
  -6  -4  -2    1.45    0.26
  -6  -4  -2    1.49    0.21
  -6  -4  -2    1.15    0.27
   6   4   2    1.53    0.23
  -6   4  -2    1.10    0.20
   6   4   2    1.11    0.20
  -6   4  -2    0.97    0.25
  -6   4  -2    1.45    0.20
  -7  -4  -2    0.97    0.29
   7  -4   2    1.60    0.36
  -7  -4  -2    0.61    0.22
   7  -4   2    0.63    0.21
  -7   4  -2    0.72    0.21
   7   4   2    0.85    0.21
  -7   4  -2    0.62    0.25
   8  -4   2   -0.04    0.24
  -8  -4  -2    0.03    0.26
   8  -4   2   -0.07    0.16
  -8  -4  -2   -0.21    0.20
  -8   4  -2   -0.08    0.16
   8   4   2   -0.09    0.14
  -9  -4  -2    0.04    0.20
   9  -4   2   -0.08    0.17
  -9   4  -2   -0.11    0.19
   9   4   2   -0.01    0.15
 -10  -4  -2    0.51    0.30
 -10   4  -2    0.44    0.36
 -11  -4  -2    0.33    0.40
 -11   4  -2   -0.12    0.34
 -11  -5   2    1.40    0.50
 -11   5   2    1.18    0.42
 -10  -5   2    1.62    0.49
 -10   5   2    1.05    0.34
 -10   5   2    1.61    0.46
  -9  -5   2   -0.13    0.29
  -9   5   2   -0.03    0.22
  -9   5   2    0.05    0.20
  -8  -5   2   -0.39    0.25
   8  -5  -2    0.01    0.10
  -8  -5   2    0.00    0.16
   8  -5  -2    0.15    0.20
  -8   5   2   -0.18    0.19
  -8   5   2    0.22    0.25
  -8   5   2    0.18    0.12
  -8   5   2    0.06    0.14
   7  -5  -2    0.71    0.28
  -7  -5   2    0.41    0.28
  -7  -5   2    0.57    0.18
   7  -5  -2    0.60    0.14
  -7   5   2    0.36    0.16
  -7   5   2    0.58    0.14
  -7   5   2    0.56    0.23
  -7   5   2    0.59    0.24
   7   5  -2    0.69    0.12
   6  -5  -2    1.53    0.19
   6  -5  -2    0.60    0.11
  -6  -5   2    1.29    0.30
   6  -5  -2    1.19    0.26
  -6  -5   2    1.10    0.20
  -6   5   2    1.00    0.15
   6   5  -2    1.52    0.16
  -6   5   2    1.01    0.25
  -6   5   2    0.87    0.17
  -6   5   2    0.95    0.28
   6   5  -2    1.38    0.16
   5  -5  -2    8.58    0.52
  -5  -5   2    8.44    0.29
   5  -5  -2    8.07    0.33
  -5  -5   2    7.65    0.51
   5  -5  -2    7.02    0.29
  -5   5   2    8.22    0.50
  -5   5   2    8.65    0.36
  -5   5   2    8.50    0.30
  -5   5   2    9.43    0.70
   5   5  -2    7.95    0.31
  -4  -5   2   15.23    0.43
   4  -5  -2   15.45    0.45
  -4  -5   2   16.67    0.70
   4  -5  -2   16.02    0.47
   4  -5  -2   15.34    0.60
   4   5  -2   15.75    0.44
  -4   5   2   15.67    0.43
   4   5  -2   15.70    0.44
  -4   5   2   16.97    0.65
  -4   5   2   15.81    0.43
  -4   5   2   15.54    0.83
  -3  -5   2    3.26    0.28
   3  -5  -2    3.13    0.22
   3  -5  -2    3.31    0.22
  -3  -5   2    3.38    0.21
  -3  -5   2    3.33    0.25
   3   5  -2    3.35    0.21
  -3   5   2    3.19    0.17
  -3   5   2    2.98    0.20
  -3   5   2    3.34    0.28
   3   5  -2    3.24    0.21
  -3   5   2    3.01    0.37
  -2  -5   2    3.29    0.22
   2  -5  -2    3.58    0.15
   2  -5  -2    3.51    0.22
  -2  -5   2    4.08    0.29
  -2  -5   2    4.06    0.31
   2  -5  -2    3.52    0.23
   2  -5  -2    2.97    0.30
   2  -5  -2    3.45    0.27
  -2   5   2    3.88    0.35
   2   5  -2    3.43    0.22
   2   5  -2    3.46    0.22
  -2   5   2    3.92    0.17
  -2   5   2    3.41    0.21
  -2   5   2    3.88    0.29
  -1  -5   2    5.50    0.28
   1  -5  -2    5.38    0.33
  -1  -5   2    5.42    0.27
   1  -5  -2    5.28    0.33
   1  -5  -2    5.57    0.21
   1  -5  -2    5.39    0.28
  -1  -5   2    5.50    0.32
  -1  -5   2    5.41    0.28
   1  -5  -2    5.31    0.27
  -1   5   2    5.80    0.35
  -1   5   2    5.24    0.37
  -1   5   2    5.41    0.27
   1   5  -2    5.19    0.27
   1   5  -2    5.32    0.41
   1   5  -2    6.14    0.33
   1   5  -2    5.71    0.33
  -1   5   2    5.53    0.22
   1   5  -2    5.05    0.27
   0  -5   2    3.49    0.23
   0  -5   2    3.68    0.30
   0  -5  -2    3.55    0.22
   0  -5  -2    3.57    0.28
   0  -5  -2    3.64    0.21
   0  -5   2    3.38    0.23
   0  -5   2    3.39    0.20
   0   5  -2    3.42    0.23
   0   5  -2    3.58    0.29
   0   5   2    3.25    0.27
   0   5  -2    3.82    0.27
   0   5  -2    4.68    0.45
   0   5   2    3.67    0.33
   0   5   2    3.63    0.24
   0   5  -2    3.52    0.19
   0   5   2    3.40    0.21
   1  -5   2    0.72    0.14
  -1  -5  -2    0.65    0.15
  -1  -5  -2    0.48    0.10
   1  -5   2    0.52    0.14
   1  -5   2    0.51    0.08
  -1  -5  -2    0.69    0.17
   1   5   2    0.51    0.11
   1   5   2    0.66    0.12
   1   5   2    0.69    0.14
   1   5   2    0.44    0.12
  -1   5  -2    0.58    0.13
  -1   5  -2    0.63    0.08
  -1   5  -2    0.67    0.13
  -1   5  -2    0.76    0.17
  -2  -5  -2    0.10    0.07
   2  -5   2    0.15    0.10
  -2  -5  -2    0.12    0.14
  -2  -5  -2    0.14    0.10
  -2  -5  -2    0.20    0.10
   2  -5   2    0.22    0.07
   2   5   2    0.20    0.12
   2   5   2    0.17    0.08
  -2   5  -2    0.12    0.06
  -2   5  -2    0.22    0.12
   2   5   2    0.21    0.10
  -2   5  -2    0.29    0.11
   2   5   2    0.33    0.12
   2   5   2    0.13    0.10
  -2   5  -2    0.25    0.11
   3  -5   2   12.84    0.49
  -3  -5  -2   12.95    0.45
  -3  -5  -2   12.31    0.59
  -3  -5  -2   12.77    0.41
  -3  -5  -2   13.17    0.49
   3  -5   2   12.46    0.45
   3  -5   2   12.54    0.38
  -3  -5  -2   13.03    0.48
  -3   5  -2   12.62    0.64
   3   5   2   12.35    0.47
   3   5   2   12.77    0.42
  -3   5  -2   12.24    0.44
  -3   5  -2   12.86    0.61
   3   5   2   13.07    0.46
  -3   5  -2   13.07    0.39
  -4  -5  -2    0.51    0.13
  -4  -5  -2    0.72    0.20
  -4  -5  -2    0.83    0.17
   4  -5   2    0.94    0.17
  -4  -5  -2    0.84    0.17
   4  -5   2    0.75    0.18
  -4  -5  -2    0.99    0.18
  -4   5  -2    1.04    0.18
   4   5   2    1.05    0.19
  -4   5  -2    0.84    0.07
   4   5   2    0.78    0.17
  -4   5  -2    0.57    0.16
  -4   5  -2    1.08    0.08
  -4   5  -2    0.68    0.22
  -5  -5  -2    2.35    0.26
  -5  -5  -2    2.41    0.23
  -5  -5  -2    2.35    0.35
   5  -5   2    2.46    0.26
   5  -5   2    2.01    0.27
  -5  -5  -2    2.42    0.32
  -5   5  -2    2.20    0.25
  -5   5  -2    2.16    0.20
   5   5   2    2.21    0.27
   5   5   2    2.31    0.24
  -5   5  -2    2.21    0.34
  -5   5  -2    1.74    0.31
  -6  -5  -2    1.62    0.22
  -6  -5  -2    1.34    0.24
  -6  -5  -2    1.26    0.29
   6  -5   2    1.67    0.27
  -6   5  -2    1.23    0.22
  -6   5  -2    1.59    0.23
   6   5   2    1.59    0.24
  -6   5  -2    1.26    0.28
   7  -5   2    0.96    0.24
   7  -5   2    1.03    0.33
  -7  -5  -2    0.82    0.25
  -7  -5  -2    0.64    0.31
  -7   5  -2    0.51    0.29
  -7   5  -2    0.48    0.21
   7   5   2    0.77    0.19
   8  -5   2    1.81    0.42
  -8  -5  -2    1.36    0.32
   8  -5   2    1.87    0.29
  -8  -5  -2    1.43    0.36
  -8   5  -2    1.43    0.28
   8   5   2    1.72    0.27
  -8   5  -2    1.55    0.41
  -9  -5  -2    0.93    0.40
   9  -5   2    0.87    0.23
  -9   5  -2    0.54    0.36
   9   5   2    0.67    0.20
 -10  -5  -2    0.06    0.25
 -10   5  -2   -0.16    0.32
 -11  -5  -2    0.10    0.31
 -11   5  -2   -0.34    0.34
 -11  -6   2    0.14    0.41
 -11   6   2    0.07    0.26
 -10  -6   2   -0.14    0.34
 -10   6   2   -0.04    0.26
 -10   6   2    0.31    0.33
  -9  -6   2    0.07    0.25
  -9   6   2    0.18    0.29
  -9   6   2   -0.21    0.21
   8  -6  -2   -0.01    0.12
  -8  -6   2   -0.13    0.19
   8  -6  -2   -0.06    0.26
   8   6  -2    0.09    0.09
  -8   6   2   -0.16    0.13
  -8   6   2    0.12    0.19
  -7  -6   2    4.88    0.63
   7  -6  -2    4.67    0.31
  -7  -6   2    4.75    0.43
   7  -6  -2    4.55    0.46
   7   6  -2    4.55    0.26
  -7   6   2    5.02    0.61
  -7   6   2    4.18    0.34
  -7   6   2    4.35    0.46
  -7   6   2    4.22    0.63
  -6  -6   2    2.80    0.30
   6  -6  -2    3.07    0.36
   6  -6  -2    2.88    0.25
  -6  -6   2    2.15    0.36
  -6   6   2    1.80    0.33
  -6   6   2    2.51    0.35
   6   6  -2    2.87    0.23
  -6   6   2    2.64    0.24
  -6   6   2    2.94    0.44
  -5  -6   2    0.11    0.17
   5  -6  -2    0.01    0.12
  -5  -6   2    0.05    0.08
   5  -6  -2    0.00    0.09
   5  -6  -2    0.07    0.11
  -5   6   2    0.03    0.09
  -5   6   2   -0.08    0.12
  -5   6   2    0.08    0.09
  -5   6   2   -0.08    0.15
   5   6  -2   -0.02    0.08
  -5   6   2    0.03    0.06
   5   6  -2    0.01    0.09
   4  -6  -2    0.72    0.16
   4  -6  -2    0.67    0.15
  -4  -6   2    0.60    0.20
  -4  -6   2    0.88    0.14
   4   6  -2    0.77    0.15
  -4   6   2    0.60    0.13
  -4   6   2    0.48    0.08
  -4   6   2    0.47    0.16
   4   6  -2    0.75    0.15
  -4   6   2    0.55    0.12
   3  -6  -2   14.80    0.49
   3  -6  -2   15.19    0.48
  -3  -6   2   14.71    0.47
  -3  -6   2   15.44    0.47
  -3  -6   2   14.36    0.61
   3   6  -2   14.76    0.46
  -3   6   2   14.70    0.76
   3   6  -2   14.35    0.46
  -3   6   2   14.78    0.58
  -3   6   2   14.33    0.45
  -3   6   2   14.83    0.33
  -2  -6   2   14.45    0.44
   2  -6  -2   14.71    0.47
  -2  -6   2   14.82    0.48
   2  -6  -2   14.25    0.60
  -2  -6   2   14.05    0.57
   2  -6  -2   14.23    0.31
   2  -6  -2   14.65    0.48
   2   6  -2   14.01    0.46
  -2   6   2   14.20    0.32
  -2   6   2   14.88    0.57
  -2   6   2   14.39    0.70
  -2   6   2   14.04    0.46
   2   6  -2   13.82    0.46
   1  -6  -2    0.00    0.05
  -1  -6   2    0.02    0.08
  -1  -6   2    0.09    0.06
   1  -6  -2    0.10    0.09
   1  -6  -2    0.12    0.15
  -1  -6   2    0.05    0.06
  -1  -6   2    0.55    0.17
  -1   6   2   -0.03    0.09
  -1   6   2    0.01    0.05
   1   6  -2   -0.01    0.07
   1   6  -2    0.19    0.16
   1   6  -2    0.15    0.12
   1   6  -2    0.03    0.10
  -1   6   2    0.02    0.07
  -1   6   2    0.00    0.08
   0  -6  -2   31.70    0.66
   0  -6   2   30.82    0.77
   0  -6   2   32.08    0.80
   0  -6   2   31.62    0.68
   0  -6  -2   31.77    0.77
   0  -6   2   30.71    0.88
   0  -6  -2   31.91    0.91
   0   6  -2   31.57    0.76
   0   6  -2   32.28    1.03
   0   6   2   31.06    0.75
   0   6  -2   32.16    0.83
   0   6   2   32.91    0.94
   0   6   2   32.49    0.99
   1  -6   2   67.79    1.55
  -1  -6  -2   63.90    1.25
  -1  -6  -2   67.98    1.54
   1  -6   2   68.21    1.30
   1  -6   2   67.86    1.09
   1   6   2   68.58    1.29
  -1   6  -2   71.65    1.29
   1   6   2   68.92    1.28
  -1   6  -2   69.30    1.09
   1   6   2   68.00    1.57
   1   6   2   67.76    1.58
  -1   6  -2   67.74    1.68
  -1   6  -2   67.99    1.49
  -2  -6  -2   86.03    1.88
   2  -6   2   84.51    1.32
   2  -6   2   85.61    1.55
   2  -6   2   86.35    1.29
  -2  -6  -2   83.42    1.51
   2  -6   2   74.12    1.32
  -2  -6  -2   89.78    1.85
  -2   6  -2   85.64    1.52
  -2   6  -2   85.73    1.89
   2   6   2   87.52    1.52
   2   6   2   87.25    1.95
  -2   6  -2   88.51    1.29
   2   6   2   85.37    1.53
   2   6   2   88.09    1.85
  -2   6  -2   84.78    1.98
   3  -6   2    7.95    0.30
  -3  -6  -2    8.57    0.44
  -3  -6  -2    8.78    0.36
  -3  -6  -2    8.43    0.40
   3  -6   2    8.38    0.41
  -3  -6  -2    7.98    0.50
   3   6   2    8.85    0.48
  -3   6  -2    8.22    0.30
  -3   6  -2    8.09    0.39
   3   6   2    8.01    0.40
   3   6   2    7.92    0.31
  -3   6  -2    8.45    0.55
  -3   6  -2    8.36    0.55
  -4  -6  -2    0.74    0.17
  -4  -6  -2    0.49    0.19
  -4  -6  -2    0.46    0.16
   4  -6   2    0.77    0.20
  -4  -6  -2    0.79    0.17
  -4   6  -2    0.47    0.16
   4   6   2    0.47    0.11
  -4   6  -2    0.42    0.10
   4   6   2    0.63    0.17
   4   6   2    0.67    0.18
  -4   6  -2    0.40    0.20
  -4   6  -2    0.73    0.18
  -5  -6  -2    8.97    0.62
   5  -6   2    9.19    0.43
   5  -6   2    8.61    0.47
  -5  -6  -2    8.74    0.45
  -5  -6  -2    9.43    0.50
  -5  -6  -2    9.09    0.42
  -5   6  -2    9.13    0.43
  -5   6  -2    9.85    0.71
   5   6   2    9.12    0.45
  -5   6  -2    9.03    0.62
   5   6   2    9.39    0.46
  -6  -6  -2    0.87    0.22
  -6  -6  -2    0.77    0.26
   6  -6   2    1.01    0.24
   6   6   2    1.01    0.22
  -6   6  -2    0.76    0.20
  -6   6  -2    0.75    0.28
  -6   6  -2    0.88    0.20
   7  -6   2    6.81    0.60
   7  -6   2    6.44    0.47
  -7  -6  -2    6.07    0.54
  -7  -6  -2    6.15    0.64
  -7   6  -2    6.40    0.74
  -7   6  -2    6.33    0.65
   7   6   2    6.30    0.42
  -8  -6  -2    0.21    0.24
   8  -6   2    0.12    0.21
   8  -6   2    0.18    0.21
  -8   6  -2    0.05    0.27
   8   6   2    0.15    0.17
  -8   6  -2    0.25    0.20
  -9  -6  -2    0.30    0.35
   9  -6   2    0.16    0.19
   9   6   2    0.07    0.17
  -9   6  -2    0.05    0.30
 -10  -6  -2   -0.01    0.28
 -10   6  -2    0.10    0.27
 -11   6  -2   -0.19    0.38
 -11  -7   2   -0.02    0.41
 -11   7   2    0.05    0.27
 -10  -7   2    0.48    0.42
 -10   7   2    1.00    0.37
 -10   7   2    0.34    0.27
  -9  -7   2   -0.08    0.35
  -9   7   2    0.14    0.30
  -9   7   2   -0.11    0.23
   8  -7  -2    2.17    0.27
  -8  -7   2    1.84    0.47
   8  -7  -2    2.40    0.44
  -8   7   2    1.28    0.35
  -8   7   2    1.76    0.43
   8   7  -2    2.30    0.22
  -7  -7   2   -0.10    0.18
   7  -7  -2   -0.11    0.23
   7  -7  -2   -0.02    0.14
  -7  -7   2    0.04    0.13
  -7   7   2    0.02    0.18
  -7   7   2   -0.01    0.11
  -7   7   2    0.00    0.17
   7   7  -2   -0.07    0.11
   6  -7  -2    0.44    0.25
  -6  -7   2    0.37    0.26
  -6  -7   2    0.43    0.13
   6  -7  -2    0.36    0.15
  -6   7   2    0.27    0.09
   6   7  -2    0.40    0.15
  -6   7   2    0.13    0.11
  -6   7   2    0.42    0.20
  -6   7   2    0.23    0.16
   5  -7  -2    1.81    0.22
  -5  -7   2    1.54    0.20
   5  -7  -2    1.76    0.23
  -5  -7   2    1.55    0.31
   5  -7  -2    1.54    0.29
  -5   7   2    1.11    0.17
  -5   7   2    0.90    0.26
  -5   7   2    1.75    0.20
   5   7  -2    1.74    0.21
  -5   7   2    1.13    0.25
   5   7  -2    1.74    0.22
  -5   7   2    1.65    0.16
  -4  -7   2    0.00    0.13
   4  -7  -2    0.01    0.11
  -4  -7   2    0.03    0.11
  -4  -7   2    0.01    0.11
   4  -7  -2    0.00    0.10
   4   7  -2   -0.03    0.10
   4   7  -2   -0.07    0.11
  -4   7   2   -0.04    0.09
  -4   7   2    0.00    0.04
  -4   7   2    0.03    0.10
  -4   7   2   -0.01    0.08
  -3  -7   2    0.03    0.16
   3  -7  -2   -0.04    0.11
  -3  -7   2   -0.01    0.10
  -3  -7   2   -0.18    0.11
   3  -7  -2   -0.06    0.09
  -3   7   2   -0.05    0.08
  -3   7   2   -0.05    0.11
  -3   7   2   -0.02    0.03
   3   7  -2   -0.03    0.09
  -3   7   2   -0.01    0.10
   3   7  -2   -0.05    0.09
  -2  -7   2    5.66    0.44
  -2  -7   2    5.36    0.32
   2  -7  -2    5.41    0.45
  -2  -7   2    5.29    0.25
   2  -7  -2    5.06    0.32
   2  -7  -2    5.39    0.18
  -2   7   2    5.72    0.38
   2   7  -2    5.06    0.26
   2   7  -2    5.26    0.31
  -2   7   2    5.32    0.18
  -2   7   2    5.34    0.45
  -2   7   2    5.52    0.30
   2   7  -2    5.11    0.31
   2   7  -2    5.22    0.55
   1  -7  -2    2.75    0.26
  -1  -7   2    3.21    0.35
  -1  -7   2    2.28    0.22
  -1  -7   2    2.46    0.25
   1  -7  -2    2.46    0.18
   1  -7  -2    2.60    0.30
  -1  -7   2    2.36    0.20
  -1   7   2    2.57    0.32
  -1   7   2    2.27    0.21
   1   7  -2    1.64    0.27
   1   7  -2    2.25    0.21
  -1   7   2    2.96    0.33
   1   7  -2    2.56    0.27
   0  -7  -2   36.14    0.88
   0  -7  -2   36.91    1.07
   0  -7  -2   37.15    0.76
   0  -7   2   36.60    0.77
   0  -7   2   37.11    0.90
   0  -7   2   37.10    1.04
   0   7  -2   36.57    0.86
   0   7  -2   36.36    1.18
   0   7   2   36.79    0.88
   0   7  -2   37.62    0.94
   0   7   2   38.06    1.08
   0   7   2   36.20    1.12
  -1  -7  -2   16.36    0.57
   1  -7   2   16.77    0.44
   1  -7   2   16.66    0.58
   1  -7   2   16.19    0.68
  -1  -7  -2   16.02    0.70
   1   7   2   16.66    0.74
   1   7   2   16.16    0.70
  -1   7  -2   16.23    0.42
  -1   7  -2   16.66    0.57
   1   7   2   16.38    0.57
  -1   7  -2   16.99    0.78
  -1   7  -2   16.13    0.63
   1   7   2   16.92    0.49
   2  -7   2   17.93    0.40
  -2  -7  -2   17.21    0.73
  -2  -7  -2   17.67    0.59
   2  -7   2   17.25    0.60
   2  -7   2   18.02    0.44
  -2   7  -2   18.16    0.42
  -2   7  -2   17.83    0.74
   2   7   2   18.01    0.79
   2   7   2   16.68    0.59
   2   7   2   17.18    0.47
  -2   7  -2   18.71    0.61
  -2   7  -2   18.66    0.85
   2   7   2   18.04    0.74
   3  -7   2  116.61    2.05
  -3  -7  -2  112.88    2.48
   3  -7   2  115.34    1.66
  -3  -7  -2  118.20    1.97
  -3  -7  -2  116.87    1.99
  -3   7  -2  118.99    2.00
   3   7   2  116.58    2.40
  -3   7  -2  117.64    2.64
  -3   7  -2  116.91    1.67
   3   7   2  113.92    2.00
  -3   7  -2  118.10    2.56
   3   7   2  113.92    1.96
  -4  -7  -2   14.25    0.51
  -4  -7  -2   14.38    0.53
  -4  -7  -2   14.18    0.55
  -4  -7  -2   15.23    0.80
   4  -7   2   14.22    0.59
   4   7   2   13.49    0.44
  -4   7  -2   14.54    0.80
   4   7   2   13.86    0.56
  -4   7  -2   14.30    0.42
  -4   7  -2   14.26    0.55
  -4   7  -2   14.43    0.78
   5  -7   2    0.61    0.22
  -5  -7  -2    0.68    0.18
  -5  -7  -2    0.59    0.22
  -5  -7  -2    0.56    0.17
  -5  -7  -2    0.31    0.17
  -5   7  -2    0.39    0.17
  -5   7  -2    0.57    0.17
   5   7   2    0.55    0.18
  -5   7  -2    0.48    0.23
   6  -7   2    2.87    0.35
  -6  -7  -2    3.05    0.40
  -6  -7  -2    2.71    0.46
  -6   7  -2    3.45    0.54
  -6   7  -2    2.66    0.44
   6   7   2    3.39    0.33
   7  -7   2    3.67    0.39
  -7  -7  -2    3.27    0.54
   7  -7   2    3.28    0.48
  -7   7  -2    2.93    0.49
   7   7   2    4.01    0.35
  -7   7  -2    4.08    0.56
   8  -7   2   -0.12    0.20
  -8  -7  -2    0.44    0.34
   8  -7   2    0.15    0.28
  -8   7  -2    0.33    0.32
  -8   7  -2    0.06    0.17
   8   7   2    0.31    0.19
   9  -7   2    2.32    0.35
  -9  -7  -2    2.39    0.57
  -9   7  -2    2.07    0.53
   9   7   2    3.09    0.35
 -10  -7  -2    0.01    0.29
 -10   7  -2   -0.07    0.24
 -11  -8   2   -0.19    0.29
 -10  -8   2    0.11    0.42
 -10   8   2    0.23    0.29
 -10   8   2    0.04    0.24
  -9  -8   2    0.38    0.40
  -9   8   2    0.25    0.26
  -9   8   2    0.59    0.30
   8  -8  -2    0.56    0.33
   8  -8  -2    0.58    0.19
  -8  -8   2    0.28    0.25
  -8   8   2    0.25    0.24
  -8   8   2    0.22    0.25
   8   8  -2    0.27    0.15
   7  -8  -2    0.17    0.16
  -7  -8   2   -0.09    0.27
   7  -8  -2    0.31    0.23
  -7   8   2   -0.11    0.18
   7   8  -2   -0.02    0.14
  -7   8   2   -0.17    0.23
   6  -8  -2    6.13    0.50
  -6  -8   2    6.88    0.38
  -6  -8   2    6.83    0.67
   6  -8  -2    6.49    0.40
  -6   8   2    6.90    0.75
   6   8  -2    5.88    0.36
  -6   8   2    6.27    0.69
  -6   8   2    6.28    0.46
   5  -8  -2   12.70    0.50
  -5  -8   2   12.72    0.49
  -5  -8   2   12.63    0.45
   5  -8  -2   12.71    0.53
  -5  -8   2   13.63    0.80
  -5   8   2   13.32    0.85
   5   8  -2   12.56    0.48
  -5   8   2   12.34    0.32
   5   8  -2   12.72    0.50
  -5   8   2   12.31    0.47
  -5   8   2   13.67    0.92
  -5   8   2   12.37    0.59
  -4  -8   2   -0.04    0.19
  -4  -8   2   -0.01    0.13
   4  -8  -2    0.04    0.13
   4  -8  -2   -0.01    0.11
  -4  -8   2   -0.27    0.12
  -4   8   2   -0.06    0.13
  -4   8   2    0.10    0.11
  -4   8   2   -0.01    0.08
  -4   8   2    0.00    0.12
   4   8  -2   -0.01    0.12
  -4   8   2    0.02    0.03
   4   8  -2   -0.02    0.13
   3  -8  -2    2.51    0.27
  -3  -8   2    2.89    0.27
  -3  -8   2    1.91    0.30
  -3  -8   2    2.37    0.19
  -3   8   2    2.67    0.25
   3   8  -2    2.37    0.25
  -3   8   2    2.93    0.45
  -3   8   2    2.61    0.31
  -2  -8   2    5.06    0.42
   2  -8  -2    4.84    0.46
   2  -8  -2    4.93    0.32
  -2  -8   2    4.79    0.33
  -2  -8   2    4.96    0.24
   2  -8  -2    4.92    0.17
  -2   8   2    5.16    0.34
   2   8  -2    4.90    0.31
  -2   8   2    5.41    0.41
  -2   8   2    4.94    0.47
   2   8  -2    5.05    0.27
   2   8  -2    4.88    0.59
  -1  -8   2    2.08    0.19
  -1  -8   2    1.77    0.25
  -1  -8   2    1.62    0.28
   1  -8  -2    1.56    0.24
  -1  -8   2    1.93    0.22
   1  -8  -2    2.39    0.32
   1  -8  -2    1.83    0.17
   1   8  -2    1.78    0.25
   1   8  -2    1.27    0.27
  -1   8   2    1.71    0.21
   1   8  -2    2.23    0.27
  -1   8   2    2.45    0.33
   0  -8  -2  102.14    1.83
   0  -8   2  100.68    2.17
   0  -8  -2  103.10    2.22
   0  -8   2  102.82    1.64
   0  -8   2  103.07    1.86
   0   8   2  103.01    2.37
   0   8  -2  105.08    2.02
   0   8   2  103.07    1.82
   0   8  -2  103.47    1.82
   0   8   2  103.36    2.18
   0   8  -2  104.38    2.45
   1  -8   2   62.33    1.33
  -1  -8  -2   60.95    1.56
   1  -8   2   62.31    1.06
  -1  -8  -2   60.58    1.28
   1  -8   2   63.91    1.28
   1  -8   2   62.06    1.57
  -1   8  -2   62.35    1.47
  -1   8  -2   62.82    1.74
   1   8   2   61.73    1.29
  -1   8  -2   62.41    1.29
   1   8   2   61.35    1.63
   1   8   2   63.21    1.62
   2  -8   2   10.52    0.33
   2  -8   2   10.82    0.34
   2  -8   2   10.54    0.51
  -2  -8  -2   10.69    0.61
  -2  -8  -2   11.50    0.51
  -2   8  -2   11.17    0.48
   2   8   2   10.16    0.47
   2   8   2   11.05    0.37
   2   8   2   11.20    0.64
  -2   8  -2   10.75    0.32
  -2   8  -2   10.77    0.59
  -2   8  -2   10.89    0.67
   3  -8   2    4.55    0.22
   3  -8   2    3.99    0.33
  -3  -8  -2    4.22    0.49
  -3  -8  -2    4.30    0.35
  -3   8  -2    4.34    0.46
  -3   8  -2    4.16    0.20
   3   8   2    4.25    0.47
  -3   8  -2    4.71    0.35
  -3   8  -2    4.56    0.53
   3   8   2    4.09    0.34
   3   8   2    4.09    0.18
  -4  -8  -2    0.98    0.30
  -4  -8  -2    1.22    0.23
   4  -8   2    1.08    0.24
  -4  -8  -2    0.87    0.12
  -4   8  -2    0.83    0.10
   4   8   2    1.43    0.24
  -4   8  -2    1.01    0.26
  -4   8  -2    1.36    0.24
  -4   8  -2    0.69    0.21
  -5  -8  -2    1.50    0.25
  -5  -8  -2    1.55    0.32
  -5  -8  -2    1.14    0.20
   5  -8   2    1.56    0.28
  -5  -8  -2    1.64    0.25
  -5   8  -2    1.42    0.25
  -5   8  -2    1.16    0.30
   5   8   2    1.58    0.27
  -5   8  -2    0.83    0.23
   6  -8   2    6.33    0.48
  -6  -8  -2    6.57    0.64
  -6   8  -2    6.92    0.67
  -6   8  -2    6.57    0.66
   6   8   2    6.44    0.44
   7  -8   2    1.09    0.30
  -7  -8  -2    0.76    0.32
  -7   8  -2    0.36    0.24
  -7   8  -2    0.55    0.32
   7   8   2    0.99    0.26
   8  -8   2    1.12    0.30
   8  -8   2    1.39    0.40
  -8  -8  -2    0.71    0.39
  -8   8  -2    0.46    0.24
   8   8   2    1.08    0.26
  -8   8  -2    0.89    0.39
  -9  -8  -2    0.23    0.41
   9  -8   2    0.14    0.24
  -9   8  -2   -0.05    0.32
   9   8   2    0.02    0.18
 -10  -8  -2    0.43    0.36
 -10   8  -2    0.13    0.30
 -11  -9   2   -0.27    0.30
 -10  -9   2   -0.22    0.38
 -10   9   2    0.11    0.34
 -10   9   2    0.07    0.25
  -9  -9   2    1.04    0.45
  -9   9   2    1.28    0.39
  -9   9   2    1.43    0.45
   8  -9  -2    0.36    0.19
  -8  -9   2   -0.12    0.31
  -8   9   2    0.26    0.31
   8   9  -2    0.22    0.16
  -8   9   2   -0.14    0.23
   7  -9  -2    2.03    0.43
   7  -9  -2    2.14    0.29
  -7  -9   2    1.18    0.42
  -7   9   2    1.25    0.39
  -7   9   2    0.95    0.32
   7   9  -2    1.84    0.26
   6  -9  -2    0.42    0.19
   6  -9  -2    0.34    0.25
  -6  -9   2    0.29    0.24
  -6   9   2    0.25    0.12
   6   9  -2    0.53    0.19
  -6   9   2    0.27    0.22
  -6   9   2    0.28    0.25
   5  -9  -2    1.26    0.24
  -5  -9   2    0.94    0.32
  -5  -9   2    0.84    0.20
  -5  -9   2    1.15    0.15
   5   9  -2    1.12    0.22
  -5   9   2    0.68    0.27
  -5   9   2    0.67    0.22
  -5   9   2    1.03    0.19
  -5   9   2    0.88    0.16
  -4  -9   2   -0.13    0.07
  -4  -9   2    0.03    0.12
  -4  -9   2    0.06    0.17
   4  -9  -2   -0.16    0.12
  -4   9   2   -0.02    0.09
   4   9  -2   -0.08    0.12
  -4   9   2   -0.08    0.15
  -4   9   2   -0.01    0.11
  -4   9   2   -0.13    0.10
  -3  -9   2   14.13    0.73
  -3  -9   2   14.34    0.37
  -3  -9   2   14.85    0.58
   3  -9  -2   14.12    0.58
  -3   9   2   14.24    0.85
   3   9  -2   14.31    0.57
  -3   9   2   14.22    0.62
  -3   9   2   14.09    0.55
   2  -9  -2    5.14    0.38
  -2  -9   2    5.17    0.25
  -2  -9   2    5.54    0.52
   2  -9  -2    4.81    0.49
  -2  -9   2    5.06    0.37
   2  -9  -2    5.11    0.18
   2   9  -2    5.24    0.64
  -2   9   2    4.62    0.53
   2   9  -2    4.67    0.33
  -2   9   2    4.89    0.35
  -2   9   2    5.16    0.44
   2   9  -2    5.27    0.29
  -1  -9   2    6.88    0.49
   1  -9  -2    6.18    0.48
  -1  -9   2    7.03    0.42
   1  -9  -2    6.57    0.41
  -1  -9   2    6.41    0.36
   1  -9  -2    6.55    0.28
  -1  -9   2    6.77    0.34
  -1   9   2    6.60    0.48
   1   9  -2    6.39    0.38
  -1   9   2    6.48    0.40
   1   9  -2    6.63    0.38
  -1   9   2    6.29    0.57
   1   9  -2    7.24    0.70
   0  -9   2   14.87    0.48
   0  -9   2   14.53    0.69
   0  -9  -2   14.89    0.75
   0  -9  -2   14.84    0.58
   0  -9   2   14.54    0.58
   0   9   2   15.09    0.79
   0   9  -2   15.19    0.59
   0   9  -2   14.59    0.82
   0   9   2   13.94    0.55
   0   9  -2   14.49    0.57
   0   9   2   14.04    0.70
   1  -9   2    2.09    0.26
   1  -9   2    2.28    0.26
  -1  -9  -2    2.08    0.25
   1  -9   2    2.23    0.19
  -1  -9  -2    1.90    0.30
   1  -9   2    2.22    0.33
  -1   9  -2    2.53    0.31
   1   9   2    2.25    0.28
   1   9   2    2.71    0.42
  -1   9  -2    1.40    0.26
  -1   9  -2    2.19    0.28
   2  -9   2    0.16    0.07
  -2  -9  -2    0.16    0.23
   2  -9   2    0.25    0.07
   2  -9   2    0.17    0.17
  -2  -9  -2    0.18    0.13
   2   9   2    0.12    0.17
  -2   9  -2    0.21    0.13
   2   9   2   -0.09    0.11
  -2   9  -2    0.16    0.15
  -2   9  -2    0.28    0.15
   2   9   2    0.12    0.16
   3  -9   2    9.72    0.53
   3  -9   2    9.52    0.29
  -3  -9  -2   10.56    0.52
  -3  -9  -2    9.46    0.64
  -3   9  -2    9.57    0.61
   3   9   2    9.26    0.22
   3   9   2    9.53    0.66
  -3   9  -2    9.75    0.28
  -3   9  -2    9.47    0.50
  -3   9  -2    9.97    0.75
   3   9   2    9.72    0.51
   4  -9   2    0.45    0.21
  -4  -9  -2    0.49    0.19
  -4  -9  -2    0.39    0.26
   4   9   2    0.41    0.19
  -4   9  -2    0.32    0.16
   4   9   2    0.23    0.17
  -4   9  -2    0.39    0.07
  -4   9  -2    0.40    0.18
  -4   9  -2    0.26    0.17
   5  -9   2    6.74    0.49
  -5  -9  -2    6.92    0.70
  -5  -9  -2    6.89    0.46
   5   9   2    6.97    0.46
  -5   9  -2    6.95    0.45
  -5   9  -2    7.25    0.69
  -5   9  -2    7.27    0.65
  -6  -9  -2    6.44    0.75
   6  -9   2    6.50    0.51
  -6   9  -2    6.34    0.66
   6   9   2    6.21    0.46
  -6   9  -2    5.99    0.68
   7  -9   2    0.04    0.24
  -7  -9  -2   -0.34    0.27
  -7   9  -2   -0.06    0.26
   7   9   2   -0.06    0.19
  -7   9  -2   -0.04    0.19
  -8  -9  -2    0.87    0.36
   8  -9   2    0.79    0.30
  -8   9  -2    0.20    0.34
  -8   9  -2    0.39    0.24
   8   9   2    0.68    0.26
   9  -9   2    0.62    0.28
  -9  -9  -2    0.96    0.47
   9   9   2    0.71    0.25
  -9   9  -2    0.57    0.40
 -10  -9  -2    0.13    0.45
 -10   9  -2    0.09    0.29
 -10 -10   2   -0.02    0.44
 -10  10   2    0.43    0.31
 -10  10   2    0.13    0.27
   9 -10  -2    0.04    0.19
  -9 -10   2   -0.10    0.35
  -9  10   2    0.23    0.26
  -9  10   2   -0.02    0.24
   8 -10  -2    0.13    0.19
  -8 -10   2   -0.67    0.32
  -8  10   2   -0.17    0.19
   8  10  -2   -0.02    0.15
  -8  10   2   -0.14    0.22
  -7 -10   2    1.61    0.47
   7 -10  -2    2.31    0.33
   7 -10  -2    2.37    0.45
  -7  10   2    1.52    0.37
   7  10  -2    1.87    0.29
  -7  10   2    1.20    0.36
   6 -10  -2    0.80    0.31
   6 -10  -2    0.83    0.25
  -6 -10   2    0.64    0.36
  -6  10   2    0.68    0.28
  -6  10   2    0.50    0.26
   6  10  -2    0.58    0.20
   5 -10  -2    3.30    0.36
  -5 -10   2    2.65    0.42
  -5 -10   2    3.53    0.32
  -5  10   2    3.81    0.57
   5  10  -2    3.69    0.34
  -5  10   2    3.56    0.32
  -5  10   2    2.21    0.39
  -5  10   2    3.61    0.39
  -4 -10   2    0.88    0.21
  -4 -10   2    0.35    0.29
   4 -10  -2    0.52    0.20
   4  10  -2    0.56    0.20
  -4  10   2    0.42    0.14
  -4  10   2    0.45    0.22
  -4  10   2    1.03    0.22
  -4  10   2    0.42    0.22
   3 -10  -2   16.75    0.67
  -3 -10   2   16.43    0.87
  -3 -10   2   15.82    0.63
  -3 -10   2   15.99    0.37
   3  10  -2   15.79    0.63
  -3  10   2   15.76    0.93
  -3  10   2   16.55    0.85
  -3  10   2   16.48    0.63
  -3  10   2   16.48    0.71
  -2 -10   2    6.57    0.29
   2 -10  -2    6.83    0.21
   2 -10  -2    6.41    0.41
  -2 -10   2    6.89    0.54
   2 -10  -2    6.20    0.53
  -2 -10   2    6.53    0.41
  -2  10   2    6.82    0.43
   2  10  -2    6.96    0.41
  -2  10   2    6.44    0.59
   2  10  -2    7.01    0.75
  -2  10   2    7.11    0.49
   2  10  -2    6.70    0.33
  -1 -10   2   21.57    0.74
  -1 -10   2   21.51    0.89
   1 -10  -2   22.30    0.96
  -1 -10   2   20.43    0.66
   1 -10  -2   20.43    0.72
  -1 -10   2   22.34    0.67
   1 -10  -2   21.57    0.53
  -1  10   2   21.93    0.73
   1  10  -2   21.35    0.69
   1  10  -2   21.27    1.04
  -1  10   2   23.11    1.06
  -1  10   2   22.11    0.86
   1  10  -2   21.47    0.74
   0 -10   2   10.81    0.43
   0 -10  -2   10.46    0.65
   0 -10   2   10.43    0.66
   0 -10  -2   11.45    0.55
   0 -10   2   11.34    0.56
   0  10  -2   10.71    0.77
   0  10   2   11.01    0.70
   0  10   2   11.17    0.67
   0  10  -2   11.21    0.52
   0  10   2   10.63    0.51
   0  10  -2   11.02    0.52
  -1 -10  -2   15.10    0.62
   1 -10   2   15.45    0.66
   1 -10   2   14.73    0.45
   1 -10   2   15.09    0.79
  -1 -10  -2   15.09    0.82
  -1  10  -2   15.02    0.61
  -1  10  -2   15.47    0.68
   1  10   2   15.12    0.63
   1  10   2   15.06    0.81
  -1  10  -2   14.96    0.95
   1  10   2   16.36    0.87
   2 -10   2    0.68    0.09
  -2 -10  -2    0.86    0.31
   2 -10   2    0.61    0.11
   2 -10   2    0.77    0.21
   2 -10   2    0.70    0.26
  -2 -10  -2    1.07    0.22
  -2  10  -2    0.68    0.17
   2  10   2    0.66    0.24
   2  10   2    0.48    0.13
  -2  10  -2    1.04    0.22
   2  10   2    1.08    0.22
  -2  10  -2    0.60    0.26
  -3 -10  -2   20.80    0.76
   3 -10   2   20.24    0.79
   3 -10   2   20.12    0.43
  -3 -10  -2   21.85    1.03
  -3  10  -2   21.65    0.97
   3  10   2   21.36    0.99
  -3  10  -2   20.97    1.10
   3  10   2   20.72    0.76
  -3  10  -2   20.37    0.75
   4 -10   2    3.12    0.34
  -4 -10  -2    2.99    0.35
  -4 -10  -2    3.08    0.47
   4  10   2    2.01    0.32
  -4  10  -2    1.66    0.30
   4  10   2    2.90    0.35
  -4  10  -2    2.59    0.33
  -4  10  -2    2.18    0.36
  -5 -10  -2    5.53    0.61
   5 -10   2    5.50    0.49
  -5 -10  -2    5.82    0.47
  -5  10  -2    5.45    0.44
   5  10   2    6.14    0.46
  -5  10  -2    5.74    0.71
  -5  10  -2    5.23    0.58
  -6 -10  -2    5.17    0.65
   6 -10   2    5.49    0.50
   6  10   2    5.36    0.49
  -6  10  -2    5.58    0.72
  -6  10  -2    5.84    0.74
  -7 -10  -2    0.69    0.41
   7 -10   2    1.67    0.36
  -7  10  -2    0.56    0.28
  -7  10  -2    0.85    0.31
   7  10   2    1.35    0.29
   8 -10   2   -0.19    0.24
  -8 -10  -2   -0.06    0.27
   8  10   2   -0.02    0.21
  -8  10  -2   -0.19    0.20
  -8  10  -2   -0.26    0.20
   9 -10   2   -0.07    0.25
  -9 -10  -2    0.49    0.45
   9  10   2    0.58    0.24
  -9  10  -2    0.27    0.28
 -10 -10  -2    0.09    0.45
 -10  10  -2    0.20    0.34
 -10 -11   2   -0.53    0.46
 -10  11   2    0.07    0.31
 -10  11   2    0.37    0.40
   9 -11  -2   -0.13    0.21
  -9 -11   2   -0.13    0.31
  -9  11   2    0.18    0.34
  -9  11   2   -0.11    0.26
   8 -11  -2    0.08    0.20
  -8 -11   2   -0.50    0.35
   8  11  -2    0.02    0.19
  -8  11   2    0.08    0.20
  -8  11   2    0.08    0.31
  -7 -11   2    0.29    0.30
   7 -11  -2    0.37    0.32
   7 -11  -2    0.32    0.23
  -7  11   2    0.06    0.24
  -7  11   2    0.25    0.29
   7  11  -2    0.49    0.22
   6 -11  -2    7.98    0.52
  -6 -11   2    8.06    0.84
   6  11  -2    8.01    0.49
  -6  11   2    7.66    0.75
  -6  11   2    7.54    0.88
   5 -11  -2    1.79    0.31
  -5 -11   2    1.34    0.41
  -5  11   2    0.96    0.18
   5  11  -2    1.41    0.28
  -5  11   2    0.97    0.34
  -5  11   2    0.86    0.30
  -5  11   2    1.51    0.28
   4 -11  -2    3.94    0.40
  -4 -11   2    3.31    0.50
  -4 -11   2    3.34    0.35
  -4  11   2    2.52    0.41
   4  11  -2    3.66    0.37
  -4  11   2    4.12    0.37
  -4  11   2    3.26    0.40
   3 -11  -2    1.42    0.27
   3 -11  -2    1.01    0.31
  -3 -11   2    1.13    0.34
  -3 -11   2    1.50    0.26
   3  11  -2    1.48    0.27
  -3  11   2    0.83    0.19
  -3  11   2    1.24    0.23
  -3  11   2    0.99    0.25
  -3  11   2    0.94    0.27
   3  11  -2    1.02    0.27
   2 -11  -2   -0.06    0.04
  -2 -11   2    0.02    0.25
  -2 -11   2   -0.01    0.06
   2 -11  -2   -0.09    0.12
  -2 -11   2    0.05    0.13
   2 -11  -2   -0.09    0.16
  -2  11   2    0.09    0.13
  -2  11   2    0.12    0.13
   2  11  -2    0.02    0.13
  -2  11   2    0.04    0.10
   2  11  -2    0.23    0.27
  -2  11   2   -0.13    0.09
   2  11  -2    0.00    0.12
  -1 -11   2   24.71    1.01
  -1 -11   2   24.51    0.75
   1 -11  -2   24.17    0.60
   1 -11  -2   24.13    0.85
  -1 -11   2   25.05    0.85
   1 -11  -2   23.85    1.02
  -1  11   2   25.51    0.97
  -1  11   2   25.29    1.14
   1  11  -2   26.05    1.27
  -1  11   2   26.98    0.87
   1  11  -2   25.70    0.85
   1  11  -2   24.37    0.77
   0 -11  -2    1.93    0.30
   0 -11   2    1.73    0.33
   0 -11   2    2.10    0.22
   0 -11   2    2.25    0.31
   0 -11  -2    1.72    0.33
   0  11   2    2.70    0.33
   0  11  -2    1.68    0.26
   0  11  -2    1.09    0.28
   0  11   2    1.22    0.23
   0  11  -2    2.28    0.29
   0  11   2    1.06    0.26
   1 -11   2    0.28    0.09
  -1 -11  -2    0.21    0.28
   1 -11   2    0.16    0.23
  -1 -11  -2    0.32    0.16
   1 -11   2    0.21    0.16
  -1  11  -2    0.20    0.14
  -1  11  -2    0.21    0.18
   1  11   2    0.37    0.18
  -1  11  -2    0.21    0.20
   1  11   2    0.44    0.20
  -2 -11  -2   10.07    0.78
  -2 -11  -2    8.93    0.51
   2 -11   2    9.21    0.65
   2 -11   2    8.91    0.42
   2 -11   2    9.10    0.56
   2 -11   2    9.59    0.33
  -2  11  -2    9.36    0.54
  -2  11  -2    8.98    0.84
   2  11   2    9.00    0.30
   2  11   2   10.18    0.81
  -2  11  -2    9.03    0.61
   2  11   2    9.42    0.54
   2  11   2    8.83    0.37
   3 -11   2    0.26    0.17
   3 -11   2    0.19    0.04
   3 -11   2    0.17    0.06
  -3 -11  -2    0.29    0.24
  -3 -11  -2    0.16    0.20
  -3  11  -2    0.37    0.25
  -3  11  -2    0.30    0.20
   3  11   2    0.33    0.24
   3  11   2    0.40    0.21
  -3  11  -2    0.29    0.17
  -4 -11  -2   13.30    0.86
   4 -11   2   12.69    0.68
  -4 -11  -2   12.23    0.60
  -4  11  -2   14.40    1.01
  -4  11  -2   13.67    0.65
   4  11   2   14.18    0.93
   4  11   2   12.14    0.64
  -4  11  -2   13.40    0.83
  -5 -11  -2    2.65    0.37
   5 -11   2    2.62    0.41
  -5 -11  -2    2.49    0.49
  -5  11  -2    1.71    0.37
  -5  11  -2    2.55    0.44
   5  11   2    2.55    0.38
  -5  11  -2    3.04    0.40
   6 -11   2    3.15    0.44
  -6 -11  -2    3.00    0.57
  -6  11  -2    2.05    0.40
  -6  11  -2    2.43    0.48
   6  11   2    3.26    0.43
   7 -11   2    0.31    0.26
  -7 -11  -2    0.41    0.32
  -7  11  -2    0.20    0.32
  -7  11  -2    0.15    0.26
   7  11   2    0.29    0.23
   8 -11   2   -0.19    0.24
  -8 -11  -2   -0.05    0.29
  -8  11  -2   -0.16    0.21
  -8  11  -2    0.01    0.24
   8  11   2   -0.22    0.21
  -9 -11  -2   -0.46    0.42
   9 -11   2    0.78    0.32
  -9  11  -2    0.43    0.34
   9  11   2    0.51    0.26
  10 -11   2    0.22    0.30
 -10 -12   2   -0.81    0.47
 -10  12   2   -0.19    0.28
   9 -12  -2    0.30    0.24
  -9 -12   2   -0.16    0.33
  -9  12   2    0.13    0.25
  -9  12   2   -0.03    0.30
   8 -12  -2    1.12    0.28
  -8 -12   2    0.76    0.49
  -8  12   2    0.74    0.34
  -8  12   2    0.78    0.37
   8  12  -2    0.74    0.25
   7 -12  -2    0.22    0.22
   7 -12  -2    0.45    0.34
  -7 -12   2    0.18    0.32
   7  12  -2    0.59    0.23
  -7  12   2    0.43    0.32
  -7  12   2    0.09    0.28
  -6 -12   2    0.48    0.31
   6 -12  -2    0.62    0.25
   6  12  -2    0.82    0.27
  -6  12   2    0.45    0.30
  -6  12   2    0.26    0.23
  -5 -12   2    0.02    0.34
   5 -12  -2   -0.03    0.19
  -5  12   2   -0.20    0.22
   5  12  -2   -0.05    0.20
  -5  12   2   -0.10    0.21
   4 -12  -2    3.31    0.42
  -4 -12   2    2.75    0.46
  -4 -12   2    3.09    0.38
   4  12  -2    3.31    0.40
  -4  12   2    2.92    0.36
  -4  12   2    2.38    0.42
  -4  12   2    3.30    0.49
  -4  12   2    3.31    0.45
  -3 -12   2   14.93    0.67
   3 -12  -2   15.46    0.89
  -3 -12   2   16.02    0.97
   3 -12  -2   15.42    0.72
  -3  12   2   16.11    0.90
  -3  12   2   15.55    1.01
  -3  12   2   16.10    0.74
   3  12  -2   14.95    0.99
   3  12  -2   16.37    0.72
  -3  12   2   15.77    0.69
  -2 -12   2   15.74    0.71
   2 -12  -2   16.33    0.73
   2 -12  -2   15.79    0.93
   2 -12  -2   14.92    0.35
  -2 -12   2   15.23    0.92
  -2  12   2   15.19    0.76
   2  12  -2   16.68    1.03
   2  12  -2   16.29    0.71
  -2  12   2   16.99    1.05
  -2  12   2   16.23    0.81
  -2  12   2   15.44    0.67
   2  12  -2   15.67    0.54
  -1 -12   2    0.59    0.24
   1 -12  -2    0.67    0.31
   1 -12  -2    0.77    0.22
  -1 -12   2    0.61    0.20
   1  12  -2    0.37    0.18
   1  12  -2    0.77    0.34
  -1  12   2    0.46    0.16
   1  12  -2    0.73    0.21
  -1  12   2    0.27    0.18
  -1  12   2    0.57    0.18
  -1  12   2    0.95    0.25
   0 -12   2   18.97    0.93
   0 -12  -2   18.84    0.76
   0 -12   2   18.22    0.76
   0 -12   2   17.97    0.60
   0 -12  -2   18.36    0.93
   0  12   2   18.50    0.74
   0  12   2   19.17    0.89
   0  12  -2   18.56    0.74
   0  12  -2   19.88    0.77
   0  12   2   18.96    0.71
   0  12   2   19.40    1.03
   0  12  -2   18.75    1.09
   1 -12   2    2.33    0.41
  -1 -12  -2    2.68    0.37
   1 -12   2    2.68    0.34
  -1 -12  -2    2.08    0.37
   1 -12   2    2.61    0.23
   1  12   2    1.89    0.32
  -1  12  -2    1.62    0.38
  -1  12  -2    2.43    0.33
   1  12   2    2.84    0.33
   1  12   2    2.60    0.25
  -1  12  -2    2.82    0.37
   2 -12   2    0.05    0.23
   2 -12   2   -0.04    0.06
  -2 -12  -2    0.26    0.32
   2 -12   2    0.08    0.16
  -2 -12  -2   -0.02    0.19
   2  12   2    0.01    0.25
   2  12   2   -0.19    0.11
  -2  12  -2   -0.01    0.15
  -2  12  -2    0.04    0.18
   2  12   2    0.04    0.05
   2  12   2    0.06    0.19
  -2  12  -2   -0.03    0.12
   3 -12   2    1.23    0.32
  -3 -12  -2    0.95    0.28
   3 -12   2    1.03    0.12
  -3 -12  -2    1.33    0.35
  -3  12  -2    1.36    0.31
   3  12   2    1.16    0.29
  -3  12  -2    0.67    0.31
  -3  12  -2    1.06    0.29
   3  12   2    0.79    0.30
  -4 -12  -2    1.32    0.43
  -4 -12  -2    1.86    0.35
   4 -12   2    1.37    0.34
  -4  12  -2    1.71    0.34
  -4  12  -2    0.87    0.33
   4  12   2    1.06    0.30
   4  12   2    1.39    0.32
  -4  12  -2    1.38    0.34
  -5 -12  -2    2.48    0.52
   5 -12   2    2.95    0.45
  -5 -12  -2    3.11    0.42
  -5  12  -2    2.88    0.41
  -5  12  -2    2.24    0.41
   5  12   2    3.07    0.42
  -5  12  -2    1.54    0.38
  -6 -12  -2   -0.06    0.37
   6 -12   2    0.28    0.27
  -6  12  -2    0.34    0.29
   6  12   2    0.25    0.24
  -6  12  -2    0.27    0.24
  -7 -12  -2    1.15    0.44
   7 -12   2    1.00    0.34
  -7  12  -2    0.70    0.38
  -7  12  -2    0.42    0.32
   7  12   2    1.15    0.34
   8 -12   2   -0.29    0.22
  -8 -12  -2   -0.20    0.30
  -8  12  -2   -0.27    0.26
  -8  12  -2   -0.19    0.31
   8  12   2   -0.29    0.18
  -9 -12  -2   -0.79    0.42
   9 -12   2    0.36    0.29
   9  12   2    0.17    0.26
  -9  12  -2   -0.10    0.37
  10 -12   2    0.13    0.30
 -10  13   2    0.72    0.43
  -9 -13   2    0.27    0.41
   9 -13  -2    1.06    0.31
  -9  13   2    0.54    0.44
  -9  13   2    0.36    0.38
   8 -13  -2    0.02    0.23
  -8 -13   2   -0.50    0.42
   8  13  -2   -0.03    0.21
  -8  13   2    0.06    0.25
  -8  13   2   -0.06    0.29
   7 -13  -2    0.27    0.24
  -7 -13   2   -0.08    0.41
  -7  13   2    0.10    0.29
  -7  13   2    0.21    0.32
   7  13  -2    0.27    0.24
  -6 -13   2    0.29    0.33
   6 -13  -2    0.65    0.28
   6  13  -2    0.82    0.27
  -6  13   2    0.56    0.33
  -6  13   2    0.49    0.26
   5 -13  -2    1.79    0.36
  -5 -13   2    1.50    0.48
   5  13  -2    1.38    0.32
  -5  13   2    1.15    0.32
  -5  13   2    1.18    0.38
  -4 -13   2   20.65    1.11
  -4 -13   2   20.82    0.84
   4 -13  -2   22.44    0.91
  -4  13   2   21.43    1.14
  -4  13   2   21.99    0.89
  -4  13   2   21.36    0.84
   4  13  -2   20.48    0.85
  -4  13   2   23.31    1.37
   3 -13  -2   49.26    1.37
  -3 -13   2   47.36    1.65
  -3 -13   2   48.55    1.34
   3 -13  -2   50.76    1.75
  -3  13   2   50.60    1.66
   3  13  -2   49.98    1.93
   3  13  -2   48.21    1.31
  -3  13   2   49.79    1.33
  -3  13   2   50.04    1.42
  -3  13   2   46.90    1.87
   2 -13  -2    9.10    0.61
  -2 -13   2    9.44    0.82
   2 -13  -2    9.17    0.81
  -2 -13   2    8.44    0.58
  -2  13   2    9.10    0.88
  -2  13   2    9.23    0.64
   2  13  -2    7.84    0.44
   2  13  -2    8.55    0.86
   2  13  -2    8.94    0.58
  -2  13   2    8.37    0.64
  -2  13   2    8.72    0.53
  -1 -13   2    0.51    0.26
  -1 -13   2    0.61    0.22
   1 -13  -2    0.61    0.22
   1 -13  -2    0.61    0.33
  -1 -13   2    0.42    0.14
  -1  13   2    0.36    0.20
   1  13  -2    0.55    0.20
  -1  13   2    0.36    0.17
  -1  13   2    0.32    0.26
   1  13  -2    0.74    0.22
   1  13  -2    0.18    0.34
  -1  13   2    0.54    0.21
   0 -13  -2    4.27    0.46
   0 -13   2    4.12    0.32
   0 -13  -2    3.44    0.52
   0 -13   2    2.76    0.45
   0 -13   2    3.87    0.45
   0  13  -2    3.43    0.37
   0  13   2    4.11    0.44
   0  13  -2    3.48    0.41
   0  13   2    3.68    0.36
   0  13   2    4.81    0.71
   1 -13   2    4.03    0.28
  -1 -13  -2    5.01    0.70
   1 -13   2    3.95    0.41
   1 -13   2    3.18    0.48
  -1 -13  -2    4.39    0.42
  -1  13  -2    3.88    0.40
   1  13   2    3.94    0.61
  -1  13  -2    4.12    0.48
   1  13   2    3.93    0.44
   1  13   2    4.27    0.31
  -1  13  -2    4.88    0.72
   2 -13   2    0.75    0.11
   2 -13   2    0.90    0.29
   2 -13   2    1.25    0.30
  -2 -13  -2    1.01    0.31
  -2 -13  -2    0.92    0.40
   2  13   2    1.24    0.15
   2  13   2    0.57    0.32
   2  13   2    1.64    0.34
  -2  13  -2    0.93    0.27
  -2  13  -2    1.06    0.31
  -2  13  -2    1.35    0.33
   3 -13   2    3.48    0.47
  -3 -13  -2    2.93    0.49
  -3 -13  -2    3.74    0.41
  -3  13  -2    3.43    0.45
   3  13   2    3.65    0.46
  -3  13  -2    2.84    0.47
  -3  13  -2    3.68    0.48
  -4 -13  -2    2.80    0.56
  -4 -13  -2    3.50    0.46
   4 -13   2    2.95    0.42
   4  13   2    2.02    0.38
   4  13   2    2.98    0.41
  -4  13  -2    3.42    0.52
  -4  13  -2    2.00    0.44
  -4  13  -2    3.06    0.43
  -5 -13  -2    0.16    0.29
   5 -13   2    0.36    0.29
  -5  13  -2    0.07    0.21
  -5  13  -2    0.20    0.29
   5  13   2    0.07    0.19
  -5  13  -2   -0.10    0.22
  -6 -13  -2    0.73    0.45
   6 -13   2    0.74    0.33
   6  13   2    0.72    0.30
  -6  13  -2    0.47    0.27
  -6  13  -2    0.70    0.37
   7 -13   2   -0.03    0.26
  -7 -13  -2   -0.15    0.30
  -7  13  -2   -0.15    0.29
   7  13   2   -0.04    0.22
  -7  13  -2   -0.12    0.22
   8 -13   2   -0.23    0.25
  -8 -13  -2   -0.54    0.29
   8  13   2   -0.21    0.24
  -8  13  -2    0.09    0.28
  -8  13  -2   -0.41    0.27
  -9 -13  -2    0.63    0.61
   9 -13   2    1.55    0.42
  -9  13  -2    0.91    0.49
   9  13   2    1.22    0.34
  10 -13   2   -0.30    0.28
   9 -14  -2    0.08    0.27
  -9 -14   2   -0.76    0.48
   9  14  -2   -0.10    0.23
  -9  14   2    0.02    0.38
  -9  14   2    0.16    0.36
  -8 -14   2   -0.59    0.44
   8 -14  -2   -0.03    0.26
  -8  14   2   -0.11    0.34
  -8  14   2   -0.11    0.22
   8  14  -2   -0.09    0.24
  -7 -14   2    4.98    0.78
   7 -14  -2    7.11    0.62
  -7  14   2    6.03    0.89
   7  14  -2    7.02    0.58
  -7  14   2    7.27    0.84
   6 -14  -2    8.80    0.65
  -6 -14   2    8.50    0.88
  -6  14   2    8.49    0.96
  -6  14   2    9.48    0.88
   6  14  -2    9.06    0.66
  -5 -14   2   -0.36    0.38
   5 -14  -2    0.46    0.28
  -5  14   2    0.23    0.29
  -5  14   2    0.19    0.22
   5  14  -2    0.23    0.25
  -4 -14   2    3.62    0.40
   4 -14  -2    3.38    0.47
  -4 -14   2    3.26    0.59
  -4  14   2    2.59    0.44
   4  14  -2    3.06    0.39
  -4  14   2    3.54    0.44
  -3 -14   2   12.45    1.00
  -3 -14   2   13.32    0.73
   3 -14  -2   11.47    0.67
   3 -14  -2   14.14    0.99
  -3  14   2   12.06    0.98
   3  14  -2   11.87    1.00
  -3  14   2   12.12    0.85
  -3  14   2   11.77    0.65
  -3  14   2   12.55    0.75
   3  14  -2   13.41    0.73
  -2 -14   2    0.63    0.28
  -2 -14   2    0.46    0.15
   2 -14  -2    0.55    0.29
   2 -14  -2    0.32    0.27
  -2 -14   2    0.59    0.31
   2  14  -2    0.51    0.26
  -2  14   2    0.09    0.22
  -2  14   2    0.28    0.18
  -2  14   2    0.28    0.21
  -2  14   2    0.28    0.21
   2  14  -2    0.58    0.39
  -1 -14   2    6.00    0.64
   1 -14  -2    5.97    0.56
  -1 -14   2    6.76    0.57
   1 -14  -2    6.99    0.77
  -1 -14   2    6.80    0.44
  -1  14   2    5.62    0.50
   1  14  -2    7.05    1.03
  -1  14   2    6.30    0.72
  -1  14   2    6.75    0.51
   1  14  -2    6.13    0.53
   1  14  -2    6.26    0.54
   0 -14   2    8.08    0.61
   0 -14  -2    6.89    0.53
   0 -14   2    7.08    0.75
   0 -14  -2    7.21    0.70
   0 -14   2    7.18    0.42
   0  14   2    7.47    0.88
   0  14  -2    7.29    0.87
   0  14  -2    8.20    0.57
   0  14   2    7.68    0.49
   0  14  -2    7.43    0.53
   0  14   2    7.26    0.53
   1 -14   2    0.30    0.11
   1 -14   2    0.47    0.32
  -1 -14  -2    0.98    0.32
  -1 -14  -2    0.48    0.38
   1 -14   2    0.54    0.24
   1  14   2    0.35    0.21
  -1  14  -2    0.21    0.20
   1  14   2    0.20    0.12
   1  14   2    0.26    0.31
  -1  14  -2    0.33    0.39
  -1  14  -2    0.37    0.22
  -2 -14  -2   10.53    0.85
  -2 -14  -2    8.93    0.61
   2 -14   2    9.98    0.79
   2 -14   2   10.18    0.66
  -2  14  -2   10.06    0.74
   2  14   2   10.00    1.04
  -2  14  -2   10.25    0.68
  -2  14  -2   10.29    1.11
   2  14   2   10.03    0.62
   3 -14   2   11.73    0.71
  -3 -14  -2   12.55    0.94
  -3 -14  -2   12.18    0.73
  -3  14  -2   12.65    1.16
  -3  14  -2   12.72    0.87
   3  14   2   12.64    0.69
   3  14   2   13.40    1.08
  -3  14  -2   12.88    0.75
  -4 -14  -2    0.06    0.25
   4 -14   2    0.08    0.28
  -4 -14  -2   -0.34    0.37
  -4  14  -2   -0.05    0.24
   4  14   2   -0.15    0.27
   4  14   2    0.37    0.28
  -4  14  -2   -0.14    0.24
  -4  14  -2    0.05    0.32
   5 -14   2    0.34    0.31
  -5 -14  -2   -0.04    0.30
  -5  14  -2    0.05    0.24
  -5  14  -2   -0.05    0.28
   5  14   2   -0.17    0.23
  -6 -14  -2    0.18    0.45
   6 -14   2    0.89    0.34
  -6  14  -2   -0.02    0.31
  -6  14  -2    0.36    0.35
   6  14   2    0.84    0.33
  -7 -14  -2   -0.21    0.30
   7 -14   2   -0.14    0.25
  -7  14  -2   -0.20    0.33
  -7  14  -2   -0.40    0.30
   7  14   2   -0.03    0.23
  -8 -14  -2   -0.31    0.32
   8 -14   2    0.08    0.30
  -8  14  -2   -0.65    0.30
   8  14   2    0.04    0.26
  -8  14  -2   -0.18    0.36
   9 -14   2    0.44    0.37
   9  14   2    0.78    0.34
   9 -15  -2   -0.12    0.28
  -9 -15   2   -0.52    0.54
   9  15  -2   -0.10    0.25
  -9  15   2   -0.20    0.23
  -8 -15   2    1.13    0.62
   8 -15  -2    1.91    0.42
  -8  15   2    1.75    0.55
   8  15  -2    1.87    0.37
  -8  15   2    1.02    0.45
   7 -15  -2    1.94    0.43
  -7 -15   2    1.99    0.55
   7  15  -2    2.31    0.41
  -7  15   2    1.35    0.46
  -7  15   2    1.67    0.45
  -6 -15   2    3.91    0.65
   6 -15  -2    4.80    0.55
  -6  15   2    4.52    0.68
   6  15  -2    5.01    0.54
  -6  15   2    2.75    0.52
   5 -15  -2    6.70    0.61
  -5 -15   2    6.73    0.96
  -5  15   2    6.72    0.81
  -5  15   2    7.07    1.01
   5  15  -2    6.17    0.58
  -4 -15   2    1.34    0.34
  -4 -15   2    0.61    0.46
   4 -15  -2    1.37    0.36
  -4  15   2    1.08    0.30
  -4  15   2    1.30    0.39
  -4  15   2    1.81    0.37
   4  15  -2    1.35    0.35
  -3 -15   2    0.36    0.31
   3 -15  -2    0.25    0.33
   3 -15  -2    0.66    0.26
  -3 -15   2    0.43    0.23
  -3  15   2    0.18    0.23
   3  15  -2    0.45    0.38
  -3  15   2    0.70    0.34
   3  15  -2    0.67    0.26
  -3  15   2    0.29    0.17
  -3  15   2    0.44    0.22
  -2 -15   2    1.48    0.24
  -2 -15   2    2.11    0.51
   2 -15  -2    2.05    0.41
  -2 -15   2    2.51    0.42
   2 -15  -2    2.15    0.45
   2  15  -2    2.52    0.42
  -2  15   2    2.59    0.40
   2  15  -2    1.44    0.48
  -2  15   2    1.36    0.40
  -2  15   2    1.88    0.34
   1 -15  -2    2.50    0.46
  -1 -15   2    3.93    0.37
  -1 -15   2    4.36    0.52
   1 -15  -2    2.96    0.47
  -1 -15   2    2.48    0.46
  -1  15   2    2.27    0.45
  -1  15   2    2.93    0.45
   1  15  -2    2.21    0.31
   1  15  -2    2.05    0.45
   1  15  -2    3.50    0.42
  -1  15   2    3.72    0.43
   0 -15   2    6.85    0.42
   0 -15   2    7.19    0.72
   0 -15   2    7.60    0.64
   0 -15  -2    7.34    0.84
   0 -15  -2    7.00    0.57
   0  15  -2    8.12    1.12
   0  15  -2    6.83    0.57
   0  15   2    7.87    0.97
   0  15   2    7.41    0.50
   0  15   2    7.09    0.55
   0  15  -2    8.08    0.63
   1 -15   2   10.80    0.85
   1 -15   2   10.53    0.46
  -1 -15  -2    9.94    0.85
   1 -15   2   11.06    0.70
  -1 -15  -2   11.33    0.69
  -1  15  -2   10.67    1.05
  -1  15  -2   11.33    0.72
   1  15   2   10.37    0.52
  -1  15  -2   11.22    0.70
   1  15   2   11.17    1.12
   1  15   2   10.88    0.72
   2 -15   2    3.85    0.47
  -2 -15  -2    2.10    0.54
  -2 -15  -2    3.34    0.48
  -2  15  -2    2.11    0.37
  -2  15  -2    1.97    0.51
   2  15   2    1.46    0.45
  -3 -15  -2    0.29    0.22
   3 -15   2    0.03    0.21
  -3 -15  -2    0.23    0.43
   3  15   2    0.44    0.30
  -3  15  -2    0.17    0.25
  -3  15  -2    0.46    0.30
  -3  15  -2   -0.02    0.35
   3  15   2   -0.20    0.32
   4 -15   2    0.10    0.28
  -4 -15  -2   -0.13    0.23
  -4 -15  -2   -0.15    0.40
  -4  15  -2   -0.38    0.32
  -4  15  -2    0.24    0.27
   4  15   2   -0.24    0.29
   4  15   2    0.02    0.18
  -4  15  -2    0.19    0.28
   5 -15   2   -0.12    0.27
  -5 -15  -2   -0.27    0.41
  -5  15  -2   -0.14    0.20
  -5  15  -2   -0.36    0.30
   5  15   2    0.01    0.25
  -6 -15  -2    0.26    0.48
   6 -15   2    0.74    0.35
  -6  15  -2    0.36    0.31
   6  15   2    0.82    0.33
  -6  15  -2    0.09    0.36
  -7 -15  -2    0.56    0.43
   7 -15   2    0.54    0.33
   7  15   2    0.49    0.32
  -7  15  -2    0.07    0.38
  -7  15  -2    0.76    0.42
  -8 -15  -2   -0.17    0.39
   8 -15   2    0.16    0.31
   8  15   2   -0.19    0.27
  -8  15  -2    0.21    0.32
  -8  15  -2   -0.74    0.34
   9 -15   2    4.14    0.62
   9  15   2    4.95    0.61
   9 -16  -2   -0.24    0.29
   9  16  -2    0.21    0.28
   8 -16  -2    0.86    0.34
  -8 -16   2    0.04    0.59
   8  16  -2    1.30    0.39
  -8  16   2    0.69    0.46
  -8  16   2    0.20    0.31
   7 -16  -2    0.02    0.30
  -7 -16   2   -0.11    0.38
  -7  16   2    0.38    0.32
  -7  16   2    0.13    0.29
   7  16  -2   -0.12    0.28
  -6 -16   2    0.20    0.39
   6 -16  -2    0.63    0.32
   6  16  -2    0.67    0.34
  -6  16   2    0.32    0.28
  -6  16   2    0.64    0.39
   5 -16  -2   -0.17    0.25
  -5 -16   2   -0.73    0.41
  -5  16   2   -0.10    0.20
  -5  16   2    0.06    0.21
   5  16  -2   -0.12    0.24
  -4 -16   2   -0.39    0.39
   4 -16  -2    0.25    0.29
   4  16  -2    0.11    0.26
  -4  16   2    0.11    0.24
  -4  16   2    0.32    0.34
  -4  16   2    0.09    0.23
  -3 -16   2    0.33    0.43
  -3 -16   2    0.90    0.33
   3 -16  -2    0.73    0.28
   3 -16  -2    0.65    0.38
  -3  16   2    0.34    0.26
   3  16  -2    1.07    0.34
  -3  16   2    0.70    0.28
   3  16  -2    0.37    0.40
  -3  16   2    1.12    0.34
   2 -16  -2   -0.26    0.24
   2 -16  -2   -0.31    0.31
  -2 -16   2    0.07    0.27
  -2 -16   2   -0.18    0.35
  -2 -16   2   -0.01    0.14
  -2  16   2    0.02    0.18
   2  16  -2    0.00    0.26
  -2  16   2   -0.20    0.16
   2  16  -2    0.01    0.38
  -2  16   2   -0.12    0.21
   1 -16  -2    0.32    0.31
  -1 -16   2    0.25    0.28
  -1 -16   2    0.07    0.21
   1 -16  -2   -0.28    0.34
  -1 -16   2   -0.07    0.11
  -1  16   2    0.26    0.29
   1  16  -2   -0.16    0.25
  -1  16   2    0.09    0.15
  -1  16   2    0.09    0.31
   1  16  -2    0.09    0.29
   0 -16   2    0.22    0.13
   0 -16  -2    0.35    0.32
   0 -16   2    0.15    0.35
   0 -16   2    0.13    0.22
   0 -16  -2   -0.06    0.37
   0  16  -2    0.25    0.41
   0  16   2    0.34    0.30
   0  16   2    0.36    0.17
   0  16   2    0.37    0.28
   0  16  -2    0.38    0.30
   0  16  -2    0.22    0.22
  -1 -16  -2    7.62    0.80
  -1 -16  -2    7.42    0.68
   1 -16   2    9.26    0.74
   1 -16   2    6.77    0.73
   1  16   2    7.75    1.08
  -1  16  -2    8.25    0.68
   1  16   2    6.87    0.58
  -1  16  -2    7.29    0.97
  -1  16  -2    7.07    0.62
  -2 -16  -2    1.33    0.39
   2 -16   2    1.26    0.34
   2 -16   2    1.48    0.40
  -2 -16  -2    0.72    0.38
  -2  16  -2    0.93    0.31
   2  16   2    0.52    0.32
  -2  16  -2   -0.03    0.40
   2  16   2    1.29    0.38
  -2  16  -2    1.29    0.32
  -3 -16  -2    2.66    0.47
   3 -16   2    2.58    0.45
  -3 -16  -2    1.54    0.54
  -3  16  -2    1.84    0.39
  -3  16  -2    1.16    0.40
   3  16   2    0.91    0.42
   3  16   2    2.06    0.39
  -3  16  -2    2.17    0.43
   4 -16   2    1.08    0.38
  -4 -16  -2    0.82    0.42
  -4 -16  -2    0.78    0.32
  -4  16  -2    0.46    0.31
   4  16   2    0.58    0.32
   4  16   2   -0.02    0.32
  -4  16  -2    0.63    0.32
  -4  16  -2    0.04    0.39
   5 -16   2    0.07    0.23
  -5 -16  -2   -0.77    0.40
  -5  16  -2   -0.12    0.28
   5  16   2    0.05    0.29
  -5  16  -2   -0.23    0.36
   6 -16   2    1.88    0.45
  -6 -16  -2    0.73    0.57
  -6  16  -2    0.75    0.42
  -6  16  -2    0.36    0.45
   6  16   2    1.56    0.40
  -7 -16  -2   -0.20    0.37
   7 -16   2   -0.10    0.29
  -7  16  -2    0.02    0.28
   7  16   2    0.04    0.32
  -7  16  -2   -0.49    0.27
   8 -16   2    0.32    0.34
  -8 -16  -2   -0.77    0.54
   8  16   2    0.26    0.32
  -8  16  -2   -0.32    0.39
   9  17  -2    0.08    0.30
   8 -17  -2    0.04    0.29
  -8 -17   2   -1.04    0.53
   8  17  -2    0.49    0.33
  -8  17   2   -0.02    0.40
  -8  17   2   -0.24    0.38
   7 -17  -2    0.28    0.32
  -7 -17   2   -1.13    0.47
  -7  17   2    0.06    0.27
   7  17  -2   -0.10    0.27
  -7  17   2    0.16    0.39
  -6 -17   2   -0.75    0.46
   6 -17  -2    0.16    0.31
  -6  17   2    0.02    0.27
  -6  17   2    0.23    0.28
   6  17  -2    0.39    0.30
   5 -17  -2    0.06    0.28
  -5 -17   2   -0.32    0.33
  -5  17   2    0.10    0.26
   5  17  -2    0.25    0.29
  -5  17   2   -0.25    0.31
  -4 -17   2   -0.39    0.43
   4 -17  -2    0.51    0.33
   4  17  -2    0.76    0.33
  -4  17   2    0.08    0.25
  -4  17   2    0.13    0.24
  -3 -17   2    1.14    0.32
   3 -17  -2    1.27    0.38
  -3 -17   2    0.95    0.25
  -3 -17   2    1.03    0.41
   3 -17  -2    1.54    0.46
  -3  17   2    1.36    0.34
   3  17  -2    0.60    0.44
  -3  17   2    0.73    0.40
   3  17  -2    1.49    0.34
  -3  17   2    1.31    0.37
  -2 -17   2    1.77    0.29
   2 -17  -2    2.22    0.49
   2 -17  -2    2.76    0.49
  -2 -17   2    1.93    0.53
  -2 -17   2    3.06    0.46
   2  17  -2    3.06    0.50
  -2  17   2    2.18    0.37
   2  17  -2    1.29    0.42
  -2  17   2    1.70    0.48
  -2  17   2    2.35    0.45
   1 -17  -2    3.22    0.48
  -1 -17   2    1.88    0.25
   1 -17  -2    2.01    0.46
  -1 -17   2    2.68    0.49
  -1 -17   2    2.52    0.50
   1  17  -2    3.25    0.48
  -1  17   2    1.73    0.43
  -1  17   2    3.07    0.50
   1  17  -2    1.80    0.56
  -1  17   2    2.14    0.34
   0 -17   2   -0.01    0.30
   0 -17   2    0.03    0.12
   0 -17  -2   -0.37    0.36
   0 -17   2   -0.07    0.24
   0 -17  -2    0.05    0.30
   0  17   2   -0.44    0.26
   0  17  -2   -0.28    0.40
   0  17  -2    0.00    0.20
   0  17   2   -0.44    0.22
  -1 -17  -2    0.68    0.36
   1 -17   2    0.67    0.39
  -1 -17  -2    1.35    0.49
   1 -17   2    0.47    0.35
  -1  17  -2    0.50    0.25
   1  17   2   -0.04    0.39
   1  17   2    0.98    0.32
  -1  17  -2    0.83    0.30
  -1  17  -2    0.16    0.44
   2 -17   2    1.79    0.45
  -2 -17  -2    1.42    0.53
  -2 -17  -2    1.41    0.36
   2 -17   2    1.54    0.40
   2  17   2    0.80    0.45
  -2  17  -2    0.91    0.40
  -2  17  -2    1.69    0.38
  -2  17  -2    0.97    0.31
   2  17   2    1.46    0.36
  -3 -17  -2    0.46    0.33
   3 -17   2    0.48    0.35
  -3 -17  -2    0.08    0.35
  -3  17  -2    0.18    0.26
   3  17   2   -0.20    0.39
   3  17   2    0.52    0.34
  -3  17  -2    0.24    0.34
  -3  17  -2    0.60    0.34
  -4 -17  -2    0.12    0.22
  -4 -17  -2   -0.13    0.33
   4 -17   2    0.15    0.32
   4  17   2   -0.36    0.33
   4  17   2    0.13    0.22
  -4  17  -2   -0.66    0.38
  -4  17  -2    0.00    0.26
  -4  17  -2   -0.13    0.25
   5 -17   2    0.28    0.26
  -5 -17  -2   -0.51    0.47
  -5  17  -2   -0.19    0.28
   5  17   2    0.36    0.25
  -6 -17  -2   -0.08    0.54
   6 -17   2    0.27    0.33
  -6  17  -2   -0.64    0.40
  -6  17  -2    0.40    0.38
   6  17   2    0.53    0.33
  -7 -17  -2   -0.84    0.53
   7 -17   2    0.01    0.31
  -7  17  -2   -0.47    0.35
   7  17   2    0.22    0.31
   8 -17   2   -0.28    0.32
   8  17   2   -0.17    0.30
   8  18  -2    0.12    0.34
  -7 -18   2   -1.27    0.52
   7 -18  -2    0.95    0.39
  -7  18   2    0.05    0.33
   7  18  -2    1.06    0.39
  -7  18   2    0.29    0.33
  -6 -18   2   -0.80    0.50
   6 -18  -2    0.35    0.33
  -6  18   2   -0.63    0.34
   6  18  -2   -0.21    0.25
  -6  18   2   -0.03    0.29
   5 -18  -2   -0.20    0.29
  -5 -18   2   -0.69    0.46
  -5  18   2   -0.16    0.25
   5  18  -2    0.15    0.29
  -5  18   2    0.22    0.29
   4 -18  -2   -0.06    0.20
  -4 -18   2   -0.84    0.41
  -4 -18   2    0.15    0.15
   4  18  -2    0.11    0.30
  -4  18   2   -0.32    0.33
  -4  18   2    0.12    0.20
   3 -18  -2    1.20    0.43
   3 -18  -2    1.25    0.41
  -3 -18   2    0.99    0.51
  -3 -18   2    1.42    0.40
  -3 -18   2    0.89    0.24
  -3  18   2    0.49    0.33
  -3  18   2    1.88    0.42
  -3  18   2    0.88    0.33
   3  18  -2    1.23    0.39
   3  18  -2    0.48    0.46
   2 -18  -2    0.13    0.31
  -2 -18   2    0.24    0.15
   2 -18  -2   -0.09    0.26
  -2 -18   2   -0.12    0.27
  -2 -18   2    0.12    0.29
   2  18  -2   -0.40    0.29
  -2  18   2    0.10    0.19
  -2  18   2    0.09    0.29
   2  18  -2    0.14    0.30
  -2  18   2    0.31    0.30
   1 -18  -2    0.05    0.24
  -1 -18   2    0.03    0.14
  -1 -18   2    0.09    0.23
  -1 -18   2   -0.11    0.36
   1 -18  -2    0.29    0.39
  -1  18   2    0.63    0.35
  -1  18   2   -0.43    0.33
   1  18  -2   -0.05    0.33
   1  18  -2    0.01    0.29
   0 -18  -2   -0.08    0.29
   0 -18  -2   -0.26    0.37
   0 -18   2    0.05    0.27
   0 -18   2   -0.03    0.23
   0  18  -2    0.01    0.34
   0  18   2   -0.31    0.26
   0  18  -2    0.12    0.32
   0  18   2   -0.13    0.28
   1 -18   2    0.31    0.27
  -1 -18  -2    0.62    0.46
   1 -18   2    0.22    0.27
  -1 -18  -2    0.71    0.37
   1  18   2   -0.43    0.40
  -1  18  -2    0.30    0.32
  -1  18  -2   -0.04    0.22
   1  18   2    0.28    0.33
  -1  18  -2   -0.26    0.31
   2 -18   2    0.74    0.38
  -2 -18  -2    0.54    0.29
  -2 -18  -2   -0.03    0.45
   2 -18   2    0.88    0.40
  -2  18  -2    0.22    0.37
   2  18   2    0.64    0.36
  -2  18  -2    0.19    0.25
   2  18   2   -0.17    0.43
  -2  18  -2    0.87    0.38
   3 -18   2    0.35    0.36
  -3 -18  -2    0.04    0.47
  -3 -18  -2    0.85    0.32
   3  18   2    0.29    0.33
  -3  18  -2   -0.57    0.28
  -3  18  -2    0.16    0.28
   3  18   2   -0.53    0.39
  -3  18  -2    0.54    0.33
  -4 -18  -2   -0.76    0.44
   4 -18   2   -0.09    0.32
  -4  18  -2   -0.12    0.26
   4  18   2    0.16    0.32
  -4  18  -2    0.20    0.29
  -5 -18  -2   -0.46    0.36
   5 -18   2   -0.05    0.23
  -5  18  -2   -0.73    0.40
   5  18   2   -0.21    0.29
  -5  18  -2    0.06    0.34
  -6 -18  -2   -0.33    0.40
   6 -18   2    0.52    0.39
  -6  18  -2    0.25    0.37
   6  18   2    0.46    0.33
  -6  18  -2   -0.62    0.44
  -7 -18  -2   -1.23    0.53
   7 -18   2   -0.12    0.33
  -7  18  -2   -0.45    0.37
   7  18   2   -0.23    0.29
   7 -19  -2    0.15    0.34
  -7 -19   2   -0.58    0.43
  -7  19   2   -0.11    0.36
   7  19  -2    0.07    0.36
   6 -19  -2   -0.16    0.31
  -6 -19   2   -0.18    0.42
   6  19  -2   -0.11    0.30
  -6  19   2   -0.27    0.29
  -6  19   2    0.08    0.33
   5 -19  -2    0.24    0.33
  -5 -19   2   -0.09    0.14
  -5 -19   2   -0.65    0.32
  -5  19   2    0.06    0.30
   5  19  -2    0.25    0.33
   4 -19  -2    0.51    0.35
  -4 -19   2   -0.57    0.45
  -4 -19   2    0.27    0.17
  -4  19   2   -0.04    0.27
   4  19  -2    0.22    0.32
  -4  19   2   -0.18    0.38
   3 -19  -2    0.10    0.33
  -3 -19   2   -0.06    0.28
   3 -19  -2    0.30    0.28
  -3 -19   2   -0.43    0.41
  -3 -19   2    0.11    0.17
   3  19  -2   -0.11    0.31
  -3  19   2   -0.16    0.27
  -3  19   2   -0.04    0.18
   3  19  -2   -0.10    0.30
  -3  19   2    0.07    0.23
  -2 -19   2    0.67    0.36
  -2 -19   2    0.33    0.17
   2 -19  -2    0.33    0.35
  -2 -19   2    0.86    0.39
   2 -19  -2    0.94    0.47
  -2  19   2    0.54    0.25
   2  19  -2   -0.46    0.45
   2  19  -2    0.18    0.25
  -2  19   2    0.55    0.32
  -2  19   2   -0.15    0.28
  -1 -19   2    0.00    0.33
   1 -19  -2    0.09    0.38
   1 -19  -2    0.07    0.24
  -1 -19   2    0.20    0.41
  -1  19   2    0.24    0.33
   1  19  -2   -0.78    0.43
   1  19  -2   -0.31    0.18
  -1  19   2   -0.56    0.38
   0 -19   2   -0.18    0.32
   0 -19  -2    0.20    0.44
   0 -19   2    0.19    0.38
   0 -19  -2   -0.16    0.30
   0  19   2    0.11    0.23
   0  19   2   -0.76    0.38
   0  19  -2    0.03    0.23
   0  19  -2   -0.82    0.45
  -1 -19  -2    1.05    0.52
   1 -19   2    1.21    0.48
  -1 -19  -2    0.92    0.34
   1 -19   2    1.31    0.44
  -1  19  -2    0.24    0.40
   1  19   2    0.61    0.38
  -1  19  -2    1.13    0.41
   2 -19   2    0.99    0.36
   2 -19   2    0.91    0.43
  -2 -19  -2    0.68    0.37
  -2 -19  -2    0.58    0.40
  -2  19  -2    1.58    0.44
  -2  19  -2    0.67    0.31
   2  19   2    0.79    0.39
  -3 -19  -2    0.30    0.33
  -3 -19  -2   -0.04    0.36
   3 -19   2   -0.29    0.30
   3  19   2    0.07    0.24
  -3  19  -2   -0.40    0.23
  -3  19  -2    0.04    0.29
  -4 -19  -2   -0.66    0.33
   4 -19   2    0.40    0.37
  -4  19  -2   -0.03    0.28
   4  19   2    0.37    0.35
  -5 -19  -2   -0.90    0.52
   5 -19   2    0.19    0.27
   5  19   2    0.17    0.34
  -5  19  -2   -0.97    0.46
  -5  19  -2   -0.18    0.31
  -6 -19  -2   -1.15    0.55
   6 -19   2    0.44    0.40
  -6  19  -2   -0.02    0.29
   6  19   2    0.23    0.34
   6 -20  -2    0.06    0.36
  -6 -20   2    0.08    0.24
   6  20  -2    0.25    0.37
  -6  20   2   -0.02    0.34
  -5 -20   2   -0.03    0.14
  -5 -20   2   -0.69    0.52
   5 -20  -2    0.40    0.30
   5  20  -2   -0.28    0.30
  -5  20   2   -0.19    0.28
  -4 -20   2   -0.06    0.39
   4 -20  -2    0.02    0.33
  -4 -20   2   -0.13    0.18
  -4  20   2   -0.34    0.29
   4  20  -2   -0.03    0.22
  -4  20   2   -0.16    0.23
   3 -20  -2    1.08    0.44
  -3 -20   2    0.73    0.43
  -3 -20   2    0.61    0.24
   3 -20  -2    1.72    0.49
   3  20  -2   -0.03    0.35
  -3  20   2    0.85    0.33
  -3  20   2    1.45    0.43
  -3  20   2    0.33    0.48
   3  20  -2    0.84    0.34
  -2 -20   2   -0.07    0.31
  -2 -20   2    0.24    0.35
   2 -20  -2    0.27    0.31
   2 -20  -2   -0.31    0.29
   2  20  -2   -0.98    0.42
   2  20  -2    0.06    0.34
  -2  20   2   -0.35    0.43
  -2  20   2    0.16    0.32
  -1 -20   2   -0.07    0.34
   1 -20  -2    0.07    0.26
   1 -20  -2    0.26    0.31
  -1 -20   2   -0.18    0.38
   1  20  -2   -0.91    0.47
   1  20  -2    0.34    0.37
  -1  20   2   -0.25    0.30
   0 -20  -2    1.91    0.57
   0 -20   2    2.09    0.46
   0 -20  -2    1.94    0.44
   0 -20   2    1.67    0.52
   0  20  -2    1.60    0.47
   0  20  -2    0.69    0.46
   0  20   2    2.10    0.46
  -1 -20  -2    0.06    0.47
   1 -20   2    0.08    0.27
  -1 -20  -2    0.04    0.25
   1 -20   2    0.14    0.27
   1  20   2   -0.03    0.33
  -1  20  -2    0.27    0.27
   2 -20   2    0.37    0.28
  -2 -20  -2    0.24    0.35
   2 -20   2    0.31    0.38
  -2 -20  -2   -0.11    0.44
  -2  20  -2    0.57    0.30
   2  20   2    0.60    0.37
  -3 -20  -2    0.95    0.60
  -3 -20  -2    1.85    0.49
   3 -20   2    2.03    0.48
  -3  20  -2    1.72    0.42
  -3  20  -2    0.34    0.46
  -3  20  -2    1.12    0.37
   3  20   2    1.60    0.42
   4 -20   2    0.39    0.32
  -4 -20  -2   -0.12    0.57
   4  20   2   -0.06    0.25
  -4  20  -2   -0.03    0.31
   4  20   2   -0.80    0.40
  -5 -20  -2   -0.43    0.58
   5 -20   2    0.33    0.40
   5  20   2    0.20    0.30
  -5  20  -2   -0.12    0.36
  -6  20  -2   -0.20    0.27
  -6 -21   2    0.46    0.29
  -6  21   2   -0.04    0.35
  -5 -21   2   -0.02    0.22
   5 -21  -2   -0.18    0.35
  -5 -21   2   -0.43    0.40
   5  21  -2   -0.22    0.35
  -5  21   2   -0.03    0.33
   4 -21  -2   -0.10    0.35
  -4 -21   2   -0.04    0.20
  -4 -21   2   -0.57    0.49
   4  21  -2    0.13    0.37
   3 -21  -2    1.11    0.45
   3 -21  -2    0.17    0.36
  -3 -21   2    0.19    0.49
  -3  21   2   -0.63    0.32
   3  21  -2   -0.20    0.50
   3  21  -2    0.21    0.36
   2 -21  -2    0.14    0.37
  -2 -21   2    0.32    0.40
   2 -21  -2    0.61    0.46
  -2 -21   2   -0.05    0.45
   2  21  -2   -0.16    0.38
   2  21  -2    0.41    0.39
  -2  21   2    0.56    0.40
  -2  21   2   -0.59    0.46
   1 -21  -2    0.05    0.30
  -1 -21   2   -0.18    0.24
  -1 -21   2    0.72    0.49
   1 -21  -2   -0.05    0.26
   1  21  -2   -0.23    0.23
  -1  21   2    0.23    0.36
   0 -21   2    0.35    0.33
   0 -21  -2    0.33    0.44
   0 -21  -2    0.25    0.31
   0 -21   2    0.26    0.40
   0  21   2    0.58    0.31
   0  21  -2    0.51    0.39
   1 -21   2    0.77    0.44
  -1 -21  -2    0.50    0.41
  -1 -21  -2    0.00    0.46
   1 -21   2    0.31    0.39
  -1  21  -2    0.51    0.37
   1  21   2    0.13    0.27
   2 -21   2    0.52    0.35
   2 -21   2    0.92    0.43
  -2 -21  -2    0.15    0.38
  -2 -21  -2    0.62    0.56
  -2  21  -2    0.68    0.42
  -2  21  -2   -0.68    0.57
   2  21   2    0.56    0.33
  -3 -21  -2   -0.73    0.49
   3 -21   2    0.05    0.38
  -3 -21  -2    0.20    0.37
  -3  21  -2    0.42    0.39
   3  21   2    0.17    0.35
   4 -21   2    0.47    0.44
  -4 -21  -2   -0.49    0.39
   4  21   2    1.05    0.44
  -4  21  -2   -0.25    0.32
  -5  21  -2    1.10    0.50
  -5  21  -2   -0.64    0.63
  -6  21  -2    0.29    0.46
  -5 -22   2    0.44    0.29
  -4 -22   2   -0.70    0.52
   3 -22  -2    0.76    0.34
  -3 -22   2    0.02    0.52
   3 -22  -2    0.11    0.29
   3  22  -2   -0.32    0.34
   3  22  -2   -0.89    0.50
  -3  22   2   -0.68    0.34
   2 -22  -2    1.22    0.50
  -2 -22   2    0.29    0.32
   2 -22  -2    1.34    0.54
  -2 -22   2    0.78    0.54
   2  22  -2   -0.51    0.57
  -2  22   2    0.01    0.45
  -2  22   2    1.43    0.48
   2  22  -2    1.23    0.41
  -1 -22   2    0.03    0.38
   1 -22  -2    0.42    0.47
  -1 -22   2    0.26    0.46
   1 -22  -2    0.26    0.32
  -1  22   2   -0.81    0.37
   1  22  -2   -0.30    0.43
  -1  22   2    0.38    0.38
   1  22  -2    0.30    0.41
   0 -22  -2    0.09    0.35
   0 -22  -2    0.13    0.30
   0 -22   2    0.21    0.30
   0 -22   2    0.10    0.44
   0  22   2    0.13    0.27
   0  22  -2    0.37    0.32
  -1 -22  -2    0.16    0.40
   1 -22   2    0.22    0.31
   1 -22   2    0.38    0.35
  -1 -22  -2    0.57    0.43
  -1  22  -2   -0.79    0.40
  -1  22  -2    0.55    0.40
   1  22   2    0.73    0.34
  -2 -22  -2   -0.13    0.53
   2 -22   2    0.04    0.40
   2 -22   2    0.94    0.44
  -2 -22  -2   -0.14    0.25
  -2  22  -2    0.07    0.28
   2  22   2   -0.07    0.26
   3 -22   2    0.00    0.31
  -3 -22  -2   -0.10    0.41
  -3  22  -2    0.28    0.37
   3  22   2    0.45    0.43
   3  23  -2   -0.18    0.43
   2 -23  -2    1.27    0.53
  -2 -23   2    0.30    0.53
  -2  23   2   -0.58    0.44
   2  23  -2    1.20    0.52
   2  23  -2   -0.40    0.43
  -2  23   2    0.90    0.45
  -1 -23   2    0.29    0.47
   1 -23  -2    0.21    0.34
   1 -23  -2    0.23    0.50
  -1 -23   2    0.23    0.32
  -1  23   2    0.53    0.42
   1  23  -2    0.17    0.43
   0 -23   2   -0.01    0.42
   0 -23  -2   -0.02    0.34
   0 -23   2    0.42    0.49
   0 -23  -2    0.00    0.30
   0  23  -2   -0.02    0.38
   0  23  -2   -0.74    0.46
   0  23   2    0.20    0.31
  -1 -23  -2    0.02    0.37
   1 -23   2   -0.08    0.40
  -1 -23  -2    0.35    0.43
   1 -23   2    0.84    0.50
   1  23   2    0.38    0.32
  -1  23  -2    0.58    0.43
   2 -23   2    0.05    0.31
  -2 -23  -2   -0.11    0.29
   2  23   2    0.13    0.41
  -2  23  -2    0.67    0.45
  -1 -24   2   -0.17    0.42
  -1  24   2    0.02    0.42
   0 -24  -2   -0.47    0.38
   0 -24   2   -0.36    0.41
   0  24   2   -0.21    0.40
  -1 -24  -2    2.05    0.61
  -1  24  -2    2.31    0.62
  -2 -24  -2    1.30    0.47
  -2  24  -2    1.07    0.43
 -11   0   3   -0.13    0.20
 -11   0   3    0.73    0.33
 -11   0   3   -0.22    0.22
 -10   0   3    0.08    0.26
 -10   0   3    0.48    0.30
 -10   0   3   -0.06    0.18
 -10   0   3   -0.18    0.19
 -10   0   3   -0.02    0.20
  -9   0   3    0.05    0.25
  -9   0   3    0.25    0.24
  -9   0   3    0.74    0.30
  -9   0   3    0.40    0.25
  -8   0   3    0.56    0.21
  -8   0   3    0.19    0.27
  -7   0   3    0.07    0.17
  -7   0   3   -0.16    0.13
  -5   0   3    0.06    0.10
  -4   0   3    0.00    0.10
  -4   0   3   -0.02    0.13
  -4   0   3    0.02    0.09
   4   0  -3   -0.03    0.04
   4   0  -3    0.01    0.04
   3   0  -3   -0.03    0.03
  -3   0   3    0.06    0.11
  -3   0   3   -0.03    0.04
  -3   0   3   -0.05    0.06
   3   0  -3   -0.08    0.05
  -3   0   3    0.00    0.06
  -2   0   3    0.01    0.08
  -2   0   3    0.00    0.06
  -2   0   3   -0.06    0.05
  -2   0   3   -0.06    0.07
   2   0  -3   -0.04    0.06
  -2   0   3   -0.05    0.04
   2   0  -3   -0.03    0.06
   1   0  -3   -0.03    0.06
  -1   0   3    0.14    0.06
  -1   0   3    0.03    0.10
   0   0  -3    0.32    0.16
   0   0   3   -0.06    0.07
   0   0  -3   -0.07    0.06
   0   0   3   -0.01    0.04
   0   0  -3   -0.02    0.08
   0   0   3   -0.04    0.05
   0   0   3   -0.15    0.07
   0   0  -3   -0.06    0.04
   0   0  -3   -0.05    0.05
   0   0  -3   -0.10    0.03
  -1   0  -3   -0.02    0.05
   1   0   3   -0.05    0.06
   1   0   3    0.17    0.13
   1   0   3    0.06    0.06
  -1   0  -3    0.01    0.05
  -1   0  -3    0.10    0.08
   1   0   3    0.02    0.07
   1   0   3    0.08    0.06
  -1   0  -3   -0.06    0.08
   2   0   3    0.02    0.09
   2   0   3    0.04    0.10
  -2   0  -3    0.07    0.07
  -2   0  -3   -0.01    0.09
   2   0   3   -0.01    0.07
  -2   0  -3    0.29    0.15
   2   0   3    0.18    0.09
   2   0   3    0.01    0.03
  -3   0  -3    0.02    0.13
   3   0   3    0.08    0.10
   3   0   3   -0.04    0.10
  -3   0  -3    0.06    0.04
   3   0   3   -0.04    0.10
   3   0   3    0.06    0.08
  -4   0  -3    0.00    0.04
   4   0   3   -0.17    0.11
   4   0   3   -0.11    0.09
  -4   0  -3    0.02    0.10
   4   0   3    0.03    0.10
  -4   0  -3   -0.12    0.12
   5   0   3   -0.04    0.12
  -5   0  -3    0.01    0.12
   5   0   3    0.11    0.14
  -5   0  -3    0.04    0.15
  -5   0  -3   -0.05    0.05
   5   0   3    0.04    0.12
   6   0   3   -0.12    0.12
   6   0   3    0.01    0.16
  -6   0  -3    0.01    0.13
  -6   0  -3   -0.05    0.07
  -6   0  -3   -0.11    0.16
   6   0   3    0.03    0.15
   7   0   3    0.04    0.16
  -7   0  -3   -0.16    0.21
   7   0   3    0.27    0.22
   8   0   3    0.08    0.19
  -8   0  -3   -0.40    0.22
   8   0   3   -0.16    0.21
   9   0   3   -0.13    0.24
   9   0   3    0.14    0.18
  -9   0  -3   -0.21    0.25
  -9   0  -3    0.06    0.21
 -10   0  -3   -0.04    0.19
 -10   0  -3   -0.36    0.27
 -11   0  -3    1.24    0.45
 -12  -1   3    0.86    0.36
 -11  -1   3    0.26    0.23
 -11  -1   3    0.48    0.30
 -11   1   3    0.75    0.33
 -11   1   3   -0.11    0.26
 -10  -1   3   -0.11    0.19
 -10  -1   3    0.14    0.26
 -10  -1   3    0.11    0.22
 -10  -1   3    0.55    0.32
 -10  -1   3    0.01    0.22
 -10   1   3    0.33    0.29
 -10   1   3   -0.09    0.16
 -10   1   3   -0.03    0.19
 -10   1   3    0.02    0.22
 -10   1   3    0.14    0.29
  -9  -1   3    1.71    0.39
  -9  -1   3    2.02    0.39
  -9  -1   3    1.71    0.37
  -9   1   3    1.98    0.44
  -9   1   3    1.57    0.28
  -9   1   3    1.21    0.34
  -9   1   3    1.31    0.31
  -8  -1   3   24.51    1.20
  -8  -1   3   26.12    1.17
  -8  -1   3   26.11    1.37
  -8   1   3   26.09    0.99
  -8   1   3   26.83    1.29
  -8   1   3   25.21    1.26
  -8   1   3   27.03    1.39
  -7  -1   3    0.97    0.28
  -7   1   3    0.84    0.25
  -7   1   3    0.82    0.25
  -7   1   3    0.69    0.21
  -7   1   3    0.82    0.19
  -6  -1   3    7.43    0.53
  -6   1   3    7.52    0.64
  -6   1   3    7.30    0.46
  -6   1   3    7.19    0.57
   5  -1  -3    1.19    0.23
  -5   1   3    0.78    0.19
  -5   1   3    1.04    0.15
   4  -1  -3    7.21    0.40
   4  -1  -3    6.81    0.19
  -4  -1   3    6.98    0.39
  -4  -1   3    7.15    0.39
   4  -1  -3    6.90    0.19
   4   1  -3    6.75    0.18
  -4   1   3    7.29    0.41
  -4   1   3    7.63    0.38
  -4   1   3    7.51    0.51
   3  -1  -3    8.75    0.25
  -3  -1   3    8.83    0.22
  -3  -1   3    9.21    0.38
  -3  -1   3    9.02    0.41
  -3  -1   3    9.01    0.24
  -3   1   3    9.26    0.51
  -3   1   3    8.93    0.23
   3   1  -3    9.09    0.25
  -3   1   3    8.80    0.37
  -3   1   3    9.21    0.24
  -3   1   3    9.15    0.40
  -2  -1   3   50.24    1.29
  -2  -1   3   54.39    1.03
   2  -1  -3   54.26    0.89
   2  -1  -3   53.15    0.87
  -2  -1   3   52.28    0.85
   2  -1  -3   53.67    0.98
  -2  -1   3   52.84    0.99
  -2  -1   3   52.83    0.87
  -2   1   3   53.14    1.28
   2   1  -3   54.01    0.88
  -2   1   3   52.70    0.96
  -2   1   3   54.03    0.86
  -2   1   3   53.04    0.98
  -2   1   3   52.42    0.87
   2   1  -3   53.39    0.87
   1  -1  -3  966.03   15.66
   1  -1  -3  971.56   13.39
  -1  -1   3  985.63   13.51
  -1  -1   3  967.81   13.17
   1  -1  -3 1000.00   13.47
   1  -1  -3  970.60   12.27
  -1  -1   3  973.23   13.17
  -1  -1   3  975.58   16.05
  -1  -1   3  942.57   16.31
   1   1  -3  996.13   13.49
  -1   1   3  984.74   16.50
  -1   1   3  954.18   12.83
   1   1  -3  956.23   12.68
   1   1  -3  978.14   15.66
  -1   1   3  964.93   16.47
  -1   1   3  966.12   13.18
  -1   1   3  985.39   15.24
   1   1  -3  933.65   16.40
  -1   1   3  996.10   13.29
  -1   1   3  956.80   13.48
   1   1  -3  956.43   13.39
   0  -1   3  162.47    2.82
   0  -1  -3  159.84    2.28
   0  -1  -3  158.19    2.25
   0  -1   3  159.98    2.76
   0  -1   3  161.01    2.27
   0  -1  -3  159.97    2.78
   0  -1  -3  153.18    2.53
   0  -1   3  157.91    2.26
   0  -1   3  160.54    2.31
   0  -1  -3  161.92    2.30
   0  -1  -3  158.94    2.78
   0   1   3  159.90    2.26
   0   1   3  163.14    2.79
   0   1   3  163.19    2.54
   0   1  -3  161.63    2.76
   0   1  -3  161.15    2.26
   0   1   3  157.55    2.29
   0   1   3  161.20    2.28
   0   1  -3  158.51    2.79
   0   1  -3  160.37    2.30
   0   1  -3  158.24    2.27
   0   1   3  163.37    2.81
  -1  -1  -3   32.70    0.85
   1  -1   3   33.39    0.77
   1  -1   3   33.13    0.79
  -1  -1  -3   32.60    0.85
  -1  -1  -3   31.91    0.74
   1  -1   3   32.83    0.73
   1  -1   3   32.53    0.71
  -1  -1  -3   31.90    0.70
   1  -1   3   32.85    0.69
   1   1   3   31.95    0.71
   1   1   3   33.54    0.86
  -1   1  -3   33.11    0.89
  -1   1  -3   31.92    0.69
   1   1   3   32.64    0.72
   1   1   3   32.83    0.70
  -1   1  -3   33.58    0.71
   1   1   3   32.14    0.85
  -1   1  -3   33.28    0.79
  -2  -1  -3    4.97    0.37
   2  -1   3    4.28    0.24
   2  -1   3    4.13    0.26
   2  -1   3    4.82    0.29
   2  -1   3    4.30    0.21
  -2  -1  -3    4.33    0.26
   2  -1   3    4.22    0.27
  -2  -1  -3    4.14    0.27
   2   1   3    4.40    0.26
   2   1   3    4.60    0.35
  -2   1  -3    4.63    0.37
  -2   1  -3    4.33    0.24
   2   1   3    4.54    0.28
  -2   1  -3    4.53    0.27
   2   1   3    4.23    0.27
  -2   1  -3    4.84    0.26
   3  -1   3    0.30    0.13
   3  -1   3    0.24    0.06
  -3  -1  -3    0.43    0.13
  -3  -1  -3    0.41    0.13
   3  -1   3    0.45    0.13
   3  -1   3    0.36    0.11
   3  -1   3    0.36    0.12
  -3   1  -3    0.30    0.08
  -3   1  -3    0.19    0.09
   3   1   3    0.40    0.11
  -3   1  -3    0.38    0.16
   3   1   3    0.60    0.13
  -3   1  -3    0.46    0.13
   3   1   3    0.31    0.12
   3   1   3    0.41    0.12
   4  -1   3    1.15    0.19
   4  -1   3    0.94    0.18
  -4  -1  -3    0.87    0.20
  -4  -1  -3    1.13    0.19
  -4  -1  -3    1.12    0.08
  -4   1  -3    1.11    0.17
  -4   1  -3    1.19    0.22
   4   1   3    1.28    0.19
  -4   1  -3    0.96    0.17
   4   1   3    1.00    0.18
   4   1   3    1.27    0.19
   5  -1   3    4.36    0.36
  -5  -1  -3    3.83    0.21
  -5  -1  -3    4.08    0.30
   5  -1   3    3.92    0.29
  -5  -1  -3    3.70    0.42
   5  -1   3    3.87    0.31
  -5   1  -3    3.78    0.29
  -5   1  -3    4.19    0.46
   5   1   3    4.33    0.34
   5   1   3    3.70    0.28
  -5   1  -3    4.36    0.30
   5   1   3    3.96    0.31
  -6  -1  -3    0.04    0.13
   6  -1   3    0.04    0.16
   6  -1   3    0.28    0.20
  -6  -1  -3   -0.03    0.06
  -6  -1  -3    0.26    0.20
   6  -1   3    0.03    0.12
  -6   1  -3   -0.05    0.13
  -6   1  -3   -0.02    0.08
  -6   1  -3    0.17    0.20
   6   1   3    0.19    0.15
   6   1   3    0.03    0.16
   6   1   3    0.13    0.14
  -7  -1  -3    2.49    0.39
   7  -1   3    2.97    0.35
   7  -1   3    3.41    0.44
  -7  -1  -3    2.56    0.44
   7   1   3    3.57    0.36
  -7   1  -3    1.97    0.39
   7   1   3    2.93    0.40
  -8  -1  -3    2.12    0.41
   8  -1   3    2.63    0.43
   8  -1   3    2.42    0.31
  -8  -1  -3    1.92    0.40
   8   1   3    2.37    0.32
   8   1   3    2.55    0.42
  -8   1  -3    2.27    0.44
   9  -1   3    0.90    0.30
   9  -1   3    1.21    0.26
  -9  -1  -3    0.51    0.32
  -9  -1  -3    1.58    0.41
   9   1   3    1.14    0.25
  -9   1  -3    0.80    0.37
 -10  -1  -3   -0.18    0.29
 -10  -1  -3    0.56    0.36
 -10   1  -3    0.13    0.24
 -10   1  -3   -0.27    0.28
 -11  -1  -3    6.70    0.94
 -11   1  -3    5.80    0.79
 -12   2   3   -0.08    0.31
 -11  -2   3    0.08    0.18
 -11  -2   3   -0.16    0.23
 -11  -2   3    0.87    0.36
 -11   2   3    0.42    0.35
 -11   2   3    0.74    0.34
 -10  -2   3    0.08    0.22
 -10  -2   3    0.18    0.25
 -10  -2   3    0.52    0.30
 -10   2   3    0.01    0.21
 -10   2   3   -0.04    0.28
  -9  -2   3    0.42    0.25
  -9  -2   3    0.33    0.24
  -9  -2   3    0.93    0.31
  -9   2   3    0.41    0.18
  -9   2   3    0.32    0.30
  -9   2   3    0.24    0.20
  -9   2   3    0.05    0.22
  -8  -2   3    0.11    0.24
  -8  -2   3    0.81    0.29
  -8   2   3    0.00    0.20
  -8   2   3    0.35    0.28
  -8   2   3    0.13    0.14
  -8   2   3    0.09    0.18
   7  -2  -3    6.72    0.56
  -7  -2   3    5.46    0.55
  -7  -2   3    6.01    0.57
  -7   2   3    6.64    0.66
  -7   2   3    5.87    0.63
  -7   2   3    5.35    0.62
  -7   2   3    5.93    0.46
  -6  -2   3    0.14    0.16
   6  -2  -3    0.19    0.19
  -6   2   3    0.07    0.13
  -6   2   3    0.02    0.10
  -6   2   3    0.02    0.10
   5  -2  -3   16.64    0.33
  -5  -2   3   17.35    0.72
   5  -2  -3   17.24    0.33
   5  -2  -3   16.55    0.67
   5   2  -3   16.41    0.28
  -5   2   3   16.50    0.80
  -5   2   3   17.21    0.92
   5   2  -3   16.99    0.28
  -5   2   3   17.48    0.61
  -4  -2   3   11.22    0.50
  -4  -2   3   11.01    0.51
   4  -2  -3   10.78    0.28
   4  -2  -3   10.74    0.29
  -4  -2   3   10.96    0.22
   4  -2  -3   11.54    0.52
  -4  -2   3   11.44    0.50
  -4  -2   3   10.69    0.21
  -4   2   3   10.90    0.60
   4   2  -3   10.82    0.27
  -4   2   3   10.89    0.44
  -4   2   3   10.93    0.66
  -4   2   3   11.67    0.51
   4   2  -3   10.96    0.27
  -4   2   3   11.19    0.24
  -3  -2   3    0.03    0.08
   3  -2  -3    0.08    0.05
   3  -2  -3    0.09    0.08
   3  -2  -3    0.07    0.07
  -3  -2   3    0.10    0.06
  -3  -2   3    0.00    0.06
   3   2  -3    0.08    0.06
  -3   2   3    0.01    0.05
  -3   2   3    0.09    0.11
  -3   2   3    0.02    0.08
  -3   2   3    0.07    0.07
   3   2  -3    0.01    0.03
  -3   2   3    0.06    0.05
   2  -2  -3    4.46    0.21
  -2  -2   3    3.59    0.26
  -2  -2   3    3.88    0.30
  -2  -2   3    4.08    0.20
   2  -2  -3    3.82    0.19
   2  -2  -3    3.78    0.22
   2  -2  -3    3.82    0.23
  -2  -2   3    3.85    0.21
  -2   2   3    4.10    0.33
  -2   2   3    3.82    0.23
  -2   2   3    3.93    0.23
   2   2  -3    3.83    0.20
  -2   2   3    3.68    0.19
  -2   2   3    3.96    0.22
   2   2  -3    4.01    0.21
   1  -2  -3  449.86    5.58
  -1  -2   3  434.07    6.04
  -1  -2   3  448.01    7.01
  -1  -2   3  445.93    7.01
  -1  -2   3  429.34    7.41
  -1  -2   3  436.04    5.66
   1  -2  -3  429.34    5.85
   1  -2  -3  450.81    7.69
   1  -2  -3  455.80    5.74
   1  -2  -3  428.43    5.53
  -1   2   3  451.15    5.59
   1   2  -3  446.10    5.73
   1   2  -3  431.64    7.33
  -1   2   3  451.58    7.47
  -1   2   3  443.19    7.14
  -1   2   3  446.17    7.00
  -1   2   3  441.30    5.55
  -1   2   3  444.81    6.23
   1   2  -3  441.21    6.00
   1   2  -3  420.32    6.97
   0  -2  -3    2.24    0.17
   0  -2   3    2.24    0.17
   0  -2  -3    1.96    0.17
   0  -2  -3    1.95    0.21
   0  -2   3    2.92    0.32
   0  -2  -3    2.58    0.18
   0  -2   3    2.47    0.25
   0  -2   3    2.29    0.21
   0  -2   3    2.15    0.17
   0  -2  -3    2.00    0.18
   0   2   3    2.35    0.24
   0   2  -3    2.16    0.20
   0   2  -3    2.30    0.18
   0   2  -3    3.05    0.29
   0   2  -3    2.20    0.17
   0   2  -3    2.22    0.16
   0   2   3    2.28    0.20
   0   2  -3    2.26    0.19
   0   2   3    1.88    0.25
   0   2   3    2.34    0.09
   0   2   3    2.20    0.15
   0   2   3    1.94    0.18
   0   2   3    2.34    0.19
   0   2   3    2.21    0.16
   1  -2   3    3.03    0.27
   1  -2   3    2.42    0.18
   1  -2   3    2.46    0.21
  -1  -2  -3    3.12    0.32
   1  -2   3    2.52    0.21
  -1  -2  -3    2.50    0.20
  -1  -2  -3    2.31    0.19
   1  -2   3    2.45    0.19
  -1   2  -3    3.23    0.34
   1   2   3    2.50    0.07
   1   2   3    2.20    0.18
   1   2   3    2.50    0.21
   1   2   3    3.15    0.32
  -1   2  -3    2.56    0.18
  -1   2  -3    2.46    0.19
  -1   2  -3    2.67    0.27
  -1   2  -3    2.48    0.19
   1   2   3    2.37    0.19
   1   2   3    2.61    0.25
   1   2   3    2.23    0.19
   1   2   3    2.31    0.16
   2  -2   3    9.99    0.38
   2  -2   3   10.04    0.38
  -2  -2  -3    9.80    0.47
  -2  -2  -3    9.56    0.36
   2  -2   3   10.04    0.38
   2  -2   3    9.88    0.37
   2  -2   3    9.77    0.40
  -2  -2  -3    9.56    0.43
   2   2   3    9.73    0.38
  -2   2  -3   10.19    0.37
   2   2   3    9.81    0.43
  -2   2  -3    9.95    0.38
   2   2   3   10.01    0.49
  -2   2  -3    9.99    0.49
   2   2   3    9.87    0.27
  -2   2  -3   10.64    0.42
  -3  -2  -3    5.62    0.31
   3  -2   3    5.52    0.32
   3  -2   3    5.51    0.30
   3  -2   3    5.45    0.33
  -3  -2  -3    5.61    0.40
   3  -2   3    5.76    0.33
  -3  -2  -3    5.57    0.39
   3  -2   3    5.48    0.29
  -3   2  -3    5.90    0.31
   3   2   3    5.83    0.45
   3   2   3    5.58    0.30
  -3   2  -3    6.19    0.34
   3   2   3    5.50    0.26
  -3   2  -3    5.94    0.44
  -3   2  -3    5.80    0.31
   3   2   3    5.77    0.31
  -4  -2  -3    4.20    0.28
   4  -2   3    4.14    0.29
   4  -2   3    4.07    0.31
  -4  -2  -3    4.46    0.39
   4  -2   3    4.06    0.28
  -4  -2  -3    3.87    0.40
  -4   2  -3    4.37    0.30
  -4   2  -3    3.91    0.27
  -4   2  -3    4.31    0.43
   4   2   3    4.09    0.28
   4   2   3    4.23    0.28
   4   2   3    4.20    0.31
  -4   2  -3    3.84    0.31
  -5  -2  -3   20.11    0.89
  -5  -2  -3   21.24    0.63
  -5  -2  -3   21.05    0.85
  -5  -2  -3   20.23    0.50
   5  -2   3   20.85    0.67
   5  -2   3   21.82    0.75
   5  -2   3   20.45    0.63
  -5  -2  -3   20.85    0.49
  -5   2  -3   19.61    0.61
  -5   2  -3   21.15    0.92
   5   2   3   21.09    0.68
   5   2   3   20.39    0.63
  -5   2  -3   20.69    0.69
   5   2   3   20.57    0.66
  -6  -2  -3   15.87    0.89
   6  -2   3   15.75    0.61
  -6  -2  -3   15.66    0.49
  -6  -2  -3   15.00    0.54
   6  -2   3   15.46    0.70
  -6  -2  -3   16.01    0.81
  -6   2  -3   15.49    0.65
  -6   2  -3   15.17    0.54
  -6   2  -3   15.91    0.89
   6   2   3   16.22    0.67
   6   2   3   14.96    0.59
  -7  -2  -3    5.82    0.60
  -7  -2  -3    5.88    0.61
   7  -2   3    5.79    0.43
   7  -2   3    5.58    0.52
  -7   2  -3    6.13    0.62
   7   2   3    5.96    0.42
  -8  -2  -3    6.82    0.69
  -8  -2  -3    6.76    0.69
   8  -2   3    7.65    0.48
   8  -2   3    7.50    0.61
   8   2   3    7.51    0.48
  -8   2  -3    6.94    0.77
   9  -2   3    0.10    0.20
   9  -2   3    0.12    0.19
  -9  -2  -3   -0.20    0.26
  -9  -2  -3    0.46    0.33
   9   2   3    0.00    0.19
  -9   2  -3    0.11    0.31
 -10  -2  -3    0.48    0.35
 -10   2  -3    0.03    0.33
 -11  -2  -3    0.49    0.30
 -11   2  -3   -0.10    0.26
 -11   2  -3    0.44    0.36
 -12  -3   3    0.15    0.24
 -11  -3   3    0.49    0.34
 -11  -3   3    0.10    0.23
 -11   3   3    0.22    0.32
 -10  -3   3    0.79    0.34
 -10   3   3    0.41    0.27
 -10   3   3    0.15    0.31
  -9  -3   3    7.38    0.69
  -9  -3   3    7.97    0.71
  -9   3   3    7.88    0.86
  -9   3   3    7.57    0.89
  -9   3   3    8.14    0.81
  -9   3   3    8.32    0.59
  -8  -3   3    1.28    0.30
  -8  -3   3    2.25    0.40
   8  -3  -3    2.15    0.39
  -8   3   3    1.72    0.24
  -8   3   3    1.42    0.36
  -8   3   3    1.13    0.32
  -8   3   3    1.02    0.25
   7  -3  -3    0.06    0.22
  -7  -3   3    0.05    0.20
  -7  -3   3    0.08    0.15
  -7   3   3    0.07    0.21
  -7   3   3    0.04    0.14
  -7   3   3    0.11    0.18
  -7   3   3    0.29    0.13
  -6  -3   3    0.03    0.15
   6  -3  -3    0.05    0.06
   6  -3  -3    0.11    0.06
   6  -3  -3    0.04    0.15
  -6   3   3    0.09    0.16
   6   3  -3    0.07    0.03
  -6   3   3    0.02    0.11
  -6   3   3    0.19    0.10
  -5  -3   3    1.57    0.25
   5  -3  -3    2.07    0.14
   5  -3  -3    1.89    0.14
   5  -3  -3    1.88    0.30
  -5   3   3    1.86    0.09
   5   3  -3    1.65    0.12
  -5   3   3    1.37    0.21
  -5   3   3    1.06    0.23
   5   3  -3    1.83    0.13
  -5   3   3    2.09    0.25
   4  -3  -3   35.93    0.94
  -4  -3   3   35.47    0.61
  -4  -3   3   34.72    0.93
  -4  -3   3   35.89    0.98
   4  -3  -3   35.38    0.66
  -4   3   3   34.60    1.25
  -4   3   3   35.37    0.81
  -4   3   3   35.34    1.10
  -4   3   3   34.76    0.61
   4   3  -3   34.97    0.64
  -3  -3   3    2.78    0.24
   3  -3  -3    3.07    0.18
  -3  -3   3    2.95    0.18
   3  -3  -3    2.94    0.25
  -3  -3   3    3.65    0.28
   3  -3  -3    3.21    0.19
  -3   3   3    2.92    0.21
  -3   3   3    3.17    0.17
   3   3  -3    2.83    0.17
   3   3  -3    2.87    0.17
  -3   3   3    3.15    0.37
  -3   3   3    2.77    0.30
   2  -3  -3   25.86    0.62
  -2  -3   3   26.34    0.58
   2  -3  -3   26.80    0.59
   2  -3  -3   27.25    0.59
  -2  -3   3   26.68    0.66
   2  -3  -3   26.25    0.58
  -2  -3   3   26.39    0.70
  -2  -3   3   27.11    0.74
   2   3  -3   26.17    0.57
  -2   3   3   26.39    0.58
  -2   3   3   27.29    0.83
  -2   3   3   26.99    0.60
   2   3  -3   27.18    0.59
   2   3  -3   25.13    0.63
  -2   3   3   26.82    0.93
  -2   3   3   27.04    0.71
   1  -3  -3  178.32    2.37
  -1  -3   3  181.83    3.11
  -1  -3   3  178.19    2.91
  -1  -3   3  179.33    2.56
   1  -3  -3  182.90    2.98
  -1  -3   3  176.72    2.57
   1  -3  -3  183.08    2.47
   1  -3  -3  180.71    2.56
   1  -3  -3  175.92    2.54
  -1   3   3  181.34    2.96
  -1   3   3  182.83    3.19
  -1   3   3  179.07    3.38
   1   3  -3  176.32    3.07
   1   3  -3  177.53    2.90
  -1   3   3  179.57    2.55
   1   3  -3  177.51    2.55
  -1   3   3  178.74    2.47
   1   3  -3  179.24    2.54
   0  -3  -3   10.26    0.43
   0  -3   3    9.57    0.35
   0  -3   3   10.09    0.47
   0  -3   3    9.44    0.40
   0  -3   3    9.84    0.36
   0  -3  -3    9.77    0.34
   0  -3  -3    9.62    0.35
   0  -3   3   10.48    0.46
   0  -3  -3    9.57    0.36
   0  -3  -3    9.69    0.20
   0  -3  -3   10.10    0.37
   0  -3   3    9.95    0.36
   0   3  -3    9.88    0.35
   0   3  -3    9.53    0.36
   0   3   3   10.20    0.47
   0   3   3    9.39    0.36
   0   3   3    9.63    0.36
   0   3  -3   10.57    0.50
   0   3  -3    9.71    0.35
   0   3   3    9.66    0.42
   0   3   3    9.54    0.43
   0   3   3    9.96    0.36
   0   3  -3    9.98    0.35
   1  -3   3   14.91    0.46
  -1  -3  -3   15.09    0.47
  -1  -3  -3   14.91    0.46
  -1  -3  -3   14.67    0.50
   1  -3   3   14.67    0.44
  -1  -3  -3   15.21    0.53
   1  -3   3   14.82    0.47
   1  -3   3   14.76    0.56
  -1   3  -3   14.91    0.47
   1   3   3   15.26    0.49
  -1   3  -3   15.23    0.46
   1   3   3   15.07    0.48
  -1   3  -3   14.89    0.43
  -1   3  -3   15.11    0.58
   1   3   3   15.49    0.62
   1   3   3   16.05    0.56
   1   3   3   14.85    0.46
  -1   3  -3   14.74    0.57
   1   3   3   15.17    0.49
   2  -3   3   55.46    1.24
  -2  -3  -3   54.07    1.05
   2  -3   3   54.00    1.06
   2  -3   3   54.47    1.05
   2  -3   3   53.63    1.09
  -2  -3  -3   53.37    1.25
  -2  -3  -3   54.92    1.04
   2  -3   3   54.37    1.02
  -2  -3  -3   53.26    1.21
   2   3   3   53.28    1.07
  -2   3  -3   54.72    1.06
   2   3   3   53.61    1.35
  -2   3  -3   53.55    1.34
  -2   3  -3   55.25    1.06
   2   3   3   55.12    1.03
  -2   3  -3   55.08    1.26
   2   3   3   54.11    1.10
   2   3   3   55.10    1.20
   2   3   3   56.30    1.07
   3  -3   3    0.44    0.10
  -3  -3  -3    0.46    0.16
   3  -3   3    0.62    0.15
  -3  -3  -3    0.40    0.14
   3  -3   3    0.47    0.11
   3  -3   3    0.37    0.08
   3  -3   3    0.58    0.16
  -3  -3  -3    0.46    0.16
  -3   3  -3    0.41    0.12
   3   3   3    0.53    0.15
  -3   3  -3    0.38    0.08
   3   3   3    0.23    0.14
  -3   3  -3    0.54    0.18
  -3   3  -3    0.70    0.15
   3   3   3    0.73    0.16
  -4  -3  -3    8.11    0.54
   4  -3   3    8.29    0.39
  -4  -3  -3    8.36    0.23
  -4  -3  -3    9.05    0.40
  -4  -3  -3    8.14    0.49
  -4  -3  -3    8.39    0.22
   4  -3   3    8.79    0.43
   4   3   3    8.18    0.39
  -4   3  -3    8.58    0.39
   4   3   3    8.56    0.41
  -4   3  -3    8.37    0.58
  -4   3  -3    8.94    0.46
  -4   3  -3    8.44    0.37
  -5  -3  -3    7.26    0.37
  -5  -3  -3    8.00    0.60
   5  -3   3    7.87    0.39
   5  -3   3    7.86    0.43
  -5  -3  -3    7.88    0.28
  -5  -3  -3    7.48    0.30
  -5  -3  -3    7.85    0.53
  -5   3  -3    7.61    0.47
  -5   3  -3    7.87    0.40
   5   3   3    7.88    0.42
  -5   3  -3    8.32    0.63
   5   3   3    8.03    0.41
  -6  -3  -3   19.05    0.88
  -6  -3  -3   18.10    0.96
   6  -3   3   18.12    0.78
  -6  -3  -3   17.74    0.53
   6  -3   3   17.60    0.66
  -6  -3  -3   17.78    0.59
  -6   3  -3   18.41    0.95
  -6   3  -3   17.87    0.76
   6   3   3   17.60    0.64
  -6   3  -3   18.14    0.61
  -7  -3  -3    1.40    0.31
   7  -3   3    1.73    0.28
  -7  -3  -3    1.37    0.33
   7  -3   3    1.99    0.35
  -7   3  -3    1.07    0.20
  -7   3  -3    1.54    0.37
   7   3   3    1.74    0.29
   8  -3   3    1.06    0.26
   8  -3   3    0.51    0.29
  -8  -3  -3    0.70    0.29
  -8  -3  -3    0.92    0.34
   8   3   3    0.91    0.24
  -8   3  -3    0.88    0.30
   9  -3   3    0.11    0.21
  -9  -3  -3    0.76    0.37
  -9  -3  -3   -0.12    0.30
   9  -3   3    0.32    0.31
  -9   3  -3    0.25    0.26
   9   3   3    0.38    0.20
 -10  -3  -3    0.83    0.39
 -10   3  -3    0.21    0.28
 -11   3  -3    0.03    0.37
 -11  -4   3    0.00    0.21
 -11  -4   3    0.44    0.36
 -11   4   3    0.02    0.33
 -10  -4   3    1.04    0.36
 -10   4   3    1.20    0.36
 -10   4   3    1.56    0.45
  -9  -4   3    0.55    0.33
  -9  -4   3    0.52    0.25
  -9   4   3    0.34    0.25
  -9   4   3    0.32    0.24
  -8  -4   3    0.17    0.20
  -8  -4   3   -0.04    0.23
   8  -4  -3    0.25    0.30
  -8   4   3   -0.09    0.17
  -8   4   3    0.00    0.14
  -8   4   3    0.18    0.18
  -8   4   3    0.05    0.15
   7  -4  -3    0.36    0.08
  -7  -4   3    0.22    0.18
  -7  -4   3    0.22    0.21
   7  -4  -3   -0.06    0.23
  -7   4   3    0.11    0.18
  -7   4   3    0.13    0.14
  -7   4   3    0.33    0.13
  -7   4   3    0.08    0.20
  -6  -4   3    0.96    0.25
   6  -4  -3    1.15    0.14
   6  -4  -3    0.81    0.26
   6  -4  -3    1.12    0.13
  -6   4   3    1.02    0.17
   6   4  -3    1.28    0.12
   6   4  -3    1.17    0.12
  -6   4   3    0.65    0.23
  -6   4   3    0.65    0.17
  -5  -4   3    0.40    0.18
  -5  -4   3    0.39    0.08
   5  -4  -3    0.61    0.18
   5  -4  -3    0.61    0.11
  -5   4   3    0.58    0.09
  -5   4   3    0.42    0.10
  -5   4   3    0.22    0.17
  -5   4   3    0.39    0.14
   5   4  -3    0.47    0.10
   5   4  -3    0.40    0.10
   4  -4  -3    7.25    0.29
  -4  -4   3    7.51    0.27
   4  -4  -3    8.02    0.43
  -4  -4   3    7.20    0.44
   4  -4  -3    6.95    0.28
  -4   4   3    7.52    0.58
  -4   4   3    7.37    0.49
  -4   4   3    7.90    0.34
   4   4  -3    7.40    0.28
  -4   4   3    7.41    0.27
   3  -4  -3    0.12    0.08
  -3  -4   3   -0.01    0.06
  -3  -4   3    0.13    0.08
  -3  -4   3    0.12    0.10
   3  -4  -3    0.09    0.11
   3  -4  -3    0.11    0.08
   3   4  -3    0.13    0.09
   3   4  -3    0.09    0.08
  -3   4   3    0.02    0.05
  -3   4   3    0.03    0.07
  -3   4   3    0.10    0.09
  -3   4   3    0.09    0.08
   2  -4  -3    3.70    0.23
   2  -4  -3    3.51    0.19
  -2  -4   3    3.80    0.26
  -2  -4   3    3.84    0.31
   2  -4  -3    3.59    0.22
  -2  -4   3    3.46    0.25
   2  -4  -3    3.55    0.23
  -2  -4   3    3.70    0.22
   2   4  -3    3.36    0.21
  -2   4   3    3.85    0.38
  -2   4   3    4.04    0.21
  -2   4   3    3.37    0.31
   2   4  -3    3.59    0.23
  -2   4   3    3.77    0.22
  -2   4   3    3.59    0.32
   2   4  -3    3.47    0.22
  -1  -4   3  187.48    3.23
   1  -4  -3  182.65    2.48
  -1  -4   3  182.12    3.12
  -1  -4   3  188.82    2.71
   1  -4  -3  192.56    2.72
   1  -4  -3  190.76    2.71
   1  -4  -3  191.36    3.19
   1  -4  -3  189.03    2.56
  -1  -4   3  185.70    2.70
  -1   4   3  189.82    3.17
   1   4  -3  185.39    2.68
  -1   4   3  188.63    2.57
  -1   4   3  184.86    2.69
   1   4  -3  186.11    3.21
  -1   4   3  188.86    3.57
   1   4  -3  189.57    3.12
  -1   4   3  190.19    3.34
   1   4  -3  187.40    2.70
   0  -4  -3    3.47    0.27
   0  -4   3    3.22    0.22
   0  -4  -3    3.12    0.26
   0  -4  -3    3.04    0.23
   0  -4  -3    2.61    0.22
   0  -4   3    3.00    0.24
   0  -4   3    3.04    0.22
   0  -4   3    3.03    0.24
   0   4  -3    3.40    0.34
   0   4   3    3.00    0.21
   0   4   3    3.19    0.24
   0   4   3    3.14    0.27
   0   4  -3    3.15    0.25
   0   4   3    2.97    0.23
   0   4   3    2.95    0.29
   0   4  -3    2.86    0.23
   0   4  -3    2.90    0.21
   0   4   3    2.67    0.27
   0   4  -3    2.93    0.32
  -1  -4  -3   11.07    0.42
  -1  -4  -3   10.94    0.44
   1  -4   3   11.02    0.38
  -1  -4  -3   11.10    0.45
   1  -4   3   11.27    0.43
  -1  -4  -3   11.21    0.43
   1  -4   3   10.99    0.38
   1   4   3   11.45    0.44
   1   4   3   11.67    0.44
  -1   4  -3   10.77    0.37
   1   4   3   11.50    0.47
   1   4   3   11.31    0.54
  -1   4  -3   11.02    0.42
  -1   4  -3   11.12    0.52
   1   4   3   11.08    0.41
  -1   4  -3   11.13    0.50
  -2  -4  -3   17.33    0.37
   2  -4   3   17.29    0.44
   2  -4   3   17.17    0.57
  -2  -4  -3   16.71    0.52
  -2  -4  -3   17.12    0.58
  -2  -4  -3   16.61    0.49
   2  -4   3   17.36    0.50
  -2  -4  -3   16.69    0.64
  -2   4  -3   17.35    0.67
   2   4   3   17.36    0.51
   2   4   3   17.71    0.58
  -2   4  -3   17.35    0.54
   2   4   3   17.09    0.55
  -2   4  -3   17.68    0.45
   2   4   3   16.74    0.70
  -2   4  -3   17.78    0.69
   3  -4   3   38.01    0.93
  -3  -4  -3   38.00    0.80
  -3  -4  -3   37.39    0.74
   3  -4   3   37.63    0.83
  -3  -4  -3   37.36    1.00
  -3  -4  -3   37.40    1.11
  -3  -4  -3   37.07    0.87
   3   4   3   37.94    1.16
  -3   4  -3   38.82    0.76
  -3   4  -3   37.90    0.88
  -3   4  -3   38.74    1.08
  -3   4  -3   37.75    1.17
   3   4   3   37.13    0.90
   4  -4   3    3.07    0.30
  -4  -4  -3    3.17    0.19
  -4  -4  -3    2.96    0.35
  -4  -4  -3    3.28    0.35
  -4  -4  -3    2.89    0.27
   4   4   3    3.11    0.27
  -4   4  -3    3.45    0.36
  -4   4  -3    3.11    0.21
  -4   4  -3    2.73    0.41
   4   4   3    3.11    0.29
  -4   4  -3    3.24    0.27
  -5  -4  -3    3.24    0.39
   5  -4   3    2.88    0.30
   5  -4   3    3.00    0.28
  -5  -4  -3    3.15    0.39
  -5  -4  -3    2.60    0.22
  -5  -4  -3    3.12    0.28
  -5   4  -3    2.65    0.35
  -5   4  -3    2.97    0.46
  -5   4  -3    2.78    0.27
   5   4   3    2.92    0.30
   5   4   3    3.04    0.28
  -5   4  -3    2.58    0.25
   6  -4   3   10.11    0.58
  -6  -4  -3   11.23    0.50
  -6  -4  -3   10.90    0.77
  -6  -4  -3   11.21    0.67
  -6  -4  -3   10.85    0.42
   6  -4   3   10.88    0.55
   6   4   3   11.25    0.53
  -6   4  -3   10.90    0.49
  -6   4  -3   11.07    0.63
  -6   4  -3   11.83    0.83
   7  -4   3   11.08    0.66
   7  -4   3   10.97    0.58
  -7  -4  -3   13.03    0.90
  -7  -4  -3   10.76    0.72
   7   4   3   10.61    0.55
  -7   4  -3   11.15    0.68
  -7   4  -3   11.02    0.83
   8  -4   3   -0.06    0.18
  -8  -4  -3    0.38    0.29
  -8  -4  -3   -0.01    0.23
   8  -4   3    0.15    0.26
   8   4   3   -0.03    0.17
  -8   4  -3   -0.05    0.26
   9  -4   3    0.14    0.20
  -9  -4  -3    0.78    0.36
  -9   4  -3    0.02    0.31
   9   4   3    0.34    0.21
 -10  -4  -3    1.10    0.44
 -10   4  -3    0.91    0.44
 -11   4  -3    0.55    0.37
 -11  -5   3    1.34    0.42
 -11   5   3    1.50    0.50
 -10  -5   3    0.28    0.35
 -10   5   3    0.20    0.25
 -10   5   3    0.35    0.32
  -9  -5   3   -0.07    0.31
  -9   5   3   -0.13    0.17
  -9   5   3   -0.07    0.17
   8  -5  -3    1.18    0.36
  -8  -5   3    1.08    0.27
  -8  -5   3    0.76    0.36
  -8   5   3    0.94    0.31
  -8   5   3    1.19    0.36
  -8   5   3    0.80    0.23
  -8   5   3    1.13    0.20
  -7  -5   3    0.75    0.21
  -7  -5   3    0.79    0.29
   7  -5  -3    0.79    0.14
   7  -5  -3    0.59    0.28
  -7   5   3    0.52    0.28
  -7   5   3    0.44    0.17
   7   5  -3    0.88    0.11
  -7   5   3    0.68    0.23
  -7   5   3    0.61    0.15
   6  -5  -3    7.27    0.30
   6  -5  -3    7.98    0.56
   6  -5  -3    7.55    0.31
  -6  -5   3    8.14    0.60
  -6   5   3    7.87    0.70
   6   5  -3    8.27    0.29
  -6   5   3    7.83    0.42
  -6   5   3    7.77    0.56
   6   5  -3    7.65    0.29
   5  -5  -3    3.24    0.22
   5  -5  -3    4.14    0.25
  -5  -5   3    4.40    0.43
  -5  -5   3    4.13    0.21
   5  -5  -3    4.56    0.41
  -5   5   3    3.58    0.52
   5   5  -3    4.12    0.24
  -5   5   3    4.22    0.43
  -5   5   3    4.13    0.28
  -5   5   3    4.03    0.21
   4  -5  -3    9.30    0.47
  -4  -5   3    9.42    0.52
  -4  -5   3    9.29    0.34
   4  -5  -3    9.25    0.36
   4  -5  -3    9.09    0.35
   4   5  -3    9.79    0.35
  -4   5   3    9.52    0.54
   4   5  -3    9.29    0.34
  -4   5   3    9.36    0.69
  -4   5   3    9.43    0.36
  -4   5   3    9.44    0.33
   3  -5  -3    0.08    0.05
   3  -5  -3    0.11    0.11
  -3  -5   3    0.28    0.13
  -3  -5   3    0.05    0.11
   3  -5  -3    0.11    0.10
  -3  -5   3    0.07    0.07
  -3  -5   3    0.17    0.10
   3  -5  -3    0.16    0.09
  -3   5   3    0.14    0.10
  -3   5   3    0.11    0.06
   3   5  -3    0.14    0.09
   3   5  -3    0.15    0.09
  -3   5   3    0.12    0.09
  -3   5   3    0.09    0.08
   2  -5  -3   16.71    0.43
   2  -5  -3   16.50    0.61
   2  -5  -3   17.20    0.51
  -2  -5   3   16.36    0.58
  -2  -5   3   16.97    0.58
  -2  -5   3   15.79    0.55
   2  -5  -3   16.98    0.51
  -2  -5   3   16.10    0.50
  -2   5   3   16.56    0.49
   2   5  -3   16.38    0.49
  -2   5   3   16.86    0.67
  -2   5   3   17.25    0.77
  -2   5   3   16.58    0.43
   2   5  -3   16.56    0.50
  -1  -5   3   29.04    0.78
  -1  -5   3   29.13    0.71
  -1  -5   3   30.04    0.80
   1  -5  -3   29.85    0.72
   1  -5  -3   29.05    0.81
   1  -5  -3   28.61    0.71
  -1  -5   3   28.48    0.72
   1  -5  -3   29.18    0.62
   1   5  -3   29.23    0.70
   1   5  -3   29.10    0.80
  -1   5   3   29.89    0.91
   1   5  -3   29.50    0.77
   1   5  -3   28.37    0.69
  -1   5   3   29.35    0.71
  -1   5   3   28.93    0.96
  -1   5   3   28.72    0.62
   0  -5   3    0.03    0.11
   0  -5  -3    0.17    0.14
   0  -5   3   -0.07    0.11
   0  -5  -3    0.02    0.11
   0   5   3    0.21    0.10
   0   5  -3    0.05    0.10
   0   5   3    0.10    0.08
   0   5  -3   -0.04    0.12
   0   5   3    0.04    0.07
   0   5  -3    0.19    0.11
   0   5  -3    0.18    0.13
   0   5   3    0.01    0.08
  -1  -5  -3    3.05    0.26
   1  -5   3    2.98    0.27
   1  -5   3    3.02    0.21
  -1  -5  -3    3.16    0.30
  -1  -5  -3    3.12    0.26
   1  -5   3    2.98    0.21
  -1   5  -3    3.04    0.33
  -1   5  -3    3.19    0.21
   1   5   3    2.91    0.26
  -1   5  -3    3.20    0.24
   1   5   3    3.35    0.32
   1   5   3    3.40    0.39
   1   5   3    3.04    0.24
   1   5   3    2.97    0.26
  -1   5  -3    3.40    0.36
  -2  -5  -3    5.48    0.34
  -2  -5  -3    5.99    0.35
  -2  -5  -3    5.53    0.21
   2  -5   3    5.72    0.22
   2  -5   3    5.84    0.29
   2  -5   3    5.69    0.34
  -2  -5  -3    5.71    0.31
  -2  -5  -3    5.60    0.38
  -2   5  -3    6.22    0.48
   2   5   3    5.69    0.33
   2   5   3    5.70    0.35
  -2   5  -3    5.48    0.33
  -2   5  -3    5.44    0.40
   2   5   3    6.01    0.35
   2   5   3    6.52    0.52
  -2   5  -3    5.76    0.28
   3  -5   3   18.76    0.55
  -3  -5  -3   18.41    0.60
  -3  -5  -3   18.47    0.75
  -3  -5  -3   17.87    0.63
  -3  -5  -3   19.16    0.56
   3  -5   3   18.35    0.64
  -3  -5  -3   18.65    0.48
  -3   5  -3   18.02    0.78
  -3   5  -3   18.14    0.75
   3   5   3   18.08    0.61
   3   5   3   19.21    0.86
  -3   5  -3   19.43    0.62
   3   5   3   18.52    0.58
  -4  -5  -3   14.38    0.49
  -4  -5  -3   15.62    0.64
  -4  -5  -3   14.78    0.48
  -4  -5  -3   14.60    0.75
   4  -5   3   14.56    0.59
  -4  -5  -3   14.22    0.54
  -4   5  -3   14.78    0.76
  -4   5  -3   15.18    0.56
  -4   5  -3   14.89    0.69
   4   5   3   14.96    0.58
  -4   5  -3   14.66    0.34
  -5  -5  -3    6.62    0.38
  -5  -5  -3    6.61    0.52
  -5  -5  -3    6.61    0.54
  -5  -5  -3    6.50    0.33
   5  -5   3    6.67    0.43
  -5  -5  -3    6.43    0.38
  -5   5  -3    6.60    0.61
  -5   5  -3    6.59    0.40
   5   5   3    6.39    0.41
  -5   5  -3    6.75    0.28
  -5   5  -3    6.76    0.52
  -6  -5  -3    2.97    0.43
  -6  -5  -3    3.75    0.48
   6  -5   3    2.97    0.37
  -6  -5  -3    3.21    0.30
   6   5   3    3.01    0.33
  -6   5  -3    4.11    0.51
  -6   5  -3    3.19    0.33
  -6   5  -3    3.05    0.44
  -7  -5  -3    8.39    0.71
  -7  -5  -3    7.82    0.67
   7  -5   3    7.54    0.50
   7  -5   3    7.85    0.58
   7   5   3    8.02    0.50
  -7   5  -3    8.21    0.81
  -7   5  -3    7.36    0.59
   8  -5   3    0.38    0.23
   8  -5   3    0.74    0.31
  -8  -5  -3    0.11    0.22
  -8  -5  -3    0.18    0.24
   8   5   3    0.46    0.22
  -8   5  -3    0.24    0.23
  -9  -5  -3    1.90    0.50
   9  -5   3    1.31    0.29
  -9   5  -3    0.77    0.34
   9   5   3    1.05    0.26
 -10  -5  -3    1.42    0.46
 -10   5  -3    1.20    0.48
 -11   5  -3    0.06    0.41
 -11  -6   3    0.02    0.29
 -11   6   3    0.14    0.35
 -10  -6   3    0.40    0.39
 -10   6   3    0.02    0.25
 -10   6   3    0.22    0.27
  -9  -6   3   -0.19    0.22
  -9   6   3   -0.02    0.18
  -9   6   3   -0.09    0.25
  -8  -6   3    0.35    0.32
   8  -6  -3    0.48    0.13
   8  -6  -3    0.67    0.34
  -8   6   3    0.31    0.23
  -8   6   3    0.32    0.26
  -7  -6   3    8.36    0.72
  -7  -6   3    8.40    0.56
   7  -6  -3    8.45    0.60
   7  -6  -3    8.11    0.36
  -7   6   3    8.16    0.61
  -7   6   3    7.81    0.72
  -7   6   3    8.81    0.86
  -7   6   3    8.43    0.45
   7   6  -3    7.74    0.31
  -6  -6   3   -0.12    0.13
   6  -6  -3    0.04    0.11
   6  -6  -3   -0.10    0.18
  -6   6   3    0.09    0.09
   6   6  -3   -0.03    0.10
  -6   6   3    0.01    0.13
  -6   6   3   -0.01    0.11
   5  -6  -3    0.28    0.13
   5  -6  -3    0.29    0.12
  -5  -6   3    0.28    0.11
  -5  -6   3    0.36    0.20
   5  -6  -3    0.42    0.21
   5   6  -3    0.46    0.13
  -5   6   3    0.33    0.19
  -5   6   3    0.22    0.11
  -5   6   3    0.34    0.11
  -5   6   3    0.22    0.08
   5   6  -3    0.27    0.11
  -4  -6   3   19.20    0.77
   4  -6  -3   18.69    0.56
   4  -6  -3   18.97    0.57
  -4  -6   3   18.49    0.53
   4  -6  -3   19.65    0.71
  -4   6   3   18.06    0.52
  -4   6   3   19.28    0.77
  -4   6   3   17.77    0.94
   4   6  -3   18.92    0.54
  -4   6   3   18.99    0.50
   4   6  -3   19.14    0.54
   3  -6  -3    1.27    0.13
  -3  -6   3    0.82    0.15
  -3  -6   3    1.01    0.19
  -3  -6   3    1.58    0.24
   3  -6  -3    1.29    0.18
   3  -6  -3    1.18    0.18
   3  -6  -3    1.34    0.21
  -3  -6   3    1.28    0.18
  -3   6   3    1.13    0.14
  -3   6   3    0.71    0.15
   3   6  -3    1.45    0.18
  -3   6   3    1.18    0.17
  -3   6   3    0.71    0.17
   3   6  -3    1.06    0.17
   2  -6  -3    4.46    0.29
   2  -6  -3    4.31    0.37
  -2  -6   3    4.17    0.32
  -2  -6   3    4.39    0.35
  -2  -6   3    4.67    0.29
   2  -6  -3    4.32    0.29
  -2  -6   3    4.77    0.36
   2  -6  -3    4.36    0.21
  -2   6   3    4.65    0.38
   2   6  -3    4.36    0.31
  -2   6   3    4.26    0.41
   2   6  -3    4.48    0.28
  -2   6   3    4.55    0.23
  -2   6   3    4.40    0.28
   2   6  -3    4.41    0.27
   1  -6  -3    3.78    0.35
  -1  -6   3    3.32    0.26
  -1  -6   3    3.29    0.25
   1  -6  -3    3.45    0.21
  -1  -6   3    3.52    0.32
  -1  -6   3    3.66    0.30
   1  -6  -3    3.58    0.26
   1   6  -3    3.55    0.41
  -1   6   3    3.68    0.24
  -1   6   3    3.24    0.24
  -1   6   3    3.69    0.37
   1   6  -3    3.43    0.25
  -1   6   3    3.67    0.39
   1   6  -3    3.68    0.34
   0  -6  -3    0.13    0.12
   0  -6   3    0.20    0.08
   0  -6  -3    0.20    0.16
   0  -6   3    0.14    0.13
   0  -6   3    0.08    0.12
   0   6   3    0.06    0.09
   0   6  -3    0.35    0.15
   0   6   3    0.15    0.08
   0   6  -3    0.34    0.19
   0   6   3    0.12    0.08
   0   6  -3    0.17    0.10
   0   6   3    0.13    0.10
   1  -6   3    3.34    0.23
   1  -6   3    3.50    0.30
   1  -6   3    3.07    0.23
  -1  -6  -3    3.27    0.29
  -1  -6  -3    3.39    0.35
  -1   6  -3    3.02    0.24
   1   6   3    3.32    0.30
   1   6   3    3.34    0.31
  -1   6  -3    3.50    0.26
   1   6   3    3.06    0.35
  -1   6  -3    3.28    0.31
  -1   6  -3    3.17    0.47
   1   6   3    3.20    0.26
  -2  -6  -3    7.67    0.41
   2  -6   3    8.01    0.43
   2  -6   3    7.97    0.26
  -2  -6  -3    8.22    0.38
  -2  -6  -3    8.43    0.42
   2  -6   3    8.09    0.34
  -2  -6  -3    7.58    0.49
  -2   6  -3    7.49    0.31
  -2   6  -3    8.10    0.49
  -2   6  -3    7.91    0.41
   2   6   3    8.04    0.45
   2   6   3    7.83    0.40
   2   6   3    7.32    0.38
  -2   6  -3    8.45    0.58
   2   6   3    7.69    0.53
  -3  -6  -3   55.30    1.49
   3  -6   3   53.86    1.02
  -3  -6  -3   53.36    1.17
  -3  -6  -3   53.18    0.97
  -3  -6  -3   54.37    1.25
   3  -6   3   54.83    1.23
  -3  -6  -3   55.07    1.19
  -3   6  -3   52.97    1.49
   3   6   3   54.98    1.17
   3   6   3   53.33    1.25
  -3   6  -3   55.04    1.54
   3   6   3   53.52    1.19
   3   6   3   54.97    1.58
  -3   6  -3   55.25    1.19
   4  -6   3   -0.04    0.15
  -4  -6  -3    0.02    0.14
  -4  -6  -3   -0.01    0.07
  -4  -6  -3   -0.02    0.10
  -4  -6  -3    0.07    0.15
  -4  -6  -3    0.10    0.18
   4   6   3    0.06    0.15
  -4   6  -3    0.09    0.14
  -4   6  -3    0.01    0.17
  -4   6  -3    0.04    0.13
  -5  -6  -3    6.08    0.39
  -5  -6  -3    6.30    0.49
   5  -6   3    6.41    0.44
  -5  -6  -3    6.08    0.38
  -5  -6  -3    5.58    0.52
   5   6   3    6.21    0.42
  -5   6  -3    6.65    0.58
  -5   6  -3    6.17    0.39
  -5   6  -3    6.00    0.56
  -6  -6  -3    0.00    0.19
  -6  -6  -3    0.15    0.16
  -6  -6  -3    0.15    0.23
   6  -6   3   -0.02    0.18
  -6   6  -3    0.18    0.17
  -6   6  -3    0.18    0.19
   6   6   3   -0.10    0.16
  -6   6  -3    0.01    0.15
  -7  -6  -3    0.07    0.28
   7  -6   3    0.21    0.23
   7  -6   3    0.10    0.27
  -7  -6  -3   -0.22    0.24
  -7   6  -3    0.06    0.21
  -7   6  -3   -0.08    0.17
   7   6   3    0.20    0.18
  -8  -6  -3    0.28    0.33
   8  -6   3    0.30    0.25
   8  -6   3    0.37    0.24
  -8   6  -3    0.38    0.27
   8   6   3    0.28    0.21
  -9  -6  -3    0.87    0.42
   9  -6   3    0.97    0.30
  -9   6  -3    1.02    0.42
   9   6   3    1.04    0.26
  10  -6   3    0.20    0.25
 -10  -6  -3    0.61    0.37
 -10   6  -3    0.45    0.33
 -11  -7   3   -0.20    0.27
 -11   7   3    0.25    0.35
 -10  -7   3    0.07    0.37
 -10   7   3    0.26    0.33
 -10   7   3    0.10    0.26
  -9  -7   3   -0.24    0.32
  -9   7   3    0.16    0.23
  -9   7   3    0.16    0.21
   8  -7  -3    2.27    0.25
  -8  -7   3    1.28    0.41
   8  -7  -3    2.30    0.43
  -8   7   3    1.64    0.43
  -8   7   3    1.34    0.36
  -7  -7   3    0.11    0.26
  -7  -7   3    0.19    0.14
   7  -7  -3    0.25    0.15
   7  -7  -3    0.21    0.26
  -7   7   3    0.05    0.14
   7   7  -3    0.33    0.14
  -7   7   3    0.15    0.20
  -7   7   3    0.17    0.17
  -6  -7   3    3.20    0.43
   6  -7  -3    3.34    0.29
   6  -7  -3    2.73    0.39
  -6   7   3    3.03    0.47
  -6   7   3    2.65    0.40
   6   7  -3    3.31    0.26
  -6   7   3    3.29    0.27
  -6   7   3    2.10    0.38
   5  -7  -3    2.16    0.24
  -5  -7   3    2.04    0.21
   5  -7  -3    2.24    0.25
  -5  -7   3    2.00    0.34
   5  -7  -3    2.66    0.36
  -5   7   3    1.29    0.29
  -5   7   3    2.15    0.20
  -5   7   3    1.94    0.21
   5   7  -3    2.02    0.23
   5   7  -3    1.78    0.21
  -5   7   3    2.35    0.33
   4  -7  -3    5.79    0.42
   4  -7  -3    5.56    0.34
  -4  -7   3    5.39    0.48
  -4  -7   3    5.40    0.31
   4  -7  -3    5.42    0.32
   4   7  -3    5.80    0.32
   4   7  -3    5.71    0.32
  -4   7   3    5.81    0.26
  -4   7   3    6.12    0.45
  -4   7   3    5.30    0.55
  -4   7   3    5.73    0.32
   3  -7  -3    1.52    0.22
  -3  -7   3    1.29    0.24
   3  -7  -3    1.53    0.13
  -3  -7   3    1.60    0.21
  -3  -7   3    1.09    0.20
   3  -7  -3    1.21    0.20
  -3   7   3    0.88    0.16
   3   7  -3    1.64    0.21
  -3   7   3    1.31    0.19
  -3   7   3    0.93    0.20
   3   7  -3    1.33    0.21
  -3   7   3    1.46    0.16
   2  -7  -3    2.37    0.23
  -2  -7   3    3.05    0.35
   2  -7  -3    2.65    0.18
   2  -7  -3    2.63    0.35
  -2  -7   3    2.65    0.28
  -2  -7   3    2.43    0.26
  -2  -7   3    2.52    0.25
  -2   7   3    2.56    0.39
   2   7  -3    2.43    0.25
   2   7  -3    2.88    0.27
  -2   7   3    2.96    0.20
  -2   7   3    2.55    0.32
  -2   7   3    2.41    0.24
  -1  -7   3   57.66    1.21
  -1  -7   3   57.15    1.17
   1  -7  -3   59.37    1.22
   1  -7  -3   57.23    1.43
  -1  -7   3   58.35    1.39
   1  -7  -3   57.28    1.02
  -1   7   3   58.41    1.02
   1   7  -3   58.09    1.19
   1   7  -3   56.73    1.30
   1   7  -3   56.01    1.59
  -1   7   3   59.19    1.48
  -1   7   3   56.87    1.60
  -1   7   3   58.64    1.19
   0  -7  -3   75.24    1.46
   0  -7   3   74.42    1.68
   0  -7   3   75.72    1.47
   0  -7  -3   74.33    1.70
   0  -7   3   76.11    1.35
   0   7  -3   72.86    1.89
   0   7   3   76.10    1.85
   0   7   3   75.65    1.78
   0   7  -3   75.10    1.64
   0   7   3   75.12    1.44
   0   7  -3   76.81    1.45
   1  -7   3    0.70    0.21
  -1  -7  -3    0.79    0.17
   1  -7   3    0.64    0.11
   1  -7   3    0.81    0.20
  -1  -7  -3    0.95    0.23
   1   7   3    0.64    0.16
  -1   7  -3    1.16    0.19
  -1   7  -3    0.78    0.19
  -1   7  -3    0.69    0.22
   1   7   3    0.62    0.14
   1   7   3    0.87    0.16
   1   7   3    0.88    0.20
  -2  -7  -3    6.37    0.37
  -2  -7  -3    6.22    0.45
   2  -7   3    6.29    0.30
   2  -7   3    6.32    0.39
   2  -7   3    6.16    0.24
  -2   7  -3    6.36    0.29
   2   7   3    5.97    0.39
   2   7   3    6.35    0.44
  -2   7  -3    5.83    0.57
   2   7   3    6.37    0.57
   2   7   3    6.18    0.38
  -2   7  -3    6.00    0.38
  -2   7  -3    6.83    0.50
  -3  -7  -3   14.04    0.70
   3  -7   3   13.46    0.44
  -3  -7  -3   13.31    0.56
   3  -7   3   13.68    0.58
  -3  -7  -3   13.78    0.50
  -3   7  -3   13.70    0.72
  -3   7  -3   13.55    0.77
   3   7   3   13.48    0.47
  -3   7  -3   13.97    0.55
   3   7   3   13.03    0.57
   3   7   3   13.48    0.62
  -4  -7  -3    2.30    0.23
  -4  -7  -3    2.38    0.35
   4  -7   3    1.95    0.30
  -4  -7  -3    2.01    0.27
  -4  -7  -3    1.65    0.30
   4  -7   3    2.14    0.24
  -4   7  -3    1.75    0.32
   4   7   3    2.10    0.29
  -4   7  -3    1.96    0.27
  -4   7  -3    1.32    0.25
  -5  -7  -3   29.76    1.20
  -5  -7  -3   28.83    0.94
   5  -7   3   30.01    0.95
  -5  -7  -3   29.22    0.82
  -5  -7  -3   27.86    0.84
   5   7   3   30.08    0.91
  -5   7  -3   28.99    0.87
  -5   7  -3   28.86    1.22
  -5   7  -3   29.98    1.19
   6  -7   3   -0.08    0.21
  -6  -7  -3   -0.08    0.25
  -6  -7  -3   -0.36    0.22
   6   7   3   -0.15    0.16
  -6   7  -3    0.00    0.16
  -6   7  -3    0.13    0.24
   7  -7   3    5.02    0.46
  -7  -7  -3    4.89    0.70
   7   7   3    5.25    0.43
  -7   7  -3    4.63    0.63
  -7   7  -3    4.98    0.64
  -8  -7  -3   -0.14    0.30
   8  -7   3   -0.13    0.23
   8  -7   3   -0.02    0.24
  -8   7  -3    0.06    0.31
   8   7   3   -0.23    0.16
   9  -7   3   -0.03    0.22
  -9  -7  -3    0.49    0.40
   9   7   3    0.35    0.23
  -9   7  -3    0.00    0.34
  10  -7   3    0.29    0.27
 -10  -7  -3    0.34    0.36
 -10   7  -3    0.42    0.42
 -11  -8   3   -0.25    0.28
 -10  -8   3   -0.45    0.33
 -10   8   3    0.24    0.36
 -10   8   3   -0.10    0.24
  -9  -8   3    2.05    0.53
  -9   8   3    1.91    0.49
  -9   8   3    1.34    0.36
   8  -8  -3    0.68    0.35
  -8  -8   3    0.99    0.33
   8  -8  -3    0.94    0.21
   8   8  -3    1.12    0.19
  -8   8   3    0.54    0.26
  -8   8   3    0.71    0.31
  -7  -8   3    0.00    0.19
   7  -8  -3   -0.03    0.18
   7  -8  -3    0.13    0.15
  -7   8   3   -0.03    0.12
  -7   8   3   -0.07    0.20
   7   8  -3    0.00    0.13
  -7   8   3    0.00    0.25
   6  -8  -3    0.26    0.16
   6  -8  -3    0.26    0.24
  -6  -8   3    0.11    0.25
   6   8  -3    0.06    0.14
  -6   8   3    0.22    0.12
  -6   8   3    0.29    0.20
  -6   8   3    0.14    0.16
   5  -8  -3    0.39    0.22
  -5  -8   3    0.37    0.15
   5  -8  -3    0.27    0.16
  -5  -8   3    0.11    0.23
  -5   8   3    0.35    0.14
  -5   8   3    0.27    0.08
   5   8  -3    0.27    0.15
  -5   8   3    0.18    0.15
   5   8  -3    0.44    0.16
  -5   8   3    0.16    0.10
   4  -8  -3    1.87    0.25
  -4  -8   3    1.30    0.23
  -4  -8   3    2.08    0.24
   4  -8  -3    2.21    0.25
  -4  -8   3    1.65    0.31
   4   8  -3    2.03    0.23
  -4   8   3    2.10    0.31
  -4   8   3    1.16    0.26
  -4   8   3    2.06    0.17
   4   8  -3    2.11    0.25
  -4   8   3    1.97    0.22
   3  -8  -3    0.43    0.06
  -3  -8   3    0.36    0.15
  -3  -8   3    0.61    0.17
  -3  -8   3    0.47    0.18
   3  -8  -3    0.51    0.17
  -3   8   3    0.45    0.14
  -3   8   3    0.60    0.16
  -3   8   3    0.42    0.16
   3   8  -3    0.55    0.17
  -3   8   3    0.49    0.08
   2  -8  -3    3.05    0.30
  -2  -8   3    3.36    0.29
  -2  -8   3    3.32    0.40
   2  -8  -3    3.41    0.20
  -2  -8   3    3.07    0.27
  -2  -8   3    2.87    0.30
   2  -8  -3    3.27    0.40
   2   8  -3    3.49    0.30
   2   8  -3    2.79    0.26
  -2   8   3    3.27    0.20
  -2   8   3    3.22    0.45
  -2   8   3    3.64    0.38
  -2   8   3    3.18    0.29
   1  -8  -3   12.25    0.51
   1  -8  -3   12.55    0.41
   1  -8  -3   13.00    0.66
  -1  -8   3   12.82    0.60
  -1  -8   3   12.77    0.50
  -1  -8   3   12.50    0.54
   1   8  -3   12.07    0.80
  -1   8   3   13.57    0.54
   1   8  -3   12.67    0.53
  -1   8   3   13.95    0.74
  -1   8   3   12.34    0.65
   1   8  -3   12.89    0.57
   0  -8   3    4.13    0.32
   0  -8  -3    4.31    0.35
   0  -8   3    4.05    0.29
   0  -8   3    4.64    0.42
   0  -8  -3    4.76    0.46
   0   8  -3    4.31    0.31
   0   8   3    4.44    0.48
   0   8  -3    4.07    0.39
   0   8  -3    4.83    0.52
   0   8   3    4.15    0.40
   0   8   3    4.25    0.31
   1  -8   3    6.88    0.32
   1  -8   3    6.92    0.43
  -1  -8  -3    7.08    0.49
   1  -8   3    6.68    0.46
  -1  -8  -3    6.89    0.40
   1   8   3    6.86    0.42
   1   8   3    6.85    0.47
  -1   8  -3    7.37    0.60
  -1   8  -3    6.96    0.39
   1   8   3    6.52    0.57
  -1   8  -3    7.20    0.48
  -2  -8  -3    4.76    0.34
   2  -8   3    4.63    0.27
  -2  -8  -3    4.64    0.43
   2  -8   3    4.49    0.23
   2  -8   3    4.85    0.36
  -2   8  -3    4.70    0.46
   2   8   3    4.79    0.48
   2   8   3    3.96    0.36
  -2   8  -3    5.11    0.29
  -2   8  -3    5.01    0.37
   2   8   3    4.53    0.54
  -2   8  -3    5.64    0.61
   2   8   3    4.73    0.37
  -3  -8  -3   24.79    0.80
   3  -8   3   24.96    0.83
  -3  -8  -3   26.29    1.01
   3  -8   3   24.53    0.61
  -3   8  -3   25.71    1.02
  -3   8  -3   25.30    1.06
  -3   8  -3   25.59    0.80
   3   8   3   25.15    0.82
  -3   8  -3   24.64    0.67
   3   8   3   24.82    0.92
   3   8   3   25.53    0.66
  -4  -8  -3    0.65    0.16
  -4  -8  -3    0.69    0.21
  -4  -8  -3    0.58    0.22
  -4  -8  -3    0.68    0.15
   4  -8   3    0.58    0.22
   4  -8   3    0.53    0.12
   4   8   3    0.62    0.21
  -4   8  -3    0.73    0.25
  -4   8  -3    0.48    0.18
   4   8   3    0.69    0.12
  -4   8  -3    0.90    0.20
  -5  -8  -3    5.18    0.36
  -5  -8  -3    5.45    0.45
   5  -8   3    5.87    0.47
  -5  -8  -3    5.39    0.64
  -5  -8  -3    5.47    0.41
  -5   8  -3    5.43    0.42
   5   8   3    5.20    0.43
  -5   8  -3    5.72    0.61
  -5   8  -3    5.59    0.58
   6  -8   3    2.97    0.40
  -6  -8  -3    2.62    0.44
  -6   8  -3    2.24    0.43
   6   8   3    3.19    0.38
  -6   8  -3    1.91    0.33
   7  -8   3    2.02    0.37
  -7  -8  -3    2.13    0.44
  -7   8  -3    1.81    0.41
   7   8   3    2.09    0.35
  -8  -8  -3    0.08    0.36
   8  -8   3   -0.07    0.21
   8   8   3    0.17    0.23
  -8   8  -3   -0.10    0.31
   9  -8   3    1.82    0.37
  -9  -8  -3    2.35    0.59
  -9   8  -3    2.00    0.54
   9   8   3    2.24    0.35
 -10  -8  -3    0.05    0.36
  10  -8   3   -0.35    0.22
 -10   8  -3    0.06    0.39
 -11  -9   3    0.01    0.44
 -10  -9   3    1.06    0.50
 -10   9   3    0.54    0.34
 -10   9   3    1.14    0.40
  -9  -9   3   -0.19    0.34
  -9   9   3   -0.06    0.23
  -9   9   3    0.33    0.31
   8  -9  -3    0.02    0.16
  -8  -9   3   -0.07    0.31
   8   9  -3    0.02    0.14
  -8   9   3   -0.12    0.15
  -8   9   3    0.10    0.29
  -7  -9   3    0.00    0.31
   7  -9  -3   -0.05    0.24
   7  -9  -3    0.23    0.19
   7   9  -3    0.41    0.19
  -7   9   3    0.17    0.23
  -7   9   3    0.17    0.25
   6  -9  -3    0.42    0.22
  -6  -9   3    0.12    0.27
   6  -9  -3    0.13    0.16
  -6   9   3    0.13    0.18
  -6   9   3    0.03    0.12
  -6   9   3    0.09    0.19
   6   9  -3    0.03    0.16
   5  -9  -3    0.67    0.22
   5  -9  -3    0.63    0.21
  -5  -9   3    0.50    0.28
  -5  -9   3    0.49    0.18
   5   9  -3    0.77    0.21
  -5   9   3    0.32    0.14
  -5   9   3    0.64    0.17
  -5   9   3    0.41    0.23
   4  -9  -3    0.01    0.14
  -4  -9   3    0.18    0.23
  -4  -9   3    0.30    0.15
  -4  -9   3   -0.15    0.14
  -4   9   3   -0.04    0.13
  -4   9   3    0.08    0.12
  -4   9   3    0.09    0.05
  -4   9   3    0.02    0.17
   4   9  -3    0.01    0.14
  -3  -9   3    3.32    0.32
   3  -9  -3    3.01    0.15
   3  -9  -3    3.19    0.32
  -3  -9   3    3.06    0.46
  -3  -9   3    3.01    0.27
  -3   9   3    2.73    0.43
  -3   9   3    3.02    0.17
  -3   9   3    3.47    0.39
  -3   9   3    3.06    0.30
   3   9  -3    3.34    0.32
  -2  -9   3    0.98    0.22
   2  -9  -3    0.63    0.24
  -2  -9   3    0.67    0.13
   2  -9  -3    0.57    0.19
  -2  -9   3    0.66    0.24
   2  -9  -3    0.48    0.08
  -2  -9   3    0.57    0.14
   2   9  -3    0.95    0.21
   2   9  -3    0.61    0.26
  -2   9   3    0.54    0.15
  -2   9   3    0.89    0.20
   2   9  -3    0.65    0.15
  -2   9   3    0.51    0.17
  -1  -9   3    2.53    0.27
  -1  -9   3    2.97    0.32
   1  -9  -3    2.51    0.35
   1  -9  -3    2.56    0.31
  -1  -9   3    2.64    0.34
   1   9  -3    2.42    0.26
   1   9  -3    2.81    0.39
  -1   9   3    2.61    0.30
  -1   9   3    3.24    0.42
   0  -9  -3   14.78    0.60
   0  -9   3   15.36    0.53
   0  -9   3   15.02    0.63
   0  -9  -3   14.44    0.75
   0  -9   3   14.25    0.69
   0   9   3   15.10    0.61
   0   9  -3   14.64    0.91
   0   9   3   14.97    0.78
   0   9  -3   14.63    0.64
   0   9  -3   14.12    0.58
   0   9   3   14.59    0.78
   1  -9   3    1.38    0.25
  -1  -9  -3    1.10    0.25
   1  -9   3    1.42    0.26
   1  -9   3    0.95    0.13
  -1  -9  -3    1.31    0.25
   1   9   3    1.01    0.21
  -1   9  -3    1.08    0.22
  -1   9  -3    0.83    0.24
   1   9   3    1.23    0.22
  -1   9  -3    1.56    0.26
   1   9   3    0.61    0.20
   2  -9   3    8.52    0.51
   2  -9   3    8.45    0.34
  -2  -9  -3    9.43    0.51
   2  -9   3    8.51    0.34
  -2  -9  -3    8.93    0.66
   2  -9   3    8.66    0.36
  -2   9  -3    8.52    0.46
   2   9   3    8.84    0.62
   2   9   3    8.66    0.49
  -2   9  -3    8.53    0.68
   2   9   3    7.95    0.44
  -2   9  -3    8.80    0.59
   2   9   3    8.87    0.65
   3  -9   3    1.47    0.29
  -3  -9  -3    1.25    0.32
  -3  -9  -3    1.48    0.27
   3  -9   3    1.06    0.13
   3   9   3    0.90    0.23
  -3   9  -3    1.01    0.28
   3   9   3    1.49    0.28
  -3   9  -3    1.06    0.24
  -3   9  -3    1.58    0.18
   3   9   3    1.49    0.19
  -3   9  -3    1.44    0.27
  -4  -9  -3    2.31    0.25
  -4  -9  -3    2.21    0.38
   4  -9   3    2.45    0.24
  -4  -9  -3    2.46    0.33
   4  -9   3    2.57    0.36
   4   9   3    2.34    0.19
  -4   9  -3    1.59    0.32
   4   9   3    2.31    0.29
   4   9   3    2.75    0.43
  -4   9  -3    2.27    0.33
  -4   9  -3    2.06    0.36
   5  -9   3    0.70    0.22
  -5  -9  -3    0.61    0.20
  -5  -9  -3    0.33    0.32
  -5  -9  -3    0.52    0.22
  -5   9  -3    0.39    0.21
   5   9   3    0.65    0.23
  -5   9  -3    0.25    0.22
  -5   9  -3    0.73    0.24
   6  -9   3    0.91    0.31
  -6  -9  -3    1.25    0.42
   6   9   3    1.46    0.32
  -6   9  -3    1.12    0.33
  -6   9  -3    0.92    0.29
  -7  -9  -3    0.42    0.36
   7  -9   3    0.39    0.29
  -7   9  -3    0.31    0.27
   7   9   3    0.30    0.22
  -7   9  -3    0.48    0.29
   8  -9   3    0.21    0.25
  -8  -9  -3   -0.08    0.34
   8   9   3    0.26    0.23
  -8   9  -3    0.06    0.33
   9  -9   3    0.58    0.32
  -9  -9  -3    0.95    0.48
   9   9   3    0.88    0.29
  -9   9  -3    0.43    0.42
  10  -9   3    0.85    0.34
 -10  -9  -3    0.64    0.52
 -10   9  -3    0.83    0.49
 -10 -10   3   -0.26    0.40
 -10  10   3    0.09    0.28
 -10  10   3    0.22    0.36
  -9 -10   3    2.04    0.50
  -9  10   3    1.67    0.45
  -9  10   3    2.37    0.55
  -8 -10   3   -0.17    0.36
   8 -10  -3    0.22    0.19
  -8  10   3    0.18    0.22
  -8  10   3    0.31    0.26
   8  10  -3    0.55    0.20
   7 -10  -3    0.00    0.26
   7 -10  -3    0.04    0.18
  -7 -10   3   -0.18    0.22
  -7  10   3   -0.03    0.23
   7  10  -3   -0.09    0.16
  -7  10   3    0.11    0.20
   6 -10  -3   -0.03    0.15
  -6 -10   3    0.16    0.23
   6 -10  -3   -0.26    0.20
   6  10  -3   -0.14    0.16
  -6  10   3   -0.16    0.19
  -6  10   3   -0.24    0.16
  -6  10   3   -0.02    0.12
   5 -10  -3    1.13    0.25
  -5 -10   3    1.28    0.36
  -5  10   3    1.46    0.25
  -5  10   3    1.10    0.33
   5  10  -3    0.98    0.23
  -5  10   3    0.80    0.28
  -5  10   3    0.63    0.18
   4 -10  -3    1.34    0.26
  -4 -10   3    1.75    0.27
  -4 -10   3    1.21    0.34
  -4  10   3    0.85    0.18
   4  10  -3    1.56    0.26
  -4  10   3    1.20    0.30
  -4  10   3    2.01    0.28
  -3 -10   3    2.30    0.31
  -3 -10   3    1.30    0.20
   3 -10  -3    1.88    0.29
   3 -10  -3    1.45    0.33
  -3 -10   3    2.03    0.21
  -3 -10   3    1.62    0.35
   3 -10  -3    1.97    0.11
  -3  10   3    1.86    0.28
  -3  10   3    1.19    0.20
  -3  10   3    1.40    0.30
   3  10  -3    1.96    0.28
   2 -10  -3   10.29    0.33
  -2 -10   3   10.30    0.68
  -2 -10   3    9.92    0.50
   2 -10  -3   10.08    0.51
  -2 -10   3   11.23    0.50
  -2 -10   3   10.38    0.52
   2 -10  -3   10.14    0.65
   2  10  -3   10.38    0.53
   2  10  -3   10.54    0.49
  -2  10   3   10.03    0.77
  -2  10   3   10.32    0.50
  -2  10   3   10.63    0.64
   2  10  -3   11.43    0.89
  -1 -10   3    0.19    0.22
   1 -10  -3    0.06    0.17
  -1 -10   3    0.12    0.17
   1 -10  -3    0.01    0.21
  -1 -10   3    0.13    0.10
   1  10  -3   -0.01    0.11
  -1  10   3    0.05    0.14
  -1  10   3    0.00    0.10
   1  10  -3    0.02    0.19
   1  10  -3    0.22    0.26
  -1  10   3   -0.01    0.15
   0 -10   3    1.66    0.27
   0 -10   3    0.92    0.14
   0 -10   3    1.13    0.24
   0 -10  -3    1.37    0.24
   0 -10  -3    1.30    0.27
   0  10   3    1.28    0.25
   0  10  -3    0.92    0.25
   0  10   3    0.85    0.21
   0  10  -3    1.11    0.22
   0  10   3    0.88    0.19
   0  10  -3    1.36    0.24
   1 -10   3    2.51    0.34
   1 -10   3    2.28    0.23
  -1 -10  -3    2.68    0.41
   1 -10   3    1.82    0.33
  -1 -10  -3    1.99    0.30
  -1  10  -3    1.63    0.30
   1  10   3    1.48    0.25
  -1  10  -3    2.40    0.33
   1  10   3    1.97    0.30
  -1  10  -3    2.33    0.36
   1  10   3    1.54    0.26
   2 -10   3    3.09    0.24
   2 -10   3    3.32    0.38
  -2 -10  -3    3.02    0.32
   2 -10   3    3.15    0.26
  -2 -10  -3    3.38    0.45
  -2  10  -3    3.61    0.37
   2  10   3    3.22    0.36
   2  10   3    3.24    0.47
   2  10   3    3.67    0.52
   2  10   3    2.24    0.33
  -2  10  -3    2.90    0.42
  -3 -10  -3    2.06    0.36
   3 -10   3    2.52    0.24
   3 -10   3    2.19    0.35
  -3 -10  -3    2.63    0.35
   3  10   3    2.38    0.20
  -3  10  -3    2.68    0.39
   3  10   3    1.62    0.29
  -3  10  -3    1.54    0.30
  -3  10  -3    2.38    0.29
  -3  10  -3    2.66    0.20
   3  10   3    2.25    0.33
  -4 -10  -3    8.10    0.76
  -4 -10  -3    7.71    0.48
   4 -10   3    8.30    0.57
   4  10   3    8.88    0.70
  -4  10  -3    8.03    0.71
   4  10   3    8.23    0.54
  -4  10  -3    7.64    0.51
  -4  10  -3    7.44    0.79
  -5 -10  -3    2.43    0.31
  -5 -10  -3    2.65    0.36
   5 -10   3    2.58    0.40
  -5 -10  -3    2.09    0.46
  -5  10  -3    1.27    0.33
   5  10   3    2.19    0.36
  -5  10  -3    2.14    0.35
  -5  10  -3    1.80    0.36
  -6 -10  -3   -0.02    0.24
   6 -10   3   -0.04    0.23
  -6  10  -3    0.01    0.20
  -6  10  -3   -0.05    0.23
   6  10   3    0.10    0.21
   7 -10   3    0.66    0.29
  -7 -10  -3    0.05    0.35
  -7  10  -3    0.63    0.36
   7  10   3    0.42    0.24
  -7  10  -3   -0.07    0.27
   8 -10   3    0.86    0.31
  -8 -10  -3    1.06    0.42
  -8  10  -3    1.16    0.39
   8  10   3    1.14    0.31
  -9 -10  -3    0.53    0.47
   9 -10   3    0.77    0.33
   9  10   3    0.97    0.31
  -9  10  -3    0.57    0.43
  10 -10   3    0.15    0.30
 -10 -11   3   -0.62    0.45
 -10  11   3    0.28    0.35
 -10  11   3    0.26    0.30
  -9 -11   3   -0.39    0.27
  -9  11   3   -0.08    0.27
  -9  11   3   -0.23    0.19
   8 -11  -3    0.05    0.19
  -8 -11   3   -0.15    0.28
   8  11  -3    0.00    0.17
  -8  11   3    0.05    0.22
  -8  11   3   -0.08    0.25
  -7 -11   3    0.00    0.37
   7 -11  -3    0.54    0.34
   7 -11  -3    1.11    0.28
  -7  11   3    0.40    0.30
   7  11  -3    1.05    0.26
  -7  11   3    0.81    0.32
  -6 -11   3   -0.50    0.28
   6 -11  -3   -0.22    0.22
   6 -11  -3    0.07    0.18
  -6  11   3   -0.10    0.17
  -6  11   3   -0.11    0.22
   6  11  -3   -0.01    0.17
   5 -11  -3   -0.10    0.18
  -5 -11   3    0.10    0.31
  -5  11   3   -0.08    0.16
  -5  11   3   -0.02    0.13
  -5  11   3    0.01    0.16
   5  11  -3    0.04    0.19
  -4 -11   3    1.22    0.26
  -4 -11   3    0.95    0.35
   4 -11  -3    1.29    0.27
   4  11  -3    1.26    0.26
  -4  11   3    1.22    0.29
  -4  11   3    1.00    0.27
  -4  11   3    1.40    0.26
  -4  11   3    0.63    0.19
  -3 -11   3    7.18    0.52
  -3 -11   3    8.02    0.51
   3 -11  -3    7.05    0.65
  -3 -11   3    7.12    0.68
   3 -11  -3    7.32    0.47
  -3  11   3    7.69    0.48
   3  11  -3    6.93    0.48
  -3  11   3    7.63    0.77
  -3  11   3    7.27    0.57
  -2 -11   3    0.24    0.12
  -2 -11   3    0.07    0.18
   2 -11  -3    0.16    0.19
   2 -11  -3    0.09    0.07
   2 -11  -3    0.09    0.17
  -2 -11   3    0.28    0.26
  -2  11   3    0.09    0.14
  -2  11   3    0.01    0.13
   2  11  -3    0.13    0.16
   2  11  -3    0.04    0.28
  -2  11   3    0.02    0.16
   2  11  -3    0.12    0.17
   1 -11  -3    7.42    0.59
  -1 -11   3    7.83    0.44
  -1 -11   3    7.97    0.64
   1 -11  -3    7.42    0.47
  -1 -11   3    7.37    0.47
  -1  11   3    7.51    0.48
   1  11  -3    7.61    0.54
  -1  11   3    7.19    0.63
   1  11  -3    8.27    0.51
   1  11  -3    7.31    0.73
  -1  11   3    7.39    0.62
   0 -11  -3    9.80    0.67
   0 -11  -3   10.80    0.59
   0 -11   3   10.10    0.46
   0 -11   3    9.84    0.69
   0 -11   3   10.38    0.56
   0  11  -3   10.27    0.82
   0  11   3   10.94    0.57
   0  11   3   10.70    0.77
   0  11  -3   10.52    0.60
   0  11  -3   10.74    0.58
   0  11   3   10.25    0.67
   1 -11   3    0.23    0.18
   1 -11   3    0.69    0.21
   1 -11   3    0.11    0.08
  -1 -11  -3    0.41    0.29
  -1 -11  -3    0.27    0.16
   1  11   3    0.34    0.21
   1  11   3    0.22    0.19
   1  11   3    0.10    0.18
  -1  11  -3    0.19    0.17
  -1  11  -3    0.06    0.20
  -1  11  -3    0.31    0.16
   2 -11   3    1.97    0.31
   2 -11   3    1.74    0.26
  -2 -11  -3    1.88    0.36
  -2 -11  -3    1.92    0.30
   2 -11   3    1.91    0.21
   2  11   3    1.08    0.22
  -2  11  -3    1.19    0.35
   2  11   3    1.46    0.29
  -2  11  -3    1.81    0.29
  -2  11  -3    1.45    0.28
   2  11   3    1.93    0.30
  -3 -11  -3   11.35    0.85
  -3 -11  -3   11.40    0.62
   3 -11   3   11.07    0.40
   3 -11   3   10.83    0.64
  -3  11  -3   11.44    0.96
   3  11   3   10.51    0.58
  -3  11  -3   11.47    0.59
   3  11   3   12.51    0.84
  -3  11  -3   10.55    0.75
   4 -11   3   20.44    0.89
  -4 -11  -3   20.46    1.07
  -4 -11  -3   19.24    0.78
   4  11   3   22.18    1.06
  -4  11  -3   20.37    0.84
  -4  11  -3   20.29    1.05
   4  11   3   21.87    0.87
  -4  11  -3   21.01    1.22
  -5 -11  -3   11.37    0.64
   5 -11   3   10.54    0.68
  -5 -11  -3   10.89    0.86
   5  11   3   10.55    0.64
  -5  11  -3   11.58    0.65
  -5  11  -3   10.41    0.96
  -5  11  -3   11.48    0.93
  -6 -11  -3    0.85    0.36
   6 -11   3    0.78    0.31
  -6  11  -3    0.13    0.28
   6  11   3    0.72    0.28
  -6  11  -3    0.91    0.37
  -7 -11  -3    1.81    0.54
   7 -11   3    1.97    0.41
  -7  11  -3    1.52    0.46
  -7  11  -3    0.97    0.34
   7  11   3    1.64    0.36
  -8 -11  -3   -0.01    0.31
   8 -11   3   -0.18    0.23
  -8  11  -3    0.02    0.26
   8  11   3    0.04    0.23
   9 -11   3   -0.03    0.25
  -9 -11  -3   -0.66    0.41
   9  11   3    0.30    0.26
  -9  11  -3   -0.09    0.29
  10 -11   3   -0.16    0.29
 -10 -12   3   -1.05    0.46
 -10  12   3   -0.08    0.24
   9 -12  -3    0.74    0.27
  -9 -12   3    0.58    0.42
  -9  12   3    0.42    0.35
  -9  12   3    0.77    0.41
   8 -12  -3    0.52    0.26
  -8 -12   3    0.02    0.32
  -8  12   3    0.18    0.33
   8  12  -3    0.72    0.24
  -8  12   3    0.33    0.34
   7 -12  -3    2.46    0.38
   7 -12  -3    2.95    0.52
  -7 -12   3    1.88    0.54
  -7  12   3    1.58    0.42
  -7  12   3    2.05    0.49
   7  12  -3    3.28    0.40
   6 -12  -3    1.14    0.36
   6 -12  -3    1.80    0.32
  -6 -12   3    1.15    0.45
  -6  12   3    0.86    0.31
  -6  12   3    1.26    0.38
   6  12  -3    2.21    0.35
   5 -12  -3    0.15    0.22
  -5 -12   3   -0.04    0.32
  -5  12   3    0.06    0.21
  -5  12   3    0.08    0.15
  -5  12   3    0.08    0.17
   5  12  -3    0.05    0.20
   4 -12  -3    6.15    0.50
  -4 -12   3    6.36    0.49
  -4 -12   3    6.10    0.64
  -4  12   3    6.37    0.68
  -4  12   3    6.82    0.60
  -4  12   3    5.68    0.71
  -4  12   3    5.70    0.42
   4  12  -3    6.43    0.49
  -3 -12   3   17.48    0.79
  -3 -12   3   15.89    0.70
   3 -12  -3   17.45    0.78
  -3 -12   3   16.46    0.97
   3 -12  -3   17.13    0.98
  -3  12   3   17.63    1.14
  -3  12   3   17.52    0.87
  -3  12   3   16.83    0.72
   3  12  -3   16.99    0.74
   2 -12  -3    4.61    0.46
  -2 -12   3    4.47    0.40
  -2 -12   3    4.78    0.63
   2 -12  -3    4.74    0.25
   2 -12  -3    4.22    0.51
  -2 -12   3    4.88    0.43
  -2  12   3    4.58    0.39
   2  12  -3    4.51    0.41
   2  12  -3    4.81    0.44
  -2  12   3    5.26    0.61
   2  12  -3    4.62    0.68
  -2  12   3    5.09    0.55
   1 -12  -3    1.95    0.39
  -1 -12   3    2.77    0.31
   1 -12  -3    2.16    0.32
  -1 -12   3    2.53    0.37
  -1 -12   3    2.06    0.39
  -1  12   3    1.43    0.28
  -1  12   3    1.45    0.26
   1  12  -3    2.69    0.37
   1  12  -3    1.87    0.30
  -1  12   3    2.82    0.32
   1  12  -3    1.68    0.41
   0 -12   3    2.15    0.39
   0 -12   3    3.01    0.35
   0 -12  -3    2.66    0.34
   0 -12  -3    2.10    0.37
   0 -12   3    2.63    0.27
   0  12   3    2.59    0.37
   0  12   3    1.62    0.26
   0  12   3    1.64    0.29
   0  12  -3    3.05    0.42
   0  12  -3    3.15    0.39
   0  12  -3    2.30    0.43
   1 -12   3    0.09    0.22
  -1 -12  -3    0.10    0.23
   1 -12   3    0.07    0.24
   1 -12   3    0.18    0.09
  -1 -12  -3    0.16    0.16
  -1  12  -3    0.01    0.20
  -1  12  -3    0.09    0.22
   1  12   3    0.13    0.19
   1  12   3    0.02    0.14
   1  12   3    0.13    0.20
  -1  12  -3    0.09    0.18
  -2 -12  -3    2.16    0.34
   2 -12   3    2.22    0.38
   2 -12   3    1.29    0.15
  -2 -12  -3    1.49    0.36
   2  12   3    2.22    0.33
  -2  12  -3    2.15    0.33
  -2  12  -3    1.36    0.34
   2  12   3    1.10    0.30
  -2  12  -3    1.48    0.28
   3 -12   3    0.25    0.10
  -3 -12  -3    0.58    0.26
  -3 -12  -3    0.22    0.35
   3 -12   3    0.20    0.26
  -3  12  -3    0.51    0.32
   3  12   3    0.49    0.28
  -3  12  -3    0.38    0.25
  -3  12  -3    0.69    0.24
   3  12   3    0.52    0.22
  -4 -12  -3   18.53    0.79
  -4 -12  -3   20.11    1.10
   4 -12   3   20.05    0.91
  -4  12  -3   18.38    0.83
  -4  12  -3   21.03    1.12
   4  12   3   19.59    0.86
   4  12   3   18.94    1.03
  -4  12  -3   20.08    1.27
  -5 -12  -3    1.40    0.47
  -5 -12  -3    1.44    0.34
   5 -12   3    1.32    0.37
  -5  12  -3    1.85    0.37
  -5  12  -3    0.89    0.35
  -5  12  -3    1.60    0.41
   5  12   3    1.66    0.36
   6 -12   3    2.55    0.45
  -6 -12  -3    2.65    0.58
  -6  12  -3    1.43    0.41
  -6  12  -3    2.01    0.48
   6  12   3    2.43    0.42
  -7 -12  -3    0.71    0.39
   7 -12   3    0.72    0.32
  -7  12  -3    0.66    0.33
   7  12   3    0.92    0.32
  -7  12  -3    0.05    0.30
   8 -12   3   -0.19    0.25
  -8 -12  -3   -0.11    0.32
   8  12   3   -0.03    0.26
  -8  12  -3   -0.37    0.31
   9 -12   3    0.55    0.35
  -9 -12  -3   -0.11    0.53
   9  12   3    0.82    0.32
  -9  12  -3    0.33    0.33
  10 -12   3    0.02    0.33
  10  12   3    0.81    0.32
 -10 -13   3   -0.61    0.51
 -10  13   3   -0.15    0.34
  -9 -13   3   -0.21    0.34
   9 -13  -3    0.16    0.24
  -9  13   3    0.71    0.42
  -9  13   3   -0.20    0.30
   8 -13  -3    0.27    0.24
  -8 -13   3   -0.52    0.28
  -8  13   3    0.59    0.39
   8  13  -3    0.35    0.24
  -8  13   3   -0.02    0.29
   7 -13  -3    4.63    0.51
  -7 -13   3    3.29    0.66
   7  13  -3    4.97    0.48
  -7  13   3    5.44    0.84
  -6 -13   3   13.64    1.10
   6 -13  -3   14.71    0.75
   6  13  -3   14.87    0.72
  -6  13   3   15.29    1.07
  -6  13   3   16.75    1.31
  -5 -13   3    2.47    0.54
   5 -13  -3    3.88    0.46
  -5  13   3    2.26    0.46
  -5  13   3    4.27    0.68
   5  13  -3    3.16    0.42
  -4 -13   3    1.96    0.48
  -4 -13   3    2.22    0.37
   4 -13  -3    1.60    0.35
  -4  13   3    1.01    0.23
  -4  13   3    1.39    0.36
   4  13  -3    1.62    0.34
  -4  13   3    2.39    0.37
  -4  13   3    1.22    0.32
   3 -13  -3    5.73    0.62
   3 -13  -3    5.67    0.54
  -3 -13   3    6.07    0.48
  -3 -13   3    6.30    0.66
  -3 -13   3    6.57    0.55
  -3  13   3    6.06    0.51
   3  13  -3    6.06    0.53
  -3  13   3    6.01    0.64
  -3  13   3    5.95    0.65
  -3  13   3    7.22    0.86
  -2 -13   3    5.82    0.47
   2 -13  -3    5.32    0.60
  -2 -13   3    5.79    0.47
   2 -13  -3    5.81    0.53
  -2 -13   3    6.13    0.71
   2  13  -3    5.99    0.51
   2  13  -3    6.30    0.96
  -2  13   3    5.72    0.67
  -2  13   3    6.17    0.62
   2  13  -3    5.52    0.47
  -2  13   3    5.76    0.50
   1 -13  -3   10.97    0.67
  -1 -13   3   10.79    0.55
  -1 -13   3   10.15    0.73
   1 -13  -3   10.26    0.76
  -1 -13   3   11.53    0.68
  -1  13   3   11.34    0.65
  -1  13   3   10.45    0.82
  -1  13   3   11.82    0.80
   1  13  -3   12.20    0.67
   1  13  -3   11.29    1.09
   1  13  -3   10.42    0.65
   0 -13  -3    0.03    0.17
   0 -13  -3    0.19    0.23
   0 -13   3    0.04    0.23
   0 -13   3    0.18    0.10
   0 -13   3    0.03    0.20
   0  13  -3    0.06    0.19
   0  13   3   -0.09    0.21
   0  13  -3   -0.01    0.32
   0  13   3    0.11    0.20
   0  13   3    0.15    0.16
   0  13  -3   -0.09    0.14
  -1 -13  -3    0.00    0.24
   1 -13   3    0.06    0.09
   1 -13   3    0.20    0.20
  -1 -13  -3    0.38    0.35
   1 -13   3    0.28    0.28
   1  13   3   -0.06    0.24
  -1  13  -3    0.13    0.18
   1  13   3    0.25    0.22
  -1  13  -3    0.12    0.20
  -1  13  -3    0.22    0.35
   1  13   3    0.20    0.19
   2 -13   3    2.35    0.41
   2 -13   3    2.61    0.26
  -2 -13  -3    1.76    0.46
   2 -13   3    2.45    0.39
  -2 -13  -3    2.52    0.38
   2  13   3    2.32    0.37
  -2  13  -3    1.58    0.33
   2  13   3    1.96    0.39
  -2  13  -3    1.65    0.44
  -2  13  -3    2.49    0.41
  -3 -13  -3    2.20    0.40
  -3 -13  -3    1.99    0.50
   3 -13   3    1.97    0.36
  -3  13  -3    2.25    0.40
  -3  13  -3    1.58    0.36
   3  13   3    1.92    0.35
  -3  13  -3    1.33    0.35
   3  13   3    1.37    0.35
   4 -13   3    1.57    0.39
  -4 -13  -3    0.99    0.37
  -4 -13  -3    1.61    0.36
   4  13   3    0.73    0.33
  -4  13  -3    0.56    0.29
   4  13   3    1.21    0.34
  -4  13  -3    1.08    0.31
  -4  13  -3    1.51    0.36
  -5 -13  -3    4.52    0.52
   5 -13   3    5.11    0.59
  -5 -13  -3    4.21    0.66
  -5  13  -3    4.59    0.51
  -5  13  -3    4.48    0.64
   5  13   3    5.91    0.57
  -5  13  -3    5.82    0.93
   6 -13   3    1.04    0.36
  -6 -13  -3    0.81    0.47
   6  13   3    1.27    0.35
  -6  13  -3    0.40    0.35
  -6  13  -3    0.54    0.31
  -7 -13  -3   -0.28    0.29
   7 -13   3    0.12    0.29
   7  13   3    0.01    0.24
  -7  13  -3   -0.08    0.25
  -7  13  -3   -0.27    0.29
   8 -13   3    0.10    0.30
  -8 -13  -3   -0.14    0.35
   8  13   3    0.00    0.28
  -8  13  -3   -0.06    0.37
  -9 -13  -3   -0.76    0.48
   9 -13   3    0.38    0.32
  -9  13  -3    0.05    0.45
   9  13   3    0.45    0.31
  10 -13   3   -0.33    0.30
  10  13   3   -0.06    0.28
   9 -14  -3    0.43    0.28
  -9 -14   3   -0.35    0.37
  -9  14   3    0.07    0.29
  -9  14   3    0.15    0.38
  -8 -14   3    0.68    0.44
   8 -14  -3    1.76    0.38
   8  14  -3    2.07    0.38
  -8  14   3    0.92    0.37
  -8  14   3    1.13    0.46
   7 -14  -3    0.01    0.25
  -7 -14   3   -0.43    0.42
  -7  14   3   -0.05    0.21
   7  14  -3    0.33    0.24
  -7  14   3    0.43    0.34
   6 -14  -3    2.93    0.44
  -6 -14   3    2.85    0.62
  -6  14   3    2.50    0.48
   6  14  -3    4.18    0.48
  -6  14   3    2.06    0.44
   5 -14  -3    1.62    0.36
  -5 -14   3    1.08    0.49
   5  14  -3    1.79    0.36
  -5  14   3    1.35    0.40
  -5  14   3    1.17    0.39
  -4 -14   3    3.80    0.47
   4 -14  -3    2.94    0.45
  -4 -14   3    2.26    0.32
  -4 -14   3    2.99    0.57
   4  14  -3    3.31    0.46
  -4  14   3    2.14    0.42
  -4  14   3    3.43    0.45
  -4  14   3    1.81    0.29
  -4  14   3    3.91    0.55
  -3 -14   3    5.69    0.78
  -3 -14   3    5.42    0.48
   3 -14  -3    5.26    0.54
   3 -14  -3    5.33    0.71
  -3 -14   3    5.00    0.47
  -3  14   3    5.68    0.86
  -3  14   3    4.59    0.61
  -3  14   3    4.96    0.64
   3  14  -3    5.06    0.53
  -3  14   3    5.45    0.52
   2 -14  -3    0.12    0.24
  -2 -14   3    0.27    0.26
  -2 -14   3    0.23    0.14
   2 -14  -3    0.15    0.20
  -2 -14   3    0.74    0.25
   2  14  -3    0.34    0.21
  -2  14   3   -0.27    0.19
  -2  14   3    0.32    0.27
   2  14  -3    0.24    0.24
   2  14  -3    0.31    0.29
  -2  14   3    0.01    0.19
  -2  14   3    0.15    0.25
   1 -14  -3    0.54    0.36
  -1 -14   3    0.96    0.33
  -1 -14   3    0.73    0.17
   1 -14  -3    0.63    0.26
  -1 -14   3    0.62    0.28
  -1  14   3    0.86    0.26
   1  14  -3    0.92    0.42
   1  14  -3    0.66    0.28
   1  14  -3    1.14    0.32
  -1  14   3    0.60    0.29
  -1  14   3    0.54    0.21
  -1  14   3    0.91    0.26
   0 -14   3    3.25    0.46
   0 -14  -3    2.66    0.46
   0 -14   3    3.04    0.49
   0 -14  -3    3.36    0.47
   0 -14   3    3.66    0.35
   0  14   3    2.07    0.37
   0  14   3    2.29    0.36
   0  14  -3    1.95    0.42
   0  14   3    4.69    0.50
   0  14   3    3.23    0.38
   0  14  -3    3.53    0.41
   0  14  -3    2.56    0.37
   1 -14   3    0.08    0.20
  -1 -14  -3    0.05    0.27
  -1 -14  -3    0.10    0.19
   1 -14   3    0.14    0.10
   1 -14   3   -0.22    0.26
   1  14   3    0.07    0.12
   1  14   3    0.04    0.17
   1  14   3    0.26    0.29
  -1  14  -3   -0.07    0.36
  -1  14  -3    0.06    0.18
  -1  14  -3   -0.05    0.21
  -2 -14  -3    0.93    0.34
   2 -14   3    0.74    0.14
   2 -14   3    0.97    0.37
   2 -14   3    1.34    0.38
  -2 -14  -3    0.84    0.44
  -2  14  -3    0.79    0.25
   2  14   3    0.54    0.34
  -2  14  -3    1.13    0.35
  -2  14  -3    0.82    0.34
   2  14   3    0.97    0.34
   3 -14   3   -0.25    0.25
  -3 -14  -3   -0.23    0.39
  -3 -14  -3    0.04    0.26
   3  14   3   -0.29    0.15
  -3  14  -3    0.02    0.19
  -3  14  -3    0.06    0.35
   3  14   3   -0.10    0.28
  -3  14  -3   -0.01    0.24
   4 -14   3    1.04    0.31
  -4 -14  -3    1.15    0.35
  -4 -14  -3    0.75    0.38
  -4  14  -3    0.93    0.36
  -4  14  -3    1.17    0.30
   4  14   3    0.57    0.32
  -4  14  -3    0.69    0.39
   4  14   3    1.46    0.37
  -5 -14  -3   -0.06    0.41
   5 -14   3    0.15    0.22
   5  14   3    0.36    0.29
  -5  14  -3   -0.21    0.32
  -5  14  -3   -0.22    0.28
  -5  14  -3    0.11    0.26
  -6 -14  -3   -0.39    0.39
   6 -14   3    0.26    0.23
   6  14   3   -0.02    0.25
  -6  14  -3   -0.19    0.33
  -6  14  -3   -0.37    0.30
   7 -14   3    0.29    0.32
  -7 -14  -3   -0.28    0.32
  -7  14  -3   -0.20    0.33
   7  14   3   -0.07    0.23
  -7  14  -3   -0.35    0.24
   8 -14   3    0.29    0.33
  -8 -14  -3    0.13    0.52
  -8  14  -3    0.29    0.34
   8  14   3    0.57    0.31
   9 -14   3    2.14    0.48
   9  14   3    2.20    0.43
  -9 -15   3   -1.19    0.49
   9 -15  -3   -0.05    0.26
  -9  15   3   -0.22    0.24
  -8 -15   3   -0.35    0.50
   8 -15  -3    0.50    0.33
  -8  15   3    0.36    0.38
  -8  15   3    0.47    0.33
   8  15  -3    0.48    0.30
   7 -15  -3    0.55    0.34
  -7 -15   3   -0.40    0.46
  -7  15   3    0.36    0.39
   7  15  -3    0.42    0.29
  -7  15   3    0.46    0.38
  -6 -15   3   -0.54    0.42
   6 -15  -3   -0.13    0.23
  -6  15   3   -0.03    0.20
  -6  15   3    0.01    0.23
   6  15  -3    0.25    0.27
   5 -15  -3    0.37    0.29
  -5 -15   3   -0.10    0.32
   5  15  -3    0.20    0.27
  -5  15   3    0.25    0.32
  -5  15   3    0.39    0.32
  -4 -15   3   -0.60    0.34
  -4 -15   3    0.18    0.19
   4 -15  -3   -0.05    0.26
   4  15  -3   -0.15    0.24
  -4  15   3    0.17    0.29
  -4  15   3    0.02    0.23
  -4  15   3   -0.16    0.21
   3 -15  -3   10.52    0.92
  -3 -15   3   10.46    0.70
   3 -15  -3    9.29    0.69
  -3 -15   3    9.48    0.83
  -3 -15   3    9.72    0.67
  -3  15   3   10.83    0.80
   3  15  -3    9.84    0.67
   3  15  -3   10.04    0.98
  -3  15   3   10.73    0.83
  -3  15   3    9.86    0.95
  -3  15   3   10.90    0.69
   2 -15  -3    9.31    0.69
  -2 -15   3    9.66    0.64
  -2 -15   3   10.21    0.63
  -2 -15   3    9.61    0.89
   2 -15  -3    9.96    0.91
  -2  15   3    9.92    0.79
  -2  15   3    9.99    0.73
   2  15  -3   10.66    0.70
   2  15  -3    9.56    0.99
  -2  15   3   10.11    1.02
  -2  15   3    9.76    0.67
   1 -15  -3    0.84    0.33
  -1 -15   3    1.13    0.35
  -1 -15   3    0.98    0.33
  -1 -15   3    0.92    0.19
   1 -15  -3    1.13    0.36
  -1  15   3    0.92    0.28
  -1  15   3    0.78    0.29
   1  15  -3    0.16    0.27
  -1  15   3    0.73    0.26
  -1  15   3    0.98    0.25
   1  15  -3    1.43    0.36
   1  15  -3    0.41    0.42
   0 -15   3    0.64    0.15
   0 -15  -3    0.91    0.35
   0 -15  -3    1.14    0.32
   0 -15   3    0.98    0.40
   0 -15   3    1.19    0.37
   0  15  -3    0.49    0.34
   0  15  -3    0.52    0.28
   0  15  -3    1.42    0.33
   0  15   3    0.93    0.37
   0  15   3    0.72    0.21
   0  15   3    1.28    0.31
   1 -15   3    2.83    0.51
   1 -15   3    2.81    0.32
  -1 -15  -3    2.46    0.45
  -1 -15  -3    2.33    0.47
   1 -15   3    2.62    0.43
  -1  15  -3    1.76    0.37
   1  15   3    2.19    0.32
  -1  15  -3    2.57    0.41
   1  15   3    1.76    0.43
  -1  15  -3    1.54    0.42
   1  15   3    3.30    0.48
  -2 -15  -3    1.56    0.36
   2 -15   3    1.69    0.45
  -2 -15  -3    1.07    0.40
   2 -15   3    1.85    0.43
   2  15   3    1.61    0.39
   2  15   3    0.86    0.38
  -2  15  -3    1.61    0.35
  -2  15  -3    0.84    0.45
  -2  15  -3    1.33    0.34
  -3 -15  -3    3.03    0.45
  -3 -15  -3    2.72    0.55
   3 -15   3    3.47    0.52
  -3  15  -3    2.86    0.47
   3  15   3    3.41    0.50
   3  15   3    1.87    0.44
  -3  15  -3    3.90    0.52
  -3  15  -3    2.02    0.52
   4 -15   3   -0.03    0.26
  -4 -15  -3   -0.09    0.23
  -4 -15  -3   -0.03    0.32
  -4  15  -3   -0.61    0.34
  -4  15  -3    0.10    0.21
   4  15   3   -0.29    0.28
  -4  15  -3    0.20    0.27
   4  15   3    0.07    0.25
   5 -15   3    0.78    0.36
  -5 -15  -3    0.42    0.48
  -5  15  -3    0.42    0.36
   5  15   3    0.89    0.34
  -5  15  -3    0.00    0.40
  -6 -15  -3    1.00    0.55
   6 -15   3    1.26    0.40
  -6  15  -3    0.31    0.43
   6  15   3    1.21    0.37
  -6  15  -3    0.82    0.36
  -7 -15  -3   -0.92    0.41
   7 -15   3   -0.35    0.27
  -7  15  -3   -0.04    0.27
  -7  15  -3   -0.45    0.23
   7  15   3    0.07    0.27
  -8 -15  -3   -0.70    0.49
   8 -15   3    0.27    0.35
  -8  15  -3   -0.29    0.40
   8  15   3    0.18    0.31
   9  15   3    0.66    0.38
   9 -16  -3    0.05    0.30
  -8 -16   3   -0.68    0.52
   8 -16  -3    0.45    0.34
   8  16  -3    0.30    0.32
  -8  16   3   -0.07    0.26
  -8  16   3    0.46    0.34
  -7 -16   3    3.50    0.77
   7 -16  -3    5.30    0.59
  -7  16   3    3.63    0.68
   7  16  -3    4.38    0.56
  -7  16   3    2.47    0.54
  -6 -16   3    1.40    0.60
   6 -16  -3    2.11    0.43
   6  16  -3    2.20    0.41
  -6  16   3    2.52    0.53
  -6  16   3    1.00    0.43
   5 -16  -3    0.16    0.28
  -5 -16   3    0.07    0.22
  -5 -16   3   -0.64    0.41
  -5  16   3   -0.04    0.22
   5  16  -3    0.37    0.29
  -5  16   3    0.06    0.20
   4 -16  -3    1.97    0.43
  -4 -16   3    1.51    0.31
  -4 -16   3    2.27    0.59
  -4  16   3    1.54    0.36
  -4  16   3    1.12    0.41
   4  16  -3    2.39    0.40
  -3 -16   3    2.15    0.54
  -3 -16   3    2.94    0.46
   3 -16  -3    2.24    0.51
   3 -16  -3    3.14    0.49
  -3 -16   3    1.90    0.30
  -3  16   3    1.61    0.30
  -3  16   3    1.77    0.41
   3  16  -3    1.75    0.48
   3  16  -3    3.08    0.48
  -3  16   3    3.02    0.46
  -3  16   3    2.21    0.40
   2 -16  -3    0.05    0.25
  -2 -16   3    0.36    0.18
  -2 -16   3   -0.07    0.34
   2 -16  -3    0.22    0.28
  -2 -16   3    0.16    0.27
  -2  16   3    0.04    0.19
  -2  16   3   -0.01    0.21
  -2  16   3   -0.02    0.17
   2  16  -3    0.07    0.21
   2  16  -3    0.05    0.29
  -2  16   3   -0.03    0.22
   1 -16  -3    0.51    0.32
  -1 -16   3    0.30    0.37
  -1 -16   3    0.44    0.16
  -1 -16   3    0.60    0.27
   1 -16  -3    0.35    0.32
  -1  16   3    0.49    0.31
   1  16  -3    0.22    0.42
   1  16  -3    0.37    0.24
  -1  16   3    0.30    0.23
  -1  16   3    0.48    0.33
  -1  16   3    0.25    0.20
   0 -16  -3    2.18    0.46
   0 -16   3    2.15    0.45
   0 -16   3    1.40    0.22
   0 -16   3    2.31    0.51
   0 -16  -3    1.57    0.43
   0  16   3    1.26    0.41
   0  16   3    1.78    0.28
   0  16  -3    1.29    0.50
   0  16  -3    2.41    0.46
   0  16   3    2.48    0.47
   0  16  -3    1.53    0.36
  -1 -16  -3   27.91    1.16
   1 -16   3   25.56    1.10
  -1 -16  -3   26.97    1.45
   1 -16   3   26.81    1.33
   1  16   3   29.89    1.63
  -1  16  -3   26.23    1.08
  -1  16  -3   26.13    1.69
   1  16   3   25.84    1.07
  -1  16  -3   27.02    1.15
   2 -16   3    7.20    0.84
  -2 -16  -3    6.42    0.94
   2 -16   3    7.94    0.71
  -2 -16  -3    6.61    0.66
   2  16   3    5.12    0.82
  -2  16  -3    5.87    0.95
  -2  16  -3    6.07    0.69
   2  16   3    6.98    0.59
  -2  16  -3    6.50    0.57
  -3 -16  -3    0.35    0.35
   3 -16   3    0.43    0.33
  -3 -16  -3    0.31    0.31
   3  16   3   -0.20    0.33
  -3  16  -3    0.48    0.32
   3  16   3    0.55    0.27
  -3  16  -3    0.24    0.27
  -3  16  -3    0.00    0.30
  -4 -16  -3    0.20    0.29
  -4 -16  -3   -0.37    0.42
   4 -16   3    0.22    0.31
   4  16   3   -0.01    0.26
  -4  16  -3    0.07    0.26
  -4  16  -3   -0.61    0.37
  -4  16  -3   -0.09    0.27
   4  16   3   -0.46    0.30
   5 -16   3    0.13    0.30
  -5 -16  -3   -0.23    0.32
   5  16   3   -0.12    0.26
  -5  16  -3   -0.12    0.21
  -5  16  -3   -0.80    0.35
   6 -16   3    1.95    0.42
  -6 -16  -3    1.53    0.53
   6  16   3    2.01    0.44
  -6  16  -3    0.83    0.42
  -6  16  -3    0.12    0.45
   7 -16   3   -0.15    0.30
  -7 -16  -3   -0.76    0.49
  -7  16  -3   -0.16    0.36
   7  16   3    0.43    0.31
   8 -16   3    0.64    0.41
   8  16   3    0.08    0.31
  -8  16  -3    0.37    0.39
   8 -17  -3    0.23    0.35
   8  17  -3    0.27    0.32
  -8  17   3    0.02    0.40
  -7 -17   3    0.11    0.27
  -7 -17   3   -0.49    0.36
   7 -17  -3    0.10    0.30
   7  17  -3    0.05    0.27
  -7  17   3    0.10    0.37
  -7  17   3   -0.26    0.33
   6 -17  -3    0.31    0.31
  -6 -17   3    0.19    0.24
  -6 -17   3   -0.41    0.34
   6  17  -3    0.10    0.29
  -6  17   3    0.52    0.38
  -6  17   3    0.03    0.27
   5 -17  -3   -0.08    0.27
  -5 -17   3   -0.98    0.42
  -5 -17   3   -0.07    0.19
   5  17  -3    0.08    0.28
  -5  17   3    0.09    0.28
  -5  17   3   -0.32    0.28
  -4 -17   3    0.03    0.19
  -4 -17   3   -0.39    0.41
   4 -17  -3   -0.10    0.27
  -4  17   3    0.07    0.24
   4  17  -3    0.40    0.31
  -4  17   3   -0.05    0.22
   3 -17  -3    0.98    0.32
  -3 -17   3    0.81    0.23
  -3 -17   3    0.65    0.46
   3 -17  -3    1.43    0.39
  -3 -17   3    1.28    0.38
   3  17  -3    1.39    0.39
  -3  17   3    1.49    0.37
   3  17  -3    0.55    0.44
  -3  17   3    0.45    0.37
  -3  17   3    0.85    0.30
  -2 -17   3    0.00    0.16
   2 -17  -3    0.08    0.26
  -2 -17   3    0.22    0.38
  -2 -17   3   -0.02    0.28
   2 -17  -3    0.32    0.31
  -2  17   3    0.27    0.23
  -2  17   3    0.16    0.21
   2  17  -3    0.11    0.29
  -2  17   3   -0.03    0.32
   2  17  -3    0.08    0.31
  -1 -17   3    0.76    0.21
   1 -17  -3    1.10    0.33
   1 -17  -3    0.80    0.45
  -1 -17   3    1.15    0.33
  -1 -17   3    1.11    0.45
  -1  17   3    0.94    0.35
  -1  17   3    1.17    0.38
   1  17  -3    1.35    0.35
  -1  17   3    0.94    0.27
   1  17  -3    0.71    0.39
   0 -17   3    1.16    0.35
   0 -17  -3    0.58    0.36
   0 -17   3    0.74    0.41
   0 -17  -3    0.34    0.33
   0 -17   3    0.69    0.18
   0  17  -3    1.21    0.40
   0  17  -3    0.32    0.35
   0  17   3    1.08    0.34
   0  17  -3    0.52    0.33
   0  17   3    0.57    0.32
  -1 -17  -3   10.01    0.78
   1 -17   3    8.85    0.70
   1 -17   3    8.49    0.82
  -1 -17  -3    9.78    1.03
  -1  17  -3    7.69    0.64
   1  17   3    9.02    1.17
  -1  17  -3    8.25    1.07
   1  17   3   10.00    0.77
  -1  17  -3    9.75    0.77
  -2 -17  -3   -0.04    0.22
   2 -17   3    0.35    0.33
   2 -17   3    0.19    0.32
  -2 -17  -3   -0.05    0.31
  -2  17  -3   -0.19    0.23
  -2  17  -3   -0.43    0.29
  -2  17  -3   -0.03    0.20
   2  17   3   -0.02    0.29
   2  17   3   -0.17    0.38
   3 -17   3    0.10    0.30
  -3 -17  -3    0.09    0.23
  -3 -17  -3   -0.47    0.43
  -3  17  -3   -0.10    0.24
   3  17   3    0.03    0.29
  -3  17  -3    0.38    0.31
  -3  17  -3   -0.35    0.30
  -4 -17  -3    0.03    0.21
  -4 -17  -3   -0.73    0.43
   4 -17   3   -0.12    0.31
  -4  17  -3    0.02    0.21
  -4  17  -3   -0.04    0.29
   4  17   3    0.12    0.28
   5 -17   3   -0.29    0.19
  -5 -17  -3   -0.21    0.36
  -5  17  -3    0.08    0.34
   5  17   3    0.18    0.31
  -6 -17  -3   -0.06    0.40
   6 -17   3   -0.04    0.32
   6  17   3   -0.06    0.28
  -6  17  -3   -0.26    0.34
   7 -17   3   -0.13    0.34
  -7  17  -3   -0.26    0.41
   7  17   3    0.14    0.34
   8  18  -3    0.73    0.34
   7 -18  -3    0.15    0.36
  -7 -18   3    0.30    0.23
  -7 -18   3   -1.19    0.51
  -7  18   3    0.36    0.41
   7  18  -3    0.01    0.29
  -7  18   3   -0.29    0.38
  -6 -18   3    0.29    0.27
   6 -18  -3    0.41    0.33
  -6 -18   3   -0.45    0.52
   6  18  -3    0.53    0.34
  -6  18   3    0.59    0.39
  -6  18   3    0.18    0.40
  -5 -18   3   -0.04    0.37
  -5 -18   3    0.06    0.18
   5 -18  -3    0.08    0.29
  -5  18   3   -0.22    0.34
   5  18  -3    0.52    0.33
  -5  18   3    0.35    0.32
  -4 -18   3   -0.37    0.43
   4 -18  -3    0.05    0.31
  -4 -18   3    0.41    0.23
   4  18  -3    0.30    0.31
  -4  18   3    0.16    0.26
  -4  18   3   -0.33    0.32
  -3 -18   3    0.87    0.30
  -3 -18   3    0.42    0.20
  -3 -18   3    0.27    0.33
   3 -18  -3    0.02    0.23
   3 -18  -3    0.38    0.28
   3  18  -3    0.10    0.43
  -3  18   3    0.51    0.27
   3  18  -3    0.09    0.23
  -3  18   3    0.43    0.31
  -3  18   3    0.03    0.26
   2 -18  -3   -0.13    0.33
  -2 -18   3    0.00    0.39
  -2 -18   3    0.10    0.24
  -2 -18   3    0.11    0.18
   2 -18  -3    0.14    0.23
   2  18  -3    0.15    0.34
  -2  18   3   -0.35    0.21
  -2  18   3    0.17    0.22
  -2  18   3   -0.09    0.17
   2  18  -3   -0.07    0.29
  -1 -18   3    0.54    0.19
   1 -18  -3    0.75    0.31
  -1 -18   3    0.96    0.44
  -1 -18   3    0.62    0.36
   1 -18  -3    0.46    0.34
  -1  18   3    0.90    0.31
  -1  18   3    0.16    0.38
   1  18  -3    0.42    0.38
   1  18  -3    0.97    0.38
   0 -18   3    0.83    0.44
   0 -18  -3    1.28    0.36
   0 -18  -3    0.93    0.40
   0 -18   3    0.85    0.34
   0  18   3    1.44    0.37
   0  18   3    0.35    0.42
   0  18  -3    0.43    0.39
   0  18  -3    1.63    0.43
  -1 -18  -3    1.98    0.51
   1 -18   3    2.69    0.53
  -1 -18  -3    2.47    0.46
   1 -18   3    2.92    0.58
  -1  18  -3    0.90    0.54
   1  18   3    1.61    0.52
  -1  18  -3    2.16    0.41
  -1  18  -3    3.45    0.56
   1  18   3    3.82    0.56
  -2 -18  -3    0.26    0.38
   2 -18   3    1.04    0.41
  -2 -18  -3    0.65    0.37
   2 -18   3    1.16    0.43
  -2  18  -3    0.07    0.27
  -2  18  -3    1.21    0.40
   2  18   3   -0.35    0.42
   2  18   3    0.91    0.38
  -2  18  -3   -0.69    0.44
  -3 -18  -3   -0.17    0.33
   3 -18   3    0.17    0.32
  -3 -18  -3    0.40    0.34
  -3  18  -3   -0.85    0.43
  -3  18  -3    0.30    0.32
  -3  18  -3   -0.11    0.27
   3  18   3    0.18    0.24
   4 -18   3    0.23    0.37
  -4 -18  -3   -0.01    0.38
  -4  18  -3    0.23    0.33
  -4  18  -3   -0.38    0.34
  -4  18  -3    0.59    0.29
   4  18   3   -0.62    0.34
   4  18   3    0.42    0.34
   5 -18   3    0.01    0.32
  -5 -18  -3   -0.70    0.51
   5  18   3    0.25    0.33
  -5  18  -3   -0.22    0.34
   6 -18   3   -0.11    0.35
  -6 -18  -3   -0.80    0.54
   6  18   3    0.54    0.37
  -6  18  -3   -0.06    0.27
  -7  18  -3   -0.29    0.27
   7  18   3   -0.17    0.31
  -7 -19   3    0.19    0.31
  -7  19   3   -0.10    0.36
   7  19  -3    0.10    0.31
   6 -19  -3    0.52    0.37
  -6 -19   3    0.43    0.28
  -6 -19   3   -0.86    0.52
   6  19  -3    0.78    0.36
  -6  19   3    0.27    0.36
  -6  19   3   -0.06    0.30
  -5 -19   3   -0.88    0.49
  -5 -19   3   -0.03    0.16
   5 -19  -3   -0.30    0.29
   5  19  -3    0.40    0.34
  -5  19   3   -0.34    0.25
  -5  19   3    0.01    0.21
   4 -19  -3    0.00    0.32
  -4 -19   3   -0.30    0.31
  -4 -19   3   -0.16    0.17
  -4  19   3   -0.14    0.27
  -4  19   3    0.11    0.28
   4  19  -3   -0.19    0.29
   3 -19  -3    0.36    0.29
  -3 -19   3    0.66    0.23
   3 -19  -3    1.20    0.43
  -3 -19   3    0.34    0.35
  -3  19   3    0.22    0.42
  -3  19   3    1.00    0.33
   3  19  -3    0.26    0.47
   3  19  -3    0.87    0.38
  -3  19   3    1.01    0.38
   2 -19  -3    0.40    0.29
  -2 -19   3    0.30    0.44
  -2 -19   3    0.13    0.18
  -2 -19   3    0.27    0.34
   2 -19  -3    0.29    0.32
   2  19  -3   -0.21    0.44
   2  19  -3    0.14    0.25
  -2  19   3   -0.01    0.39
  -2  19   3    0.33    0.26
   1 -19  -3   -0.06    0.31
  -1 -19   3   -0.10    0.27
   1 -19  -3   -0.17    0.24
  -1 -19   3   -0.20    0.30
  -1  19   3   -0.49    0.37
   1  19  -3   -0.78    0.42
  -1  19   3    0.05    0.22
   1  19  -3    0.01    0.23
   0 -19   3    0.00    0.26
   0 -19  -3   -0.09    0.28
   0 -19  -3    0.40    0.29
   0 -19   3    0.26    0.37
   0  19   3   -0.74    0.38
   0  19  -3    0.13    0.25
   0  19  -3   -0.36    0.48
   0  19   3    0.54    0.35
   1 -19   3    0.02    0.34
  -1 -19  -3   -0.15    0.31
   1 -19   3    0.29    0.30
  -1 -19  -3    0.41    0.35
  -1  19  -3   -0.83    0.45
  -1  19  -3    0.09    0.32
   1  19   3   -0.04    0.23
   2 -19   3   -0.01    0.25
   2 -19   3    0.44    0.29
  -2 -19  -3    0.04    0.23
  -2 -19  -3    0.18    0.48
  -2  19  -3   -0.53    0.33
   2  19   3   -0.02    0.23
  -2  19  -3    0.11    0.33
  -2  19  -3   -0.27    0.30
   3 -19   3    0.42    0.39
  -3 -19  -3    0.24    0.33
  -3 -19  -3   -0.26    0.50
   3  19   3   -0.78    0.42
   3  19   3    0.40    0.36
  -3  19  -3   -0.15    0.31
  -3  19  -3   -0.16    0.29
   4 -19   3    0.05    0.35
  -4 -19  -3   -0.61    0.51
   4  19   3   -0.22    0.29
  -4  19  -3   -0.11    0.30
   5 -19   3    0.41    0.39
  -5 -19  -3   -0.99    0.52
   5  19   3    0.21    0.36
  -5  19  -3   -0.16    0.34
   6 -19   3    0.04    0.40
  -6 -19  -3   -1.20    0.56
   6  19   3    0.52    0.40
  -6  19  -3    0.17    0.42
  -6 -20   3   -0.22    0.15
   6  20  -3    0.57    0.38
  -6  20   3    0.32    0.34
  -5 -20   3   -0.48    0.36
  -5 -20   3    0.32    0.26
   5 -20  -3    0.10    0.36
   5  20  -3    0.01    0.33
  -5  20   3   -0.13    0.29
  -4 -20   3   -0.02    0.20
  -4 -20   3   -0.39    0.47
   4 -20  -3    0.03    0.26
  -4  20   3   -0.54    0.40
   4  20  -3   -0.02    0.32
  -4  20   3   -0.16    0.23
  -3 -20   3    0.77    0.51
   3 -20  -3    1.10    0.46
  -3 -20   3    0.27    0.21
   3 -20  -3    0.61    0.32
   3  20  -3   -0.35    0.44
  -3  20   3    0.05    0.33
   3  20  -3    0.71    0.31
   2 -20  -3    0.01    0.24
  -2 -20   3    0.17    0.44
   2 -20  -3    0.05    0.39
  -2 -20   3   -0.08    0.24
  -2  20   3   -0.11    0.20
  -2  20   3   -0.51    0.40
   2  20  -3   -0.34    0.30
   1 -20  -3    0.31    0.42
  -1 -20   3   -0.16    0.26
  -1 -20   3   -0.21    0.31
   1 -20  -3    0.00    0.33
  -1  20   3   -0.25    0.30
   1  20  -3    0.92    0.41
  -1  20   3    0.15    0.32
   1  20  -3   -0.93    0.45
   0 -20  -3    0.50    0.47
   0 -20  -3    0.39    0.38
   0 -20   3    0.47    0.42
   0 -20   3    0.13    0.29
   0  20   3    0.84    0.40
   0  20  -3    0.54    0.40
   0  20   3   -0.80    0.43
   0  20  -3   -0.46    0.36
  -1 -20  -3   -0.36    0.29
   1 -20   3    0.00    0.26
   1 -20   3    0.46    0.39
  -1 -20  -3   -0.09    0.33
  -1  20  -3   -0.49    0.36
   1  20   3   -0.14    0.32
  -1  20  -3   -0.09    0.24
  -2 -20  -3    0.46    0.31
  -2 -20  -3   -0.84    0.41
   2 -20   3    0.30    0.38
   2  20   3   -0.19    0.32
  -2  20  -3   -0.68    0.36
  -2  20  -3    0.49    0.38
   3 -20   3    0.50    0.41
  -3 -20  -3    0.59    0.33
  -3 -20  -3    0.08    0.56
  -3  20  -3    0.59    0.41
  -3  20  -3    0.17    0.33
   3  20   3    0.68    0.42
  -3  20  -3   -0.32    0.40
   3  20   3   -0.91    0.46
  -4 -20  -3    0.20    0.47
   4 -20   3    0.50    0.41
  -4  20  -3   -0.01    0.37
   4  20   3    0.36    0.40
   5 -20   3    2.48    0.58
  -5 -20  -3    0.92    0.56
  -5  20  -3    1.21    0.50
  -5  20  -3   -0.63    0.62
   5  20   3    2.39    0.56
  -6  20  -3   -0.17    0.41
  -6 -21   3    0.26    0.23
  -6  21   3    0.38    0.40
  -5 -21   3   -0.70    0.51
  -5 -21   3    0.07    0.23
  -5  21   3   -0.08    0.31
  -4 -21   3   -0.07    0.21
  -4 -21   3   -0.44    0.49
   4 -21  -3    0.34    0.31
   4  21  -3    0.23    0.38
  -4  21   3   -0.84    0.40
   3 -21  -3    1.75    0.48
   3 -21  -3    1.16    0.41
  -3 -21   3    1.91    0.64
   3  21  -3    0.66    0.44
   3  21  -3    2.18    0.52
  -2 -21   3   -0.29    0.34
   2 -21  -3    0.15    0.28
   2 -21  -3    0.75    0.46
  -2 -21   3    0.08    0.45
   2  21  -3   -0.29    0.37
  -2  21   3   -0.37    0.33
  -2  21   3   -0.03    0.31
   2  21  -3   -0.03    0.25
  -1 -21   3    0.30    0.34
  -1 -21   3    0.04    0.37
   1 -21  -3    0.28    0.39
   1 -21  -3    0.67    0.47
   1  21  -3    0.31    0.30
   1  21  -3   -0.99    0.47
  -1  21   3   -0.30    0.35
  -1  21   3   -0.13    0.31
   0 -21  -3   -0.16    0.44
   0 -21   3    0.01    0.37
   0 -21  -3    0.53    0.40
   0 -21   3    0.32    0.40
   0  21  -3   -1.08    0.51
   0  21  -3   -0.24    0.23
   0  21   3    0.03    0.35
   1 -21   3    0.41    0.31
  -1 -21  -3    0.09    0.47
  -1 -21  -3   -0.01    0.26
   1 -21   3   -0.29    0.33
   1  21   3   -0.12    0.34
  -1  21  -3   -0.02    0.36
   2 -21   3   -0.12    0.36
  -2 -21  -3    0.22    0.41
  -2 -21  -3    0.11    0.36
  -2  21  -3    0.00    0.27
   2  21   3    0.18    0.37
  -3 -21  -3   -0.33    0.38
  -3 -21  -3    0.31    0.38
   3 -21   3   -0.07    0.28
  -3  21  -3   -0.03    0.26
   3  21   3   -0.07    0.27
  -4 -21  -3    1.14    0.73
   4 -21   3    1.98    0.50
   4  21   3    1.81    0.47
  -4  21  -3    1.39    0.51
  -5  21  -3   -0.36    0.40
  -5 -22   3    0.43    0.29
  -4 -22   3    0.10    0.42
   3 -22  -3    1.24    0.48
   3 -22  -3    0.16    0.31
  -3 -22   3    0.12    0.50
  -3  22   3   -0.61    0.52
   3  22  -3    0.72    0.42
   2 -22  -3    0.57    0.38
   2 -22  -3    0.18    0.41
  -2 -22   3    0.71    0.54
   2  22  -3    0.84    0.47
   2  22  -3   -0.64    0.54
  -2  22   3    0.63    0.40
   1 -22  -3   -0.13    0.27
  -1 -22   3    0.17    0.38
   1 -22  -3    0.55    0.38
  -1 -22   3    0.25    0.44
  -1  22   3    0.17    0.40
   1  22  -3    0.37    0.42
   0 -22   3    0.02    0.29
   0 -22  -3    0.46    0.50
   0 -22  -3   -0.30    0.36
   0 -22   3    0.00    0.27
   0  22  -3    0.19    0.40
   0  22   3   -0.15    0.25
   1 -22   3    0.38    0.40
  -1 -22  -3    0.46    0.34
   1 -22   3   -0.34    0.37
  -1 -22  -3   -0.29    0.47
   1  22   3    0.41    0.40
  -1  22  -3   -0.63    0.42
  -1  22  -3    0.08    0.39
   2 -22   3    0.09    0.31
  -2 -22  -3    0.64    0.44
  -2 -22  -3    0.13    0.56
  -2  22  -3    0.16    0.41
   2  22   3    0.43    0.35
  -3 -22  -3   -0.75    0.53
   3 -22   3   -0.14    0.40
  -3  22  -3   -0.05    0.35
   3  22   3   -0.23    0.36
  -2 -23   3    0.32    0.48
   1 -23  -3   -0.10    0.30
  -1 -23   3    0.35    0.45
   1 -23  -3    0.39    0.41
  -1 -23   3    0.54    0.50
  -1  23   3    0.27    0.40
   1  23  -3    0.47    0.36
   0 -23   3    0.37    0.45
   0 -23  -3   -0.32    0.26
   0 -23   3    0.00    0.42
   0 -23  -3    0.03    0.49
   0  23  -3    0.16    0.32
   0  23  -3   -0.95    0.41
   0  23   3    0.08    0.30
  -1 -23  -3    0.40    0.44
   1 -23   3    0.47    0.35
   1 -23   3    0.36    0.45
  -1  23  -3    0.62    0.47
   1  23   3    0.05    0.31
   2 -23   3    0.34    0.46
  -2 -23  -3    0.27    0.33
  -2  23  -3    0.12    0.41
  -1 -24   3   -0.55    0.40
  -1  24   3   -0.24    0.38
   0 -24   3   -0.17    0.32
  -1 -24  -3    0.20    0.47
  -2 -24  -3   -0.15    0.31
 -12   0   4    1.03    0.37
 -11   0   4    0.21    0.31
 -11   0   4    1.01    0.36
 -10   0   4    1.26    0.30
 -10   0   4    2.22    0.45
 -10   0   4    0.72    0.32
 -10   0   4    0.82    0.31
 -10   0   4    1.02    0.34
  -9   0   4    0.44    0.30
  -9   0   4    0.25    0.24
  -8   0   4    0.79    0.29
  -8   0   4    1.11    0.27
  -8   0   4    0.86    0.27
  -8   0   4    0.44    0.24
  -8   0   4    0.92    0.24
  -7   0   4   43.48    1.64
  -7   0   4   43.08    1.27
  -6   0   4   24.14    1.13
  -6   0   4   24.51    0.87
   5   0  -4    1.45    0.10
   5   0  -4    1.54    0.10
  -5   0   4    1.19    0.18
  -5   0   4    1.15    0.23
  -4   0   4   67.06    1.76
   4   0  -4   59.20    1.00
   4   0  -4   64.87    1.01
  -4   0   4   64.90    0.95
  -4   0   4   64.80    1.34
  -4   0   4   65.56    1.37
  -3   0   4    9.92    0.30
   3   0  -4    9.25    0.31
  -3   0   4    9.76    0.59
  -3   0   4    9.89    0.44
   3   0  -4    9.75    0.31
  -3   0   4    9.93    0.43
   2   0  -4    7.06    0.29
  -2   0   4    7.32    0.46
  -2   0   4    7.19    0.29
  -2   0   4    7.67    0.37
   2   0  -4    6.97    0.29
   1   0  -4  375.50    4.95
  -1   0   4  377.84    4.91
  -1   0   4  370.41    4.94
   1   0  -4  364.37    4.92
  -1   0   4  367.96    6.09
   0   0  -4   23.63    0.61
   0   0   4   24.05    0.64
   0   0  -4   25.13    0.51
   0   0   4   25.39    0.63
   0   0  -4   25.87    0.65
   0   0   4   25.19    0.78
   0   0  -4   23.85    0.76
  -1   0  -4  108.39    2.18
  -1   0  -4  111.48    1.80
   1   0   4  109.39    1.79
   1   0   4  109.65    1.81
   1   0   4  111.84    2.14
   2   0   4    0.39    0.08
   2   0   4    0.46    0.11
  -2   0  -4    0.45    0.16
  -2   0  -4    0.63    0.14
   2   0   4    0.37    0.11
   2   0   4    0.75    0.17
   3   0   4    2.57    0.32
   3   0   4    2.41    0.10
  -3   0  -4    2.90    0.40
   3   0   4    2.50    0.26
   3   0   4    2.41    0.27
  -4   0  -4    5.58    0.35
   4   0   4    5.50    0.46
   4   0   4    5.83    0.33
  -4   0  -4    6.04    0.51
   4   0   4    5.63    0.37
  -5   0  -4    0.80    0.20
  -5   0  -4    0.93    0.26
   5   0   4    0.90    0.21
   5   0   4    1.22    0.22
   6   0   4    0.16    0.17
   6   0   4    0.20    0.18
  -6   0  -4   -0.03    0.14
  -6   0  -4    0.12    0.24
  -7   0  -4    0.43    0.24
   7   0   4    0.51    0.22
   7   0   4    0.29    0.22
  -8   0  -4    2.95    0.50
  -8   0  -4    4.82    0.69
   8   0   4    3.88    0.42
   8   0   4    4.62    0.44
   9   0   4    1.29    0.37
   9   0   4    1.42    0.31
  -9   0  -4    1.15    0.38
  -9   0  -4    0.88    0.39
  10   0   4   -0.21    0.21
 -10   0  -4   -0.47    0.30
 -10   0  -4    0.87    0.39
 -12  -1   4    0.53    0.33
 -12   1   4    1.00    0.36
 -11  -1   4    1.11    0.32
 -11  -1   4    1.24    0.38
 -11  -1   4    0.63    0.34
 -11   1   4    0.53    0.33
 -11   1   4    1.72    0.44
 -10  -1   4    0.11    0.26
 -10  -1   4    0.18    0.24
 -10  -1   4    0.93    0.34
 -10  -1   4    0.39    0.25
 -10  -1   4   -0.01    0.25
 -10   1   4    0.66    0.29
 -10   1   4    0.31    0.24
 -10   1   4    0.24    0.29
 -10   1   4    0.34    0.28
 -10   1   4    0.42    0.24
  -9  -1   4   18.60    1.13
  -9  -1   4   19.57    1.08
  -9  -1   4   16.32    0.88
  -9  -1   4   19.36    1.27
  -9  -1   4   18.34    1.28
  -9   1   4   18.97    1.32
  -9   1   4   17.98    1.17
  -9   1   4   19.24    1.21
  -9   1   4   19.19    1.07
  -9   1   4   18.70    0.93
  -8  -1   4    1.26    0.32
  -8  -1   4    0.58    0.22
  -8  -1   4    0.55    0.24
  -8   1   4    0.44    0.21
  -8   1   4    0.47    0.24
  -8   1   4    0.58    0.21
  -8   1   4    0.42    0.24
  -7  -1   4    5.04    0.52
  -7  -1   4    4.81    0.66
  -7  -1   4    5.32    0.52
  -7   1   4    4.83    0.63
  -7   1   4    5.10    0.47
  -7   1   4    5.44    0.69
  -6  -1   4    1.15    0.24
  -6  -1   4    1.00    0.25
  -6  -1   4    1.22    0.21
  -6   1   4    0.92    0.23
  -6   1   4    0.79    0.18
  -5  -1   4   21.12    0.77
   5  -1  -4   20.95    0.41
  -5  -1   4   22.66    0.79
   5  -1  -4   20.77    0.40
  -5  -1   4   22.19    1.03
  -5   1   4   21.91    0.99
   5   1  -4   21.04    0.39
   5   1  -4   20.83    0.39
  -5   1   4   21.07    0.73
  -4  -1   4   93.35    1.32
  -4  -1   4   93.31    1.75
  -4  -1   4   94.55    2.25
  -4  -1   4   93.87    1.77
   4  -1  -4   91.60    1.38
  -4  -1   4   95.16    1.87
  -4   1   4   93.54    1.32
  -4   1   4   93.28    1.75
  -4   1   4   94.60    1.71
  -4   1   4   93.47    2.21
  -3  -1   4   -0.02    0.07
   3  -1  -4    0.05    0.08
  -3  -1   4    0.02    0.08
   3  -1  -4    0.02    0.07
  -3  -1   4    0.00    0.11
  -3  -1   4    0.01    0.07
  -3   1   4   -0.04    0.09
   3   1  -4    0.08    0.07
  -3   1   4    0.03    0.08
   3   1  -4    0.06    0.08
  -3   1   4    0.00    0.10
  -3   1   4    0.05    0.07
   2  -1  -4   32.61    0.69
   2  -1  -4   31.55    0.67
  -2  -1   4   32.24    0.80
  -2  -1   4   31.44    0.67
  -2  -1   4   31.47    0.63
  -2  -1   4   31.87    1.00
   2   1  -4   31.44    0.66
  -2   1   4   31.40    0.77
  -2   1   4   31.93    0.71
  -2   1   4   32.05    0.67
   2   1  -4   32.07    0.68
  -2   1   4   31.79    0.67
  -2   1   4   31.94    1.00
  -1  -1   4    0.48    0.10
  -1  -1   4    0.30    0.13
   1  -1  -4    0.52    0.14
  -1  -1   4    0.27    0.11
   1  -1  -4    0.34    0.13
   1   1  -4    0.32    0.17
  -1   1   4    0.35    0.09
   1   1  -4    0.23    0.13
   1   1  -4    0.14    0.12
  -1   1   4    0.30    0.12
  -1   1   4    0.44    0.13
   0  -1  -4    0.40    0.07
   0  -1  -4    0.37    0.13
   0  -1   4    0.34    0.10
   0  -1   4    0.24    0.09
   0  -1  -4    0.40    0.11
   0  -1   4    0.53    0.14
   0  -1  -4    0.26    0.17
   0   1   4    0.32    0.09
   0   1  -4    0.54    0.20
   0   1  -4    0.49    0.12
   0   1   4    0.60    0.14
   0   1   4    0.42    0.10
   0   1  -4    0.44    0.13
   1  -1   4    0.75    0.12
  -1  -1  -4    1.07    0.18
   1  -1   4    0.77    0.13
   1  -1   4    0.88    0.14
   1  -1   4    1.18    0.19
  -1  -1  -4    1.13    0.23
  -1   1  -4    1.23    0.24
   1   1   4    1.00    0.16
  -1   1  -4    0.98    0.17
   1   1   4    0.84    0.13
   1   1   4    0.67    0.13
  -1   1  -4    0.68    0.11
  -2  -1  -4   23.69    0.66
   2  -1   4   24.03    0.74
  -2  -1  -4   24.34    0.73
   2  -1   4   24.50    0.64
   2  -1   4   24.04    0.69
   2  -1   4   24.62    0.69
  -2  -1  -4   23.41    0.81
   2   1   4   24.31    0.80
  -2   1  -4   24.50    0.67
   2   1   4   23.09    0.67
  -2   1  -4   24.08    0.86
   2   1   4   24.20    0.69
   2   1   4   23.84    0.52
  -3  -1  -4   58.24    1.18
   3  -1   4   58.63    1.23
   3  -1   4   60.10    1.35
   3  -1   4   58.53    1.23
   3  -1   4   59.01    1.15
  -3  -1  -4   55.76    1.44
   3   1   4   57.29    1.03
   3   1   4   59.22    1.23
  -3   1  -4   58.80    1.53
  -3   1  -4   58.56    1.19
   3   1   4   57.77    1.24
   3   1   4   58.71    1.44
  -4  -1  -4   14.67    0.55
   4  -1   4   15.44    0.59
  -4  -1  -4   14.98    0.74
   4  -1   4   15.18    0.62
  -4   1  -4   14.80    0.73
  -4   1  -4   15.28    0.45
   4   1   4   14.54    0.56
  -4   1  -4   15.48    0.56
   4   1   4   14.81    0.51
   4   1   4   15.00    0.70
  -5  -1  -4    4.24    0.32
   5  -1   4    3.58    0.33
  -5  -1  -4    4.13    0.50
   5  -1   4    3.61    0.34
  -5   1  -4    3.74    0.50
   5   1   4    3.71    0.31
  -5   1  -4    3.37    0.30
  -5   1  -4    3.37    0.27
   5   1   4    3.34    0.32
   6  -1   4   10.73    0.58
   6  -1   4    9.94    0.54
  -6  -1  -4   11.19    0.77
  -6  -1  -4   10.19    0.49
  -6  -1  -4   10.14    0.70
  -6   1  -4   10.13    0.49
   6   1   4   10.84    0.56
  -6   1  -4   10.31    0.78
  -6   1  -4   10.99    0.47
   6   1   4   10.39    0.53
  -7  -1  -4    7.03    0.74
   7  -1   4    7.10    0.55
  -7  -1  -4    7.15    0.73
   7  -1   4    6.97    0.48
  -7   1  -4    7.17    0.68
   7   1   4    7.45    0.53
   7   1   4    6.72    0.47
   8  -1   4    1.88    0.38
  -8  -1  -4    2.16    0.47
  -8  -1  -4    1.52    0.40
   8  -1   4    2.41    0.34
   8   1   4    2.58    0.41
  -8   1  -4    2.29    0.47
   8   1   4    2.18    0.34
  -9  -1  -4   -0.34    0.28
  -9  -1  -4    0.16    0.30
   9  -1   4   -0.17    0.23
   9  -1   4   -0.09    0.20
   9   1   4   -0.54    0.19
  -9   1  -4    0.15    0.23
  -9   1  -4   -0.37    0.28
 -10  -1  -4   -0.58    0.30
  10  -1   4   -0.06    0.22
 -10  -1  -4    0.33    0.28
  10   1   4   -0.31    0.18
 -10   1  -4    0.30    0.33
 -10   1  -4   -0.31    0.33
 -11   1  -4   -0.48    0.36
 -12  -2   4    0.81    0.40
 -12   2   4    0.94    0.36
 -12   2   4    0.40    0.36
 -11  -2   4   -0.05    0.27
 -11  -2   4    0.10    0.18
 -11  -2   4    0.30    0.30
 -11   2   4    0.00    0.30
 -11   2   4    0.62    0.31
 -10  -2   4    0.41    0.28
 -10  -2   4    0.71    0.31
 -10  -2   4    0.39    0.28
 -10  -2   4    0.62    0.23
 -10  -2   4    1.32    0.37
 -10   2   4    1.01    0.38
 -10   2   4    0.31    0.27
 -10   2   4    1.21    0.36
  -9  -2   4    1.24    0.33
  -9  -2   4    1.77    0.40
  -9  -2   4    2.24    0.35
  -9  -2   4    1.63    0.38
  -9   2   4    1.78    0.43
  -9   2   4    1.66    0.29
  -9   2   4    1.75    0.40
  -9   2   4    1.71    0.35
  -8  -2   4    2.51    0.41
  -8  -2   4    2.38    0.34
  -8   2   4    2.45    0.44
  -8   2   4    2.01    0.35
  -8   2   4    3.73    0.45
  -8   2   4    2.36    0.44
  -7  -2   4    8.66    0.60
  -7  -2   4   10.18    0.66
  -7   2   4   10.04    0.88
  -7   2   4    9.36    0.58
  -7   2   4    9.57    0.77
  -6  -2   4   14.33    0.70
   6  -2  -4   13.71    0.23
  -6  -2   4   14.44    0.71
   6  -2  -4   13.28    0.23
  -6   2   4   14.93    0.86
  -6   2   4   13.72    0.94
  -6   2   4   14.46    0.64
  -5  -2   4   37.73    1.08
   5  -2  -4   35.95    0.65
   5  -2  -4   35.52    0.63
  -5  -2   4   37.24    1.07
  -5   2   4   37.89    1.30
  -5   2   4   34.38    0.48
  -5   2   4   36.23    0.96
  -5   2   4   36.39    1.42
   5   2  -4   35.83    0.62
   5   2  -4   36.62    0.62
  -4  -2   4    2.59    0.27
  -4  -2   4    2.80    0.29
  -4  -2   4    2.51    0.26
   4  -2  -4    2.77    0.27
  -4  -2   4    2.35    0.16
   4  -2  -4    2.57    0.18
  -4   2   4    3.02    0.36
   4   2  -4    2.43    0.17
  -4   2   4    2.53    0.26
  -4   2   4    2.48    0.26
  -4   2   4    2.73    0.16
  -3  -2   4    7.10    0.51
  -3  -2   4    7.24    0.28
   3  -2  -4    7.44    0.30
   3  -2  -4    7.46    0.29
  -3  -2   4    6.99    0.41
  -3  -2   4    7.32    0.33
  -3   2   4    7.24    0.27
   3   2  -4    7.40    0.29
   3   2  -4    7.08    0.28
  -3   2   4    7.76    0.37
  -3   2   4    7.74    0.51
  -3   2   4    7.16    0.35
  -2  -2   4    6.08    0.34
  -2  -2   4    6.21    0.46
  -2  -2   4    5.94    0.24
   2  -2  -4    6.21    0.28
  -2  -2   4    5.97    0.29
   2  -2  -4    6.26    0.29
  -2   2   4    6.02    0.41
  -2   2   4    5.84    0.29
   2   2  -4    5.77    0.27
   2   2  -4    6.07    0.28
  -2   2   4    5.83    0.32
  -2   2   4    6.16    0.28
  -2   2   4    6.12    0.27
  -1  -2   4   53.84    1.33
  -1  -2   4   54.24    0.94
  -1  -2   4   54.17    1.04
  -1  -2   4   53.60    1.08
   1  -2  -4   53.43    1.02
   1  -2  -4   54.67    1.01
   1  -2  -4   55.03    1.04
   1   2  -4   54.20    0.93
   1   2  -4   53.87    1.27
  -1   2   4   54.40    1.35
  -1   2   4   55.78    1.06
   1   2  -4   55.47    1.04
  -1   2   4   53.68    1.03
  -1   2   4   53.45    0.99
  -1   2   4   54.37    0.89
   1   2  -4   52.56    1.00
   0  -2  -4    7.90    0.30
   0  -2   4    8.03    0.36
   0  -2  -4    6.61    0.43
   0  -2   4    7.57    0.35
   0  -2  -4    7.69    0.33
   0  -2   4    8.10    0.42
   0   2   4    7.72    0.28
   0   2  -4    7.68    0.33
   0   2   4    7.57    0.44
   0   2   4    7.84    0.35
   0   2  -4    7.81    0.29
   0   2   4    7.69    0.34
   0   2   4    7.68    0.19
   0   2  -4    8.06    0.45
  -1  -2  -4   18.58    0.69
   1  -2   4   19.17    0.59
  -1  -2  -4   19.57    0.58
   1  -2   4   20.11    0.64
  -1  -2  -4   19.31    0.58
   1  -2   4   19.88    0.65
   1  -2   4   19.45    0.59
   1   2   4   20.01    0.74
   1   2   4   19.59    0.61
   1   2   4   19.44    0.57
  -1   2  -4   19.13    0.73
   1   2   4   19.40    0.58
  -1   2  -4   20.37    0.58
  -1   2  -4   20.63    0.64
   2  -2   4   32.20    0.83
   2  -2   4   33.79    0.85
   2  -2   4   33.12    0.86
   2  -2   4   33.28    0.82
  -2  -2  -4   32.58    0.89
  -2  -2  -4   33.09    0.80
  -2  -2  -4   33.62    0.99
   2   2   4   33.54    0.58
   2   2   4   31.98    0.82
   2   2   4   32.43    0.67
  -2   2  -4   31.34    0.79
   2   2   4   32.16    0.85
   2   2   4   32.05    0.99
  -2   2  -4   32.46    1.01
  -2   2  -4   32.75    0.85
   3  -2   4   36.87    0.91
  -3  -2  -4   34.92    1.05
  -3  -2  -4   35.27    0.86
   3  -2   4   36.70    0.88
  -3  -2  -4   36.19    1.08
   3  -2   4   36.29    0.92
   3  -2   4   37.65    0.95
   3   2   4   36.09    0.94
   3   2   4   35.86    0.91
  -3   2  -4   35.93    1.16
  -3   2  -4   37.35    0.89
  -3   2  -4   36.85    0.94
   3   2   4   35.26    0.72
   3   2   4   36.79    1.12
  -3   2  -4   36.16    0.89
  -4  -2  -4   12.30    0.67
  -4  -2  -4   12.63    0.50
   4  -2   4   12.39    0.54
  -4  -2  -4   12.01    0.63
   4  -2   4   11.92    0.52
   4  -2   4   12.30    0.46
  -4   2  -4   12.91    0.72
  -4   2  -4   11.82    0.49
  -4   2  -4   11.76    0.49
   4   2   4   11.90    0.45
   4   2   4   11.94    0.52
   4   2   4   12.66    0.68
   5  -2   4    6.00    0.41
  -5  -2  -4    5.51    0.49
  -5  -2  -4    5.80    0.37
  -5  -2  -4    6.07    0.56
  -5   2  -4    6.06    0.38
  -5   2  -4    6.32    0.55
   5   2   4    5.66    0.40
   5   2   4    5.79    0.36
  -5   2  -4    5.97    0.39
   6  -2   4   12.05    0.59
  -6  -2  -4   12.63    0.78
  -6  -2  -4   12.93    0.81
  -6  -2  -4   12.12    0.53
   6  -2   4   12.24    0.64
  -6   2  -4   12.70    0.56
   6   2   4   12.71    0.59
  -6   2  -4   12.90    0.55
  -6   2  -4   11.99    0.84
   6   2   4   12.21    0.58
  -7  -2  -4    3.45    0.52
   7  -2   4    3.06    0.39
  -7  -2  -4    3.88    0.60
   7  -2   4    3.31    0.45
  -7   2  -4    3.67    0.54
   7   2   4    3.35    0.40
   7   2   4    4.07    0.41
  -8  -2  -4    1.33    0.41
   8  -2   4    1.34    0.30
  -8  -2  -4    0.75    0.33
   8  -2   4    1.03    0.32
  -8   2  -4    0.83    0.37
   8   2   4    1.20    0.29
  -9  -2  -4    0.43    0.33
   9  -2   4    0.06    0.26
  -9  -2  -4   -0.60    0.26
   9  -2   4   -0.13    0.20
  -9   2  -4   -0.14    0.30
   9   2   4   -0.29    0.20
  10  -2   4    0.16    0.24
 -10  -2  -4    0.49    0.30
 -10   2  -4    0.32    0.26
  10   2   4   -0.23    0.18
 -10   2  -4   -0.12    0.36
 -11   2  -4   -0.02    0.31
 -12  -3   4    0.72    0.42
 -11  -3   4    0.09    0.26
 -11  -3   4    0.52    0.36
 -11  -3   4   -0.11    0.23
 -11   3   4   -0.09    0.30
 -11   3   4    0.78    0.32
 -10  -3   4    0.21    0.26
 -10  -3   4   -0.24    0.23
 -10  -3   4    0.68    0.32
 -10  -3   4    0.25    0.25
 -10   3   4    0.38    0.31
 -10   3   4    0.20    0.26
  -9  -3   4    0.90    0.28
  -9  -3   4    0.85    0.30
  -9  -3   4    1.03    0.35
  -9   3   4    0.60    0.25
  -9   3   4    1.11    0.38
  -9   3   4    0.71    0.32
  -9   3   4    0.75    0.22
  -8  -3   4   -0.13    0.16
  -8  -3   4    0.18    0.22
  -8  -3   4    0.13    0.17
  -8   3   4   -0.09    0.21
  -8   3   4   -0.11    0.17
  -8   3   4    0.10    0.14
  -8   3   4    0.06    0.16
   7  -3  -4    4.38    0.45
  -7  -3   4    4.35    0.45
  -7  -3   4    3.37    0.48
  -7   3   4    4.23    0.57
  -7   3   4    4.64    0.42
  -7   3   4    4.25    0.60
  -6  -3   4    5.45    0.49
   6  -3  -4    5.12    0.20
   6  -3  -4    5.00    0.48
  -6  -3   4    5.37    0.47
   6  -3  -4    5.05    0.20
  -6   3   4    5.00    0.55
  -6   3   4    4.59    0.63
   6   3  -4    5.06    0.16
   6   3  -4    4.99    0.16
  -6   3   4    5.25    0.39
   5  -3  -4   21.79    0.50
  -5  -3   4   22.59    0.82
  -5  -3   4   21.92    0.82
   5  -3  -4   21.82    0.50
   5  -3  -4   22.22    0.81
  -5  -3   4   22.08    0.39
   5   3  -4   22.63    0.48
  -5   3   4   22.98    1.11
  -5   3   4   21.99    0.42
   5   3  -4   22.19    0.48
  -5   3   4   22.84    0.98
  -5   3   4   22.55    0.71
  -4  -3   4   -0.06    0.07
  -4  -3   4   -0.12    0.11
   4  -3  -4    0.05    0.10
  -4  -3   4    0.12    0.11
   4  -3  -4    0.00    0.07
   4  -3  -4   -0.03    0.07
  -4   3   4    0.04    0.08
   4   3  -4   -0.01    0.04
   4   3  -4   -0.04    0.07
  -4   3   4   -0.05    0.06
  -4   3   4    0.04    0.10
  -4   3   4   -0.07    0.09
   3  -3  -4    1.14    0.15
  -3  -3   4    0.85    0.14
   3  -3  -4    0.90    0.14
   3  -3  -4    0.97    0.18
  -3  -3   4    0.81    0.15
  -3  -3   4    1.12    0.15
  -3   3   4    0.69    0.18
   3   3  -4    1.07    0.15
  -3   3   4    1.08    0.17
  -3   3   4    0.90    0.13
   3   3  -4    1.08    0.15
  -3   3   4    0.62    0.14
  -3   3   4    1.27    0.15
  -2  -3   4    0.58    0.11
   2  -3  -4    0.72    0.14
  -2  -3   4    0.56    0.14
   2  -3  -4    0.70    0.13
   2  -3  -4    0.57    0.13
  -2  -3   4    0.41    0.12
  -2  -3   4    0.44    0.10
  -2   3   4    0.50    0.12
   2   3  -4    0.54    0.13
  -2   3   4    0.58    0.13
  -2   3   4    0.31    0.12
   2   3  -4    0.43    0.09
  -2   3   4    0.66    0.16
   2   3  -4    0.72    0.14
  -2   3   4    0.44    0.10
  -2   3   4    0.63    0.12
  -1  -3   4   68.08    1.30
  -1  -3   4   68.94    1.25
  -1  -3   4   67.42    1.57
  -1  -3   4   69.51    1.25
   1  -3  -4   69.98    1.25
   1  -3  -4   67.56    1.23
   1  -3  -4   69.58    1.31
  -1   3   4   67.92    1.61
  -1   3   4   69.82    1.23
  -1   3   4   69.86    1.25
   1   3  -4   68.56    1.23
  -1   3   4   68.56    1.67
   1   3  -4   68.84    1.51
  -1   3   4   68.55    1.29
   1   3  -4   68.46    1.24
   1   3  -4   67.26    1.22
   0  -3  -4    2.33    0.22
   0  -3   4    2.29    0.21
   0  -3   4    2.12    0.23
   0  -3   4    2.09    0.24
   0  -3  -4    2.07    0.19
   0   3   4    2.25    0.24
   0   3   4    2.12    0.22
   0   3  -4    2.93    0.40
   0   3  -4    2.27    0.20
   0   3   4    2.19    0.21
   0   3  -4    2.70    0.21
   0   3   4    2.17    0.27
   0   3   4    2.21    0.18
  -1  -3  -4   45.82    1.06
   1  -3   4   47.49    1.09
  -1  -3  -4   47.24    1.00
  -1  -3  -4   45.24    1.14
   1  -3   4   47.15    0.99
   1  -3   4   46.83    1.02
   1   3   4   45.99    1.01
   1   3   4   47.52    1.27
  -1   3  -4   47.29    1.25
  -1   3  -4   47.13    0.99
  -1   3  -4   46.82    1.08
   1   3   4   47.87    1.08
   1   3   4   47.32    1.02
   2  -3   4   29.46    0.77
   2  -3   4   30.55    0.82
  -2  -3  -4   30.07    0.77
  -2  -3  -4   29.97    0.88
  -2  -3  -4   30.99    0.92
   2  -3   4   30.47    0.87
   2  -3   4   30.96    0.79
   2   3   4   30.38    0.68
   2   3   4   30.57    0.99
  -2   3  -4   30.36    0.78
  -2   3  -4   30.62    1.01
  -2   3  -4   30.79    0.79
   2   3   4   30.63    0.81
  -2   3  -4   30.48    0.87
   2   3   4   30.55    0.82
   3  -3   4    0.07    0.11
   3  -3   4    0.01    0.08
   3  -3   4    0.09    0.08
  -3  -3  -4    0.45    0.21
   3  -3   4    0.06    0.15
  -3  -3  -4    0.06    0.10
  -3  -3  -4    0.09    0.14
  -3   3  -4    0.12    0.12
   3   3   4    0.06    0.08
  -3   3  -4    0.13    0.07
   3   3   4    0.07    0.15
  -3   3  -4    0.26    0.15
   3   3   4    0.21    0.15
  -3   3  -4    0.14    0.11
   4  -3   4    2.41    0.25
   4  -3   4    2.57    0.31
  -4  -3  -4    2.12    0.26
  -4  -3  -4    1.88    0.29
   4  -3   4    1.70    0.21
  -4  -3  -4    2.21    0.31
   4   3   4    2.15    0.25
  -4   3  -4    2.09    0.26
  -4   3  -4    2.39    0.33
  -4   3  -4    1.68    0.30
  -4   3  -4    2.28    0.25
   4   3   4    2.65    0.23
   4   3   4    1.36    0.23
  -5  -3  -4    4.12    0.33
  -5  -3  -4    3.45    0.48
   5  -3   4    3.88    0.36
  -5  -3  -4    3.64    0.41
  -5   3  -4    3.21    0.44
  -5   3  -4    3.48    0.31
   5   3   4    3.73    0.35
  -5   3  -4    3.38    0.38
   6  -3   4   32.10    0.98
   6  -3   4   31.52    1.02
  -6  -3  -4   32.75    1.28
  -6  -3  -4   31.73    1.21
  -6  -3  -4   32.74    0.90
   6   3   4   32.67    0.96
  -6   3  -4   31.83    1.00
  -6   3  -4   35.01    1.40
  -6   3  -4   32.15    0.90
  -7  -3  -4   16.21    1.01
  -7  -3  -4   14.92    0.91
   7  -3   4   15.26    0.78
   7  -3   4   15.17    0.69
   7   3   4   14.93    0.67
  -7   3  -4   15.53    1.03
  -8  -3  -4    0.51    0.32
   8  -3   4    0.63    0.29
  -8  -3  -4    0.78    0.31
   8  -3   4    0.84    0.25
  -8   3  -4    0.83    0.37
   8   3   4    1.04    0.26
   9  -3   4   -0.16    0.25
  -9  -3  -4    0.49    0.35
   9  -3   4   -0.21    0.21
  -9  -3  -4   -0.42    0.27
   9   3   4    0.04    0.22
  -9   3  -4    0.23    0.35
 -10  -3  -4    0.61    0.38
  10  -3   4    0.09    0.21
 -10   3  -4   -0.43    0.33
  10   3   4   -0.05    0.20
 -11   3  -4   -0.55    0.38
 -11  -4   4   -0.02    0.31
 -11  -4   4    0.04    0.18
 -11  -4   4    0.07    0.29
 -11   4   4    0.45    0.36
 -10  -4   4    0.58    0.37
 -10  -4   4    0.07    0.16
 -10   4   4    0.24    0.22
 -10   4   4    0.27    0.25
  -9  -4   4    1.14    0.40
  -9  -4   4    1.09    0.32
  -9  -4   4    1.19    0.30
  -9   4   4    0.62    0.28
  -9   4   4    0.77    0.27
  -9   4   4    0.84    0.31
  -8  -4   4   -0.10    0.14
  -8  -4   4    0.09    0.19
   8  -4  -4    0.15    0.27
  -8  -4   4   -0.04    0.22
  -8   4   4   -0.07    0.16
  -8   4   4    0.19    0.18
  -8   4   4   -0.05    0.12
  -8   4   4    0.08    0.21
   7  -4  -4   -0.03    0.17
   7  -4  -4    0.06    0.07
  -7  -4   4   -0.20    0.20
  -7  -4   4    0.08    0.17
  -7   4   4    0.09    0.11
  -7   4   4    0.04    0.21
  -7   4   4   -0.08    0.16
   6  -4  -4    1.77    0.34
   6  -4  -4    1.71    0.16
   6  -4  -4    1.87    0.17
  -6  -4   4    1.18    0.21
  -6  -4   4    1.36    0.28
  -6   4   4    0.90    0.23
   6   4  -4    1.67    0.14
  -6   4   4    1.21    0.18
   6   4  -4    1.78    0.15
  -5  -4   4    0.23    0.12
  -5  -4   4    0.26    0.08
   5  -4  -4    0.16    0.14
   5  -4  -4    0.28    0.10
  -5  -4   4    0.03    0.15
   5   4  -4    0.16    0.08
   5   4  -4    0.18    0.10
  -5   4   4    0.27    0.08
  -5   4   4    0.06    0.09
  -5   4   4   -0.05    0.14
  -5   4   4    0.21    0.13
  -4  -4   4   27.16    0.87
   4  -4  -4   27.49    0.82
  -4  -4   4   28.94    0.88
   4  -4  -4   27.73    0.65
  -4  -4   4   27.52    0.62
   4  -4  -4   28.38    0.65
  -4   4   4   28.65    0.74
  -4   4   4   27.69    1.02
  -4   4   4   28.54    1.21
   4   4  -4   27.78    0.63
   4   4  -4   27.61    0.63
  -4   4   4   26.85    0.60
  -3  -4   4    0.04    0.10
   3  -4  -4    0.16    0.10
   3  -4  -4    0.08    0.09
   3  -4  -4    0.08    0.11
  -3  -4   4    0.10    0.12
  -3  -4   4    0.03    0.08
  -3   4   4    0.09    0.08
  -3   4   4    0.07    0.12
   3   4  -4    0.27    0.10
  -3   4   4    0.07    0.07
   3   4  -4    0.00    0.10
  -3   4   4    0.03    0.08
   2  -4  -4   16.27    0.49
   2  -4  -4   16.13    0.50
  -2  -4   4   16.60    0.51
   2  -4  -4   17.06    0.52
  -2  -4   4   16.69    0.53
  -2  -4   4   16.54    0.59
   2   4  -4   16.98    0.51
  -2   4   4   16.88    0.56
  -2   4   4   16.26    0.71
  -2   4   4   16.58    0.50
  -2   4   4   16.69    0.79
   2   4  -4   15.94    0.49
  -2   4   4   16.31    0.50
   2   4  -4   16.31    0.49
  -1  -4   4    8.78    0.36
  -1  -4   4    8.76    0.41
   1  -4  -4    9.06    0.39
   1  -4  -4    8.93    0.29
   1  -4  -4    8.47    0.38
   1  -4  -4    9.14    0.39
  -1  -4   4    8.63    0.38
  -1  -4   4    9.13    0.49
   1   4  -4    8.71    0.38
  -1   4   4   10.02    0.39
  -1   4   4    9.11    0.54
   1   4  -4    9.34    0.39
   1   4  -4    9.25    0.36
   1   4  -4    9.25    0.50
  -1   4   4    8.94    0.38
  -1   4   4    8.94    0.39
  -1   4   4    9.00    0.53
   0  -4   4    7.37    0.40
   0  -4   4    6.68    0.36
   0  -4  -4    6.90    0.34
   0  -4   4    6.52    0.33
   0  -4  -4    6.66    0.35
   0   4  -4    7.08    0.45
   0   4   4    6.80    0.34
   0   4  -4    6.75    0.35
   0   4   4    7.09    0.34
   0   4  -4    7.33    0.35
   0   4   4    6.83    0.48
   0   4   4    6.88    0.34
   0   4   4    6.86    0.41
  -1  -4  -4   -0.05    0.10
   1  -4   4   -0.02    0.13
   1  -4   4   -0.04    0.06
  -1  -4  -4   -0.06    0.05
  -1  -4  -4   -0.06    0.13
  -1  -4  -4   -0.09    0.08
   1  -4   4    0.00    0.06
  -1   4  -4    0.06    0.13
  -1   4  -4   -0.09    0.08
   1   4   4    0.08    0.13
  -1   4  -4    0.09    0.17
   1   4   4   -0.04    0.07
   1   4   4    0.09    0.13
   1   4   4   -0.03    0.05
  -2  -4  -4   10.85    0.55
   2  -4   4   10.07    0.48
   2  -4   4   10.19    0.43
  -2  -4  -4   10.01    0.45
  -2  -4  -4   10.39    0.39
   2  -4   4   10.34    0.40
  -2  -4  -4    9.92    0.50
   2   4   4   10.24    0.38
   2   4   4   10.18    0.45
  -2   4  -4   10.22    0.44
  -2   4  -4   11.31    0.57
   2   4   4    9.95    0.49
  -2   4  -4   10.44    0.57
   2   4   4   10.45    0.59
  -2   4  -4   10.72    0.40
   3  -4   4   20.45    0.69
  -3  -4  -4   21.10    0.79
   3  -4   4   21.29    0.59
   3  -4   4   20.52    0.64
  -3  -4  -4   20.65    0.79
  -3  -4  -4   20.33    0.65
  -3   4  -4   21.70    0.59
   3   4   4   21.13    0.48
  -3   4  -4   21.15    0.67
   3   4   4   20.80    0.69
  -3   4  -4   21.39    0.77
  -3   4  -4   20.91    0.87
   3   4   4   20.99    0.91
  -4  -4  -4    2.85    0.29
  -4  -4  -4    3.13    0.43
   4  -4   4    2.83    0.32
   4  -4   4    2.73    0.31
  -4  -4  -4    2.66    0.38
  -4   4  -4    2.98    0.46
  -4   4  -4    2.65    0.23
  -4   4  -4    2.84    0.39
   4   4   4    2.44    0.30
  -4   4  -4    2.85    0.29
  -5  -4  -4    5.64    0.54
  -5  -4  -4    5.73    0.38
   5  -4   4    5.37    0.41
  -5  -4  -4    5.77    0.55
   5   4   4    5.92    0.42
  -5   4  -4    5.62    0.61
  -5   4  -4    5.00    0.37
  -5   4  -4    5.60    0.34
  -5   4  -4    5.77    0.48
   6  -4   4   11.43    0.60
  -6  -4  -4   11.33    0.79
  -6  -4  -4   10.97    0.52
  -6  -4  -4   10.85    0.75
  -6   4  -4   11.22    0.86
   6   4   4   11.21    0.57
  -6   4  -4   10.56    0.54
  -6   4  -4   10.30    0.65
  -7  -4  -4    4.56    0.68
   7  -4   4    5.06    0.45
  -7  -4  -4    5.39    0.68
   7  -4   4    4.92    0.51
   7   4   4    4.85    0.46
  -7   4  -4    5.19    0.72
  -8  -4  -4   -0.10    0.29
   8  -4   4    0.02    0.22
   8  -4   4    0.30    0.29
  -8  -4  -4    0.31    0.25
   8   4   4    0.11    0.22
  -8   4  -4    0.02    0.21
   9  -4   4    2.68    0.39
  -9  -4  -4    3.34    0.61
  -9   4  -4    2.81    0.57
   9   4   4    2.95    0.40
 -10  -4  -4    0.76    0.42
  10  -4   4    0.36    0.24
  10   4   4    0.51    0.24
 -10   4  -4    0.13    0.40
 -11   4  -4   -0.26    0.43
 -11  -5   4    0.15    0.38
 -11  -5   4    0.00    0.25
 -11   5   4   -0.05    0.24
 -11   5   4   -0.06    0.23
 -10  -5   4    0.43    0.36
 -10  -5   4    0.18    0.25
 -10   5   4    0.47    0.34
 -10   5   4    0.43    0.30
  -9  -5   4    0.02    0.14
  -9  -5   4   -0.36    0.27
  -9   5   4    0.15    0.28
  -9   5   4    0.04    0.24
  -8  -5   4    0.07    0.15
  -8  -5   4    0.05    0.18
   8  -5  -4    0.07    0.21
  -8  -5   4   -0.19    0.22
  -8   5   4    0.05    0.13
  -8   5   4    0.08    0.24
  -8   5   4   -0.01    0.18
  -8   5   4   -0.16    0.20
  -7  -5   4    0.28    0.16
  -7  -5   4    0.23    0.25
   7  -5  -4    0.38    0.22
   7  -5  -4    0.40    0.12
  -7   5   4    0.01    0.15
  -7   5   4    0.24    0.14
  -7   5   4    0.36    0.20
   7   5  -4    0.44    0.09
   6  -5  -4    4.13    0.45
  -6  -5   4    4.81    0.50
  -6  -5   4    4.79    0.49
   6  -5  -4    4.30    0.26
  -6   5   4    4.26    0.50
   6   5  -4    4.01    0.23
  -6   5   4    4.40    0.34
  -6   5   4    4.71    0.59
   6   5  -4    4.40    0.24
   5  -5  -4    6.90    0.48
  -5  -5   4    6.03    0.27
   5  -5  -4    6.01    0.30
  -5  -5   4    6.63    0.49
  -5  -5   4    6.59    0.51
   5  -5  -4    6.69    0.31
  -5   5   4    6.04    0.52
  -5   5   4    6.11    0.36
  -5   5   4    5.89    0.27
  -5   5   4    6.32    0.66
   5   5  -4    6.69    0.31
  -4  -5   4    0.67    0.15
   4  -5  -4    1.05    0.16
  -4  -5   4    1.03    0.16
  -4  -5   4    0.95    0.21
   4  -5  -4    1.28    0.22
   4  -5  -4    1.09    0.16
  -4   5   4    1.14    0.15
   4   5  -4    1.26    0.17
  -4   5   4    0.86    0.13
   4   5  -4    1.11    0.16
  -4   5   4    0.62    0.18
  -4   5   4    0.63    0.15
  -3  -5   4    2.17    0.26
  -3  -5   4    2.47    0.22
  -3  -5   4    2.32    0.27
   3  -5  -4    2.46    0.25
   3  -5  -4    2.40    0.22
   3  -5  -4    2.51    0.22
  -3   5   4    2.25    0.34
  -3   5   4    2.80    0.23
  -3   5   4    2.29    0.20
   3   5  -4    2.41    0.22
   3   5  -4    2.18    0.22
   2  -5  -4   13.22    0.48
   2  -5  -4   13.59    0.48
  -2  -5   4   13.63    0.51
  -2  -5   4   13.35    0.55
   2  -5  -4   13.34    0.56
  -2  -5   4   13.40    0.47
   2  -5  -4   13.42    0.45
  -2   5   4   13.97    0.45
  -2   5   4   13.60    0.46
   2   5  -4   13.07    0.56
   2   5  -4   13.68    0.47
  -2   5   4   13.93    0.73
  -2   5   4   14.89    0.67
   2   5  -4   13.27    0.47
   1  -5  -4   14.32    0.39
   1  -5  -4   14.61    0.51
  -1  -5   4   14.98    0.53
  -1  -5   4   14.41    0.53
   1  -5  -4   14.82    0.55
  -1  -5   4   13.53    0.50
  -1   5   4   14.08    0.69
  -1   5   4   15.12    0.69
  -1   5   4   14.95    0.49
  -1   5   4   14.77    0.50
   1   5  -4   14.24    0.51
   1   5  -4   15.13    0.63
   1   5  -4   14.57    0.51
   0  -5  -4    6.67    0.19
   0  -5   4    6.91    0.36
   0  -5  -4    6.84    0.38
   0  -5  -4    7.10    0.40
   0  -5   4    6.39    0.38
   0  -5   4    6.62    0.38
   0  -5   4    6.97    0.40
   0   5   4    7.37    0.37
   0   5   4    6.60    0.37
   0   5   4    6.68    0.42
   0   5   4    6.70    0.50
   0   5  -4    6.50    0.34
   0   5  -4    6.53    0.45
  -1  -5  -4    0.03    0.14
   1  -5   4    0.39    0.14
  -1  -5  -4    0.12    0.07
   1  -5   4    0.13    0.07
   1  -5   4    0.11    0.09
  -1  -5  -4    0.21    0.14
   1   5   4    0.19    0.11
  -1   5  -4    0.13    0.15
   1   5   4    0.05    0.08
   1   5   4    0.21    0.12
  -1   5  -4    0.12    0.14
   1   5   4    0.09    0.08
  -1   5  -4    0.13    0.14
  -2  -5  -4    2.77    0.35
  -2  -5  -4    2.82    0.26
   2  -5   4    2.95    0.26
   2  -5   4    2.79    0.27
  -2  -5  -4    3.08    0.25
  -2  -5  -4    3.24    0.30
   2  -5   4    2.97    0.22
   2   5   4    2.48    0.28
   2   5   4    2.98    0.29
  -2   5  -4    2.90    0.41
   2   5   4    3.18    0.45
   2   5   4    3.10    0.26
  -2   5  -4    2.61    0.28
  -2   5  -4    3.13    0.42
  -3  -5  -4   10.98    0.48
   3  -5   4   10.20    0.52
  -3  -5  -4   10.92    0.58
   3  -5   4   11.09    0.46
  -3  -5  -4   11.01    0.39
  -3  -5  -4   10.89    0.56
   3  -5   4   11.02    0.38
  -3   5  -4   11.29    0.37
  -3   5  -4   11.35    0.51
   3   5   4   10.32    0.49
  -3   5  -4   10.82    0.64
   3   5   4   11.38    0.72
   3   5   4   11.03    0.42
[truncated: 686,519 more chars]
