# Supplementary material for: Crystal structure of 2-benzyl­amino-4-p-tolyl-6,7-di­hydro-5H-cyclo­penta­[b]pyridine-3-carbo­nitrile
Source: Acta Crystallogr E Crystallogr Commun. 2015 Jan 21;71(Pt 2):192–4. doi: 10.1107/S2056989015000572 (PMC4384633; doi:10.1107/S2056989015000572)
Supplement: Supplementary file 2 [file e-71-00192-Isup2.hkl]

#
# h,k,l, Fc-squared, Fo-squared, sigma(Fo-squared), status flag
#
data_I
_shelx_title ' CP4M in P2(1)/c'
_shelx_refln_list_code          4
_shelx_F_calc_maximum      168.12
_exptl_crystal_F_000       720.00
_reflns_d_resolution_high  0.8255

loop_
 _space_group_symop_operation_xyz
 'x, y, z'
 '-x, y+1/2, -z+1/2'
 '-x, -y, -z'
 'x, -y-1/2, z-1/2'

_cell_length_a     8.6826
_cell_length_b    17.7282
_cell_length_c    12.0400
_cell_angle_alpha  90.000
_cell_angle_beta   94.253
_cell_angle_gamma  90.000

_shelx_F_squared_multiplier     1.000

loop_
 _refln_index_h
 _refln_index_k
 _refln_index_l
 _refln_F_squared_calc
 _refln_F_squared_meas
 _refln_F_squared_sigma
 _refln_observed_status
   1   0   0       6798.06       6527.69       427.28 o
   2   0   0       2907.70       3010.33        17.25 o
   3   0   0        747.86        723.94         5.78 o
   4   0   0         26.77         25.47         1.76 o
   5   0   0        648.06        639.03         6.13 o
   6   0   0         70.39         71.21         2.40 o
   7   0   0        359.17        378.25         5.92 o
   8   0   0        415.42        435.92         8.02 o
   9   0   0         36.55         31.29        13.05 o
  10   0   0         60.47         63.37        12.17 o
   1   1   0         63.24         51.30         1.10 o
   2   1   0      11603.21      12106.93        50.43 o
   3   1   0       5573.97       5700.86        23.26 o
   4   1   0         70.57         59.38         1.55 o
   5   1   0         37.20         39.76         1.32 o
   6   1   0          8.06          9.03         0.67 o
   7   1   0        122.79        124.32         2.53 o
   8   1   0         80.12         85.15         3.58 o
   9   1   0          7.82          2.69         3.18 o
  10   1   0         30.20         34.28         5.01 o
   0   2   0       2198.69       1410.26        52.44 o
   1   2   0         57.89        103.57         0.86 o
   2   2   0       8899.04       9139.71        34.21 o
   3   2   0        455.12        403.58         3.09 o
   4   2   0        294.07        301.46         3.19 o
   5   2   0          4.80          1.79         0.54 o
   6   2   0         55.99         55.06         1.43 o
   7   2   0         99.00         85.95         3.02 o
   8   2   0         45.77         47.71         3.71 o
   9   2   0          0.81         -0.39         2.73 o
  10   2   0          0.44          2.97         4.82 o
   1   3   0       5553.17       5495.36        18.93 o
   2   3   0        116.88         93.17         1.24 o
   3   3   0         12.95         10.99         0.66 o
   4   3   0        612.78        642.70         4.91 o
   5   3   0          0.69         -0.02         0.46 o
   6   3   0          6.61          3.24         0.74 o
   7   3   0        270.92        265.88         5.13 o
   8   3   0        117.34        122.86         3.62 o
   9   3   0        116.60        137.94         8.28 o
  10   3   0          1.12          7.98         6.72 o
   0   4   0       1046.26        960.30         6.37 o
   1   4   0       2727.80       2480.45         9.67 o
   2   4   0        779.29        814.55         4.39 o
   3   4   0       1097.75       1249.36         6.81 o
   4   4   0          6.48          7.63         0.75 o
   5   4   0          6.95          7.10         0.77 o
   6   4   0        170.54        160.67         2.95 o
   7   4   0        116.60        116.79         3.67 o
   8   4   0         61.70         56.60         2.96 o
   9   4   0         23.67         21.85         4.58 o
  10   4   0          4.29         10.31         6.18 o
   1   5   0        794.95        868.46         4.70 o
   2   5   0        305.62        320.11         3.11 o
   3   5   0       1353.14       1339.06         7.52 o
   4   5   0        438.51        457.42         3.86 o
   5   5   0        154.05        183.36         2.72 o
   6   5   0         86.98        103.16         2.26 o
   7   5   0          0.43         -0.62         1.23 o
   8   5   0         27.20         30.14         2.44 o
   9   5   0          0.16         -1.61         3.21 o
  10   5   0          1.98         -0.32         5.70 o
   0   6   0       1133.95       1246.58        11.15 o
   1   6   0        517.34        477.67         3.47 o
   2   6   0         25.89         14.88         1.05 o
   3   6   0        333.67        324.09         2.90 o
   4   6   0         49.71         31.71         1.29 o
   5   6   0        142.15        137.98         2.43 o
   6   6   0         18.14         13.19         1.48 o
   7   6   0        248.19        264.60         5.75 o
   8   6   0         21.98         23.03         2.63 o
   9   6   0          6.56          6.18         3.92 o
  10   6   0         15.00         11.79         6.86 o
   1   7   0         18.48         14.66         0.95 o
   2   7   0        100.95        120.36         2.49 o
   3   7   0         32.68         22.55         1.37 o
   4   7   0         93.92         99.05         1.91 o
   5   7   0        111.78        106.43         2.27 o
   6   7   0          0.61         -0.50         0.99 o
   7   7   0         36.01         26.11         2.75 o
   8   7   0         27.55         22.58         2.75 o
   9   7   0         21.87         16.54         3.58 o
   0   8   0       1326.44       1335.95        14.02 o
   1   8   0          0.61          0.90         0.76 o
   2   8   0        302.44        293.56         3.97 o
   3   8   0          9.57          7.72         0.92 o
   4   8   0         60.80         61.36         2.40 o
   5   8   0         70.65         64.73         1.88 o
   6   8   0          6.38          3.12         1.84 o
   7   8   0          0.73          0.87         1.89 o
   8   8   0         66.71         65.58         4.28 o
   9   8   0          7.07          4.60         2.53 o
   1   9   0       1004.43       1053.80         8.81 o
   2   9   0         97.15         99.91         2.88 o
   3   9   0        325.58        332.46         4.56 o
   4   9   0        107.74        125.65         3.40 o
   5   9   0          4.99          4.92         1.12 o
   6   9   0          0.48         -1.00         1.99 o
   7   9   0          7.02          2.97         2.20 o
   8   9   0         46.34         50.39         5.44 o
   9   9   0          3.09          0.61         2.41 o
   0  10   0         92.52        101.53         3.95 o
   1  10   0          0.01          7.98         1.96 o
   2  10   0        290.13        298.13         5.26 o
   3  10   0        282.94        259.57         4.74 o
   4  10   0         80.62         79.57         3.01 o
   5  10   0        133.35        130.36         4.42 o
   6  10   0        296.18        312.79         8.43 o
   7  10   0          0.44         -0.85         2.53 o
   8  10   0         60.24         65.85         8.06 o
   9  10   0         11.99         13.01         3.34 o
   1  11   0          1.67          1.54         0.82 o
   2  11   0         60.97         60.69         2.54 o
   3  11   0         76.92         65.17         3.87 o
   4  11   0         68.67         62.50         3.41 o
   5  11   0         40.50         37.47         3.02 o
   6  11   0         73.88         82.31         8.42 o
   7  11   0         23.63         21.34         3.47 o
   8  11   0         19.62         17.01         3.70 o
   9  11   0         13.08         11.00         3.29 o
   0  12   0        596.71        645.84        10.83 o
   1  12   0        146.32        146.55         3.36 o
   2  12   0          1.23          1.16         0.67 o
   3  12   0         11.77         10.24         1.81 o
   4  12   0        104.29        106.64         4.44 o
   5  12   0         94.96         89.88         4.80 o
   6  12   0         75.15         71.89         7.70 o
   7  12   0          1.44         -0.35         2.68 o
   8  12   0          3.05         -0.78         2.99 o
   1  13   0        128.93        132.04         3.48 o
   2  13   0         72.95         67.28         3.43 o
   3  13   0          0.28         -0.61         1.61 o
   4  13   0        110.11         97.37         4.90 o
   5  13   0        418.78        492.16        11.61 o
   6  13   0         76.63         70.23         6.54 o
   7  13   0          0.12         -1.31         2.62 o
   8  13   0          1.89         -1.55         3.10 o
   0  14   0         19.48         20.74         2.91 o
   1  14   0        633.05        672.01         7.54 o
   2  14   0        784.13        819.67        10.53 o
   3  14   0        176.37        206.00         6.23 o
   4  14   0         27.56         22.18         2.77 o
   5  14   0        169.99        225.50         8.79 o
   6  14   0         59.42         58.35         6.11 o
   7  14   0          0.06          0.20         3.07 o
   1  15   0         39.39         55.23         2.79 o
   2  15   0        268.78        286.08         6.83 o
   3  15   0        153.85        185.43         5.92 o
   4  15   0         50.59         51.22         4.30 o
   5  15   0          1.23          1.69         2.98 o
   6  15   0         12.38          6.02         3.54 o
   7  15   0          3.33          2.43         3.51 o
   0  16   0         18.50          8.91         2.87 o
   1  16   0        100.84        126.57         6.08 o
   2  16   0         24.00         23.40         2.79 o
   3  16   0         15.21          9.85         2.43 o
   4  16   0         72.57         82.65         5.06 o
   5  16   0          0.25         -1.41         2.83 o
   6  16   0          6.32          1.10         3.41 o
   1  17   0         14.00         10.39         2.41 o
   2  17   0         98.69        112.81         5.46 o
   3  17   0          3.94          0.24         2.15 o
   4  17   0         18.28         10.42         3.16 o
   5  17   0          2.12         -0.87         3.43 o
   6  17   0         23.95         14.41         7.50 o
   0  18   0         24.73         27.33         5.61 o
   1  18   0          0.43         -0.27         2.34 o
   2  18   0          2.04          2.75         2.22 o
   3  18   0         10.71         10.80         2.64 o
   4  18   0          0.01         -1.46         2.93 o
   5  18   0          0.55         -1.83         3.65 o
   1  19   0          0.15          0.24         2.67 o
   2  19   0         15.84         15.41         2.93 o
   3  19   0          1.36         -1.30         2.59 o
   4  19   0         10.38          6.87         5.01 o
   0  20   0          8.56         12.84         5.62 o
   1  20   0          1.20          1.30         3.21 o
   2  20   0         10.24         16.03         3.53 o
   3  20   0          3.03         -0.95         3.06 o
   1  21   0         10.98          3.61         5.66 o
   2  21   0          5.76          7.43         3.34 o
 -10   1   1         19.11         27.05         5.19 o
  -9   1   1         80.75         87.89        10.12 o
  -8   1   1        189.10        214.87         9.65 o
  -7   1   1          1.81         -0.21         1.57 o
  -6   1   1         29.95         30.96         1.78 o
  -5   1   1         56.27         73.45         1.27 o
  -4   1   1         33.74         34.90         1.77 o
  -3   1   1         78.24         72.94         1.11 o
  -2   1   1        924.75        713.92         5.14 o
  -1   1   1        888.54        767.94         3.39 o
   0   1   1       5389.40       3822.05       114.71 o
   1   1   1       2437.82       2193.14         6.73 o
   2   1   1       1046.25        918.09         4.08 o
   3   1   1        129.04        121.72         1.63 o
   4   1   1          8.99          5.13         0.72 o
   5   1   1        134.48        145.50         2.25 o
   6   1   1          6.81          2.08         0.66 o
   7   1   1       1143.05       1186.70        10.78 o
   8   1   1        261.89        293.09         5.90 o
   9   1   1          8.39          4.16         3.22 o
  10   1   1          0.02         -1.38         5.52 o
 -10   2   1         49.88         56.79         7.47 o
  -9   2   1         34.79         33.60         3.44 o
  -8   2   1         49.25         43.05         3.49 o
  -7   2   1         90.11         87.01         2.50 o
  -6   2   1          0.92          0.77         0.57 o
  -5   2   1        100.40        106.99         1.41 o
  -4   2   1        666.23        596.42         3.36 o
  -3   2   1         61.76         55.52         1.43 o
  -2   2   1       2765.17       2728.71        12.06 o
  -1   2   1       2754.19       2651.60         9.16 o
   0   2   1       1082.15        940.49         5.96 o
   1   2   1       4221.96       3973.09        12.39 o
   2   2   1       2447.53       2302.31         8.44 o
   3   2   1       2181.19       2138.90         9.88 o
   4   2   1         39.07         32.18         1.17 o
   5   2   1         11.66         12.79         0.99 o
   6   2   1        236.44        258.04         3.43 o
   7   2   1        277.43        280.69         5.34 o
   8   2   1        139.80        147.10         4.56 o
   9   2   1         21.44         19.83         4.02 o
  10   2   1          9.63          9.41         4.85 o
 -10   3   1          2.08         13.27         9.25 o
  -9   3   1          2.94          1.61         2.58 o
  -8   3   1         35.77         33.46         2.51 o
  -7   3   1         10.83         11.75         1.08 o
  -6   3   1        168.62        177.54         2.65 o
  -5   3   1         31.81         28.77         1.10 o
  -4   3   1         35.09         24.94         1.06 o
  -3   3   1        192.39        161.20         2.02 o
  -2   3   1         25.69         16.45         0.79 o
  -1   3   1       1023.56        911.64         3.75 o
   0   3   1       3856.66       3834.65        12.16 o
   1   3   1       3164.02       3010.35         9.99 o
   2   3   1       3955.73       3786.37        14.61 o
   3   3   1       1008.16        962.82         5.41 o
   4   3   1        514.35        541.36         4.61 o
   5   3   1         41.26         36.34         1.67 o
   6   3   1         87.78         87.72         2.23 o
   7   3   1        108.09        110.64         3.80 o
   8   3   1        175.03        184.69         5.05 o
   9   3   1          0.46         -0.93         1.86 o
  10   3   1         24.22         20.98         6.42 o
 -10   4   1          0.07          2.27         5.45 o
  -9   4   1          3.79          2.47         2.72 o
  -8   4   1         25.15         23.86         1.76 o
  -7   4   1         14.56         11.29         1.47 o
  -6   4   1          3.49          2.81         0.66 o
  -5   4   1        155.93        179.07         2.76 o
  -4   4   1       1517.10       1560.67         8.84 o
  -3   4   1         81.68         99.72         1.87 o
  -2   4   1        349.51        313.07         2.61 o
  -1   4   1        151.62        167.01         1.40 o
   0   4   1       2651.99       2621.20         9.31 o
   1   4   1       2038.84       1990.14         7.13 o
   2   4   1       4365.52       4243.07        16.44 o
   3   4   1       1022.32        948.48         5.34 o
   4   4   1         87.93         92.44         1.97 o
   5   4   1        149.38        152.26         2.66 o
   6   4   1         36.56         40.72         1.71 o
   7   4   1        360.67        376.73         6.74 o
   8   4   1         55.18         51.77         3.08 o
   9   4   1         46.20         45.59         4.85 o
  10   4   1          5.67          6.63         9.38 o
 -10   5   1          0.10          0.36         5.70 o
  -9   5   1          1.64         -0.55         2.86 o
  -8   5   1          5.91          4.27         1.50 o
  -7   5   1         49.92         52.71         4.07 o
  -6   5   1         55.51         58.18         2.52 o
  -5   5   1         16.18         15.53         1.02 o
  -4   5   1        256.00        271.90         3.18 o
  -3   5   1        127.34        135.82         1.99 o
  -2   5   1        149.26        142.71         1.73 o
  -1   5   1       2472.94       2366.75        10.45 o
   0   5   1        691.91        711.10         3.87 o
   1   5   1          1.26          1.39         0.39 o
   2   5   1          0.88          1.57         0.53 o
   3   5   1          0.18          1.49         0.65 o
   4   5   1       1914.64       1864.93         9.87 o
   5   5   1         67.75         79.22         2.03 o
   6   5   1          6.22          3.61         0.90 o
   7   5   1          6.25          2.63         1.60 o
   8   5   1          5.81          3.45         1.75 o
   9   5   1          0.65         -1.08         2.16 o
  10   5   1          1.46          2.37         5.10 o
 -10   6   1          9.86          9.46         6.78 o
  -9   6   1         29.87         31.34         5.52 o
  -8   6   1         16.04         12.39         2.14 o
  -7   6   1        203.27        212.16         4.72 o
  -6   6   1          0.58         -0.46         0.92 o
  -5   6   1         67.68         75.57         1.98 o
  -4   6   1       1333.30       1432.68         8.42 o
  -3   6   1         21.16         28.09         1.07 o
  -2   6   1         57.66         54.44         1.43 o
  -1   6   1        173.47        170.22         2.02 o
   0   6   1        649.22        601.79         4.85 o
   1   6   1        123.52         87.11         1.86 o
   2   6   1       1498.43       1492.39         7.49 o
   3   6   1        416.23        395.42         3.77 o
   4   6   1       1646.76       1687.68         8.72 o
   5   6   1          1.22          0.51         0.67 o
   6   6   1         79.60         80.42         2.87 o
   7   6   1         22.17         17.98         2.59 o
   8   6   1          1.88         -0.92         1.83 o
   9   6   1          1.52         -0.36         2.43 o
  -9   7   1          1.29         -0.75         3.84 o
  -8   7   1         35.59         34.48         3.25 o
  -7   7   1         20.25         16.75         2.35 o
  -6   7   1          0.82         -0.11         0.88 o
  -5   7   1        404.79        436.81         3.99 o
  -4   7   1         83.63        108.74         1.68 o
  -3   7   1        748.17        755.70         5.22 o
  -2   7   1        311.02        346.52         3.51 o
  -1   7   1        377.97        353.18         3.51 o
   0   7   1        568.59        602.86         5.56 o
   1   7   1        111.27        100.56         2.12 o
   2   7   1        245.18        258.45         3.25 o
   3   7   1         27.16         28.44         1.55 o
   4   7   1          6.49         12.62         1.09 o
   5   7   1        147.07        145.52         2.77 o
   6   7   1        112.48        111.20         4.44 o
   7   7   1          0.26         -0.64         1.77 o
   8   7   1          0.20         -0.88         1.77 o
   9   7   1          2.52         -1.00         2.52 o
  -9   8   1         14.53         11.72         4.67 o
  -8   8   1        154.75        168.83         5.61 o
  -7   8   1         55.00         52.60         4.91 o
  -6   8   1         22.17         20.59         1.94 o
  -5   8   1        112.83        114.66         1.90 o
  -4   8   1         95.63         98.82         1.84 o
  -3   8   1        604.95        684.08         6.93 o
  -2   8   1        740.77        728.51         7.05 o
  -1   8   1       3588.23       3642.23        17.63 o
   0   8   1       1035.29       1206.99         8.50 o
   1   8   1        536.93        561.80         5.01 o
   2   8   1        318.15        289.56         3.57 o
   3   8   1          0.25          1.69         1.14 o
   4   8   1          1.32          3.25         0.82 o
   5   8   1         29.15         21.98         1.86 o
   6   8   1          5.67          3.99         2.05 o
   7   8   1          7.91          9.27         2.45 o
   8   8   1         12.41         10.75         2.51 o
   9   8   1          2.64          0.72         2.89 o
  -9   9   1         17.72         17.04         3.75 o
  -8   9   1          0.08          0.41         2.27 o
  -7   9   1        214.57        226.82         6.60 o
  -6   9   1         36.23         27.39         3.01 o
  -5   9   1        168.70        169.89         4.10 o
  -4   9   1         61.39         64.37         2.50 o
  -3   9   1        206.96        213.98         4.23 o
  -2   9   1        897.95        979.19         7.90 o
  -1   9   1        596.03        691.74         5.96 o
   0   9   1        136.16        159.74         3.28 o
   1   9   1         28.03         21.27         1.38 o
   2   9   1        218.66        229.03         3.34 o
   3   9   1        387.48        397.06         5.17 o
   4   9   1          0.12         -0.68         1.37 o
   5   9   1        141.56        126.14         4.24 o
   6   9   1          1.98          2.93         2.24 o
   7   9   1          8.43          5.61         2.54 o
   8   9   1          1.18          2.03         2.51 o
   9   9   1          1.03          2.10         2.98 o
  -9  10   1          0.60         -1.58         3.17 o
  -8  10   1         18.67         19.46         3.33 o
  -7  10   1         37.75         28.24         3.29 o
  -6  10   1          2.95          1.74         2.38 o
  -5  10   1         59.38         67.98         3.63 o
  -4  10   1        119.09        115.28         3.66 o
  -3  10   1          5.57          2.05         1.25 o
  -2  10   1          2.06          2.16         0.55 o
  -1  10   1        111.44        103.25         2.50 o
   0  10   1         91.61        102.70         2.63 o
   1  10   1        121.76        113.53         2.68 o
   2  10   1        196.69        198.02         3.04 o
   3  10   1         12.47         12.81         1.26 o
   4  10   1          1.73          0.72         1.49 o
   5  10   1          7.40          4.89         1.87 o
   6  10   1         91.27         89.38         5.45 o
   7  10   1          3.11          0.06         2.56 o
   8  10   1         51.14         53.47         4.60 o
   9  10   1          0.80          2.50         3.12 o
  -9  11   1          3.11          2.96         2.74 o
  -8  11   1          8.27          6.52         3.06 o
  -7  11   1         41.47         29.65         3.47 o
  -6  11   1         84.72         94.64         7.27 o
  -5  11   1          0.21         -0.74         1.49 o
  -4  11   1          6.81          5.44         1.51 o
  -3  11   1          7.38          8.37         1.56 o
  -2  11   1        293.11        289.47         3.25 o
  -1  11   1         39.37         38.32         1.85 o
   0  11   1          0.18          0.96         0.85 o
   1  11   1        271.33        313.10         4.47 o
   2  11   1         32.95         27.23         1.45 o
   3  11   1         15.55         13.97         1.42 o
   4  11   1         95.49         97.70         4.46 o
   5  11   1         55.07         63.83         3.63 o
   6  11   1          0.39         -1.19         2.39 o
   7  11   1         36.56         23.17         3.64 o
   8  11   1         22.49         19.46         3.61 o
  -8  12   1          0.10         -1.34         2.68 o
  -7  12   1         39.51         38.62         4.10 o
  -6  12   1         29.15         23.82         3.60 o
  -5  12   1         70.20         52.75         3.80 o
  -4  12   1        204.45        225.19         5.31 o
  -3  12   1        147.42        154.95         4.27 o
  -2  12   1         31.70         41.29         1.78 o
  -1  12   1          7.78          6.49         1.18 o
   0  12   1          1.30          2.16         1.11 o
   1  12   1         94.99         99.69         2.85 o
   2  12   1          0.25         -0.31         0.61 o
   3  12   1         25.07         21.68         2.37 o
   4  12   1         11.08         10.98         2.18 o
   5  12   1        168.44        174.48         5.73 o
   6  12   1        111.58        115.98         6.90 o
   7  12   1          3.75         -1.40         2.81 o
   8  12   1          0.29         -1.44         2.88 o
  -8  13   1          5.72          5.18         3.54 o
  -7  13   1         51.27         57.28         6.31 o
  -6  13   1          3.00         -0.68         2.49 o
  -5  13   1         59.52         44.25         4.31 o
  -4  13   1         58.98         60.74         3.70 o
  -3  13   1        256.64        281.34         5.79 o
  -2  13   1          3.99          2.41         0.84 o
  -1  13   1        491.47        514.03         7.07 o
   0  13   1          9.26          9.42         1.37 o
   1  13   1         54.15         40.87         2.20 o
   2  13   1        312.58        341.34         4.80 o
   3  13   1          9.16          6.27         2.02 o
   4  13   1         14.99         10.38         2.38 o
   5  13   1         24.52         23.56         3.40 o
   6  13   1          7.90          8.90         3.29 o
   7  13   1          0.21         -1.35         2.71 o
   8  13   1          3.18         -1.65         3.30 o
  -7  14   1         36.43         37.11         4.44 o
  -6  14   1          5.54          7.17         3.29 o
  -5  14   1          5.88          4.22         3.06 o
  -4  14   1          0.61         -1.14         2.28 o
  -3  14   1        188.89        202.57         5.87 o
  -2  14   1        262.27        308.79         6.74 o
  -1  14   1          0.13          5.90         1.79 o
   0  14   1          7.48          4.51         1.43 o
   1  14   1        353.61        368.99         5.69 o
   2  14   1       1511.16       1659.69        15.68 o
   3  14   1        134.29        135.27         5.43 o
   4  14   1         15.25         18.91         2.69 o
   5  14   1        152.74        182.23         8.33 o
   6  14   1         71.63         70.65         6.14 o
   7  14   1          0.38         -1.50         3.00 o
  -7  15   1          1.41         -1.58         3.17 o
  -6  15   1         15.14         14.48         3.64 o
  -5  15   1        238.42        299.10         9.79 o
  -4  15   1         18.84         23.99         3.16 o
  -3  15   1          3.41          1.58         2.02 o
  -2  15   1          4.75          3.68         2.06 o
  -1  15   1         72.70         74.28         3.97 o
   0  15   1        266.70        295.97         5.57 o
   1  15   1          8.69         14.55         1.80 o
   2  15   1        298.89        387.03         7.94 o
   3  15   1        173.87        191.98         6.40 o
   4  15   1        114.92        128.41         5.82 o
   5  15   1         71.17         80.68         6.13 o
   6  15   1         43.33         42.07         4.89 o
   7  15   1          1.80         -1.61         3.21 o
  -7  16   1          6.33         -1.10         3.68 o
  -6  16   1          5.03          3.52         3.75 o
  -5  16   1          1.86         -0.51         2.95 o
  -4  16   1          3.39          4.63         2.32 o
  -3  16   1         35.63         38.56         3.23 o
  -2  16   1          8.66          8.63         2.36 o
  -1  16   1         21.03         29.80         2.63 o
   0  16   1        166.45        214.53         5.13 o
   1  16   1         15.43         10.12         2.39 o
   2  16   1         75.43         65.42         6.11 o
   3  16   1          2.12          3.19         2.42 o
   4  16   1         23.21         21.40         3.20 o
   5  16   1          0.03         -1.39         2.77 o
   6  16   1          3.05         -1.64         3.28 o
  -6  17   1         19.50         18.80         5.33 o
  -5  17   1          8.40          0.39         3.41 o
  -4  17   1         21.51         18.73         3.27 o
  -3  17   1          1.77         -0.69         2.31 o
  -2  17   1         55.57         58.88         4.40 o
  -1  17   1         34.54         27.36         2.52 o
   0  17   1          3.13          1.74         2.52 o
   1  17   1         33.05         55.89         4.42 o
   2  17   1         26.66         26.89         3.04 o
   3  17   1          2.87          0.98         2.67 o
   4  17   1          2.91          0.01         2.35 o
   5  17   1          0.88         -1.42         2.85 o
   6  17   1          4.90          2.04         4.02 o
  -5  18   1          0.48         -1.64         3.28 o
  -4  18   1          1.46         -1.49         2.97 o
  -3  18   1          0.79         -0.10         2.23 o
  -2  18   1          2.84          3.84         1.96 o
  -1  18   1         16.54         17.82         2.42 o
   0  18   1         54.12         57.80         5.81 o
   1  18   1          8.58          7.85         2.66 o
   2  18   1         54.85         46.82         5.28 o
   3  18   1         22.36         19.52         4.21 o
   4  18   1          6.09          0.57         2.97 o
   5  18   1          0.36         -0.76         4.72 o
  -4  19   1          0.17         -1.51         3.02 o
  -3  19   1         20.72         13.25         3.00 o
  -2  19   1          2.01          0.68         2.11 o
  -1  19   1         17.90         21.93         3.70 o
   0  19   1          8.83          5.28         2.91 o
   1  19   1          7.67          5.78         3.24 o
   2  19   1          2.22          1.01         2.85 o
   3  19   1          1.53         -1.44         2.87 o
   4  19   1          0.52         -2.00         4.00 o
  -3  20   1          7.34          7.28         3.60 o
  -2  20   1          8.10         11.25         3.66 o
  -1  20   1          0.80         -1.52         3.03 o
   0  20   1          0.35         -1.37         2.74 o
   1  20   1          9.91          3.07         3.15 o
   2  20   1          0.76          0.97         3.90 o
   3  20   1         27.56         23.50         5.20 o
  -2  21   1         26.38         42.79         5.05 o
  -1  21   1          0.06          1.02         3.41 o
   0  21   1          0.77          0.32         3.61 o
   1  21   1         11.33         10.45         4.61 o
   2  21   1          7.99         13.63         3.90 o
 -10   0   2         55.12         55.45         6.41 o
  -9   0   2        539.69        637.03        18.76 o
  -8   0   2       1567.15       1691.40        37.81 o
  -7   0   2        176.70        178.47        11.74 o
  -6   0   2        293.46        277.48        17.01 o
  -4   0   2        444.26        457.92        11.06 o
  -3   0   2        184.94        136.08         2.15 o
  -2   0   2       4909.52       4708.06        30.27 o
  -1   0   2       1127.33       1035.54         6.45 o
   0   0   2        133.21        101.32         1.50 o
   1   0   2        964.50        932.35         5.54 o
   2   0   2       2523.30       2433.19        12.25 o
   3   0   2       4332.05       4378.56        34.72 o
   4   0   2        271.51        407.48         5.34 o
   5   0   2        758.91        773.24         8.29 o
   6   0   2         42.95         35.00         2.51 o
   7   0   2       1154.05       1227.21        16.47 o
   8   0   2         85.03         77.49         7.09 o
   9   0   2         34.87         40.78         4.26 o
  10   0   2         27.90         52.46        12.42 o
 -10   1   2          0.25          2.84         3.99 o
  -9   1   2         22.89         33.64         3.62 o
  -8   1   2        102.07        160.32         7.72 o
  -7   1   2         11.88          4.63         2.29 o
  -6   1   2         66.93         65.35         4.63 o
  -5   1   2        793.07        776.90        18.31 o
  -4   1   2       2797.03       2741.96        24.08 o
  -3   1   2       7660.13       7916.93        32.65 o
  -2   1   2       8823.99       9023.17        37.57 o
  -1   1   2       5731.77       5718.40        17.49 o
   0   1   2       3750.29       3730.72        11.89 o
   1   1   2      10841.15      11494.85        42.12 o
   2   1   2       2710.38       2613.20         9.84 o
   3   1   2         68.17         89.14         1.58 o
   4   1   2        118.22         97.52         1.91 o
   5   1   2         12.26         12.66         0.99 o
   6   1   2        226.89        236.93         3.29 o
   7   1   2         45.63         36.57         2.93 o
   8   1   2          5.91          0.73         2.09 o
   9   1   2         23.90         21.15         2.81 o
  10   1   2          5.54          3.54         6.00 o
 -10   2   2         10.08         11.39         4.33 o
  -9   2   2        104.40        137.41         8.22 o
  -8   2   2        459.68        541.47        11.20 o
  -7   2   2        124.20        133.25         5.71 o
  -6   2   2        253.94        264.78         6.60 o
  -5   2   2        827.58        806.59         6.92 o
  -4   2   2        152.17        116.84         1.46 o
  -3   2   2         21.15         20.62         0.91 o
  -2   2   2       2500.01       2469.61        15.46 o
  -1   2   2      10923.31      11862.15        36.86 o
   0   2   2       3465.72       3301.95         9.99 o
   1   2   2       1660.95       1593.62         5.61 o
   2   2   2        694.93        654.64         3.39 o
   3   2   2       1307.17       1426.02         7.86 o
   4   2   2        102.61        134.93         2.22 o
   5   2   2         29.08         31.57         1.46 o
   6   2   2         30.00         25.63         1.35 o
   7   2   2         16.94         10.31         1.68 o
   8   2   2          1.11         -0.93         1.87 o
   9   2   2          4.69          5.11         2.16 o
  10   2   2          0.60          5.53         5.55 o
 -10   3   2          6.32         12.01         6.59 o
  -9   3   2          0.64          0.54         1.88 o
  -8   3   2          5.73          3.21         2.14 o
  -7   3   2         16.33         14.94         1.11 o
  -6   3   2          3.62          1.91         0.74 o
  -5   3   2        385.88        411.18         3.56 o
  -4   3   2        953.44        972.54         5.99 o
  -3   3   2         51.39         36.85         1.13 o
  -2   3   2       1717.81       1691.73         6.88 o
  -1   3   2       2678.97       2839.86         9.74 o
   0   3   2        139.98        103.96         1.36 o
   1   3   2       3092.07       2880.42         9.31 o
   2   3   2         18.37         21.19         0.87 o
   3   3   2        125.57        183.53         2.11 o
   4   3   2       2593.68       2871.38        13.96 o
   5   3   2         55.71         53.33         1.84 o
   6   3   2          0.05         -0.41         0.81 o
   7   3   2         49.19         45.93         3.35 o
   8   3   2         43.78         39.04         3.21 o
   9   3   2          2.97         -0.80         1.98 o
  10   3   2          1.27          1.84         7.98 o
 -10   4   2         18.11         23.80         5.37 o
  -9   4   2          5.72          4.98         2.98 o
  -8   4   2         24.38         21.25         2.88 o
  -7   4   2         37.15         39.38         1.88 o
  -6   4   2        115.62        120.99         1.92 o
  -5   4   2         67.46         69.94         1.64 o
  -4   4   2          6.68          8.25         0.80 o
  -3   4   2          2.87          2.61         0.56 o
  -2   4   2        978.68        894.04         5.05 o
  -1   4   2        327.25        323.25         2.41 o
   0   4   2       3485.81       3333.47        11.03 o
   1   4   2        534.79        509.89         3.30 o
   2   4   2       2659.23       2663.06        11.18 o
   3   4   2        211.06        191.04         2.08 o
   4   4   2        269.22        304.97         3.34 o
   5   4   2         57.32         49.81         1.91 o
   6   4   2         36.02         34.45         1.76 o
   7   4   2         28.77         21.38         2.49 o
   8   4   2          0.60         -0.93         1.86 o
   9   4   2          0.04         -1.02         2.21 o
  10   4   2          7.27         12.12         5.84 o
 -10   5   2         33.39         35.38         6.05 o
  -9   5   2          2.76         -0.65         3.34 o
  -8   5   2          1.85          0.58         1.40 o
  -7   5   2         17.82         14.83         1.46 o
  -6   5   2         28.21         29.47         1.85 o
  -5   5   2        221.17        207.02         4.07 o
  -4   5   2        353.65        400.43         3.80 o
  -3   5   2         87.83         82.05         1.72 o
  -2   5   2        101.24         91.51         1.82 o
  -1   5   2        149.63        138.52         1.72 o
   0   5   2         81.25         90.04         1.54 o
   1   5   2         13.65         15.18         0.79 o
   2   5   2          4.65          4.66         0.60 o
   3   5   2        243.84        323.79         3.03 o
   4   5   2         18.42         22.70         1.09 o
   5   5   2         48.69         57.18         1.94 o
   6   5   2         39.56         37.37         2.20 o
   7   5   2         25.34         19.03         2.36 o
   8   5   2         50.66         41.11         3.09 o
   9   5   2         17.16         19.13         3.33 o
 -10   6   2          2.15          0.96         4.44 o
  -9   6   2          4.43         -0.21         3.56 o
  -8   6   2          1.39         -0.36         1.41 o
  -7   6   2        109.74        115.40         3.37 o
  -6   6   2         76.85         68.67         2.74 o
  -5   6   2          0.03          0.48         0.68 o
  -4   6   2         13.42         16.32         1.06 o
  -3   6   2        406.66        375.69         3.65 o
  -2   6   2        361.34        364.17         3.19 o
  -1   6   2          0.54          1.46         0.58 o
   0   6   2        929.65        812.09         5.73 o
   1   6   2       1796.74       1762.07         9.64 o
   2   6   2       2044.60       2203.84        14.68 o
   3   6   2        178.84        209.80         2.74 o
   4   6   2         13.49         14.73         1.13 o
   5   6   2        218.43        231.33         3.71 o
   6   6   2         15.94         22.27         2.17 o
   7   6   2        166.64        161.21         5.28 o
   8   6   2          6.93          4.14         2.17 o
   9   6   2          0.02          3.33         2.81 o
  -9   7   2          4.63         -0.58         4.10 o
  -8   7   2         49.66         53.51         3.76 o
  -7   7   2          2.56         -0.64         1.28 o
  -6   7   2          8.82          8.13         1.20 o
  -5   7   2         41.45         40.09         1.71 o
  -4   7   2          1.09         -0.16         0.63 o
  -3   7   2          0.00         -0.27         0.55 o
  -2   7   2        112.76        135.05         1.95 o
  -1   7   2         70.52         62.48         1.91 o
   0   7   2        931.98        943.36         6.86 o
   1   7   2        407.73        419.63         4.05 o
   2   7   2        381.90        452.60         3.95 o
   3   7   2       2892.19       3013.36        15.31 o
   4   7   2        335.36        360.45         4.25 o
   5   7   2         12.49         13.39         1.57 o
   6   7   2         74.02         77.63         4.17 o
   7   7   2         94.20         92.43         4.64 o
   8   7   2          6.94          4.17         2.33 o
   9   7   2         52.81         66.59         5.72 o
  -9   8   2         15.24         10.15         4.47 o
  -8   8   2          8.86          8.98         2.22 o
  -7   8   2          3.71          0.47         1.93 o
  -6   8   2        161.90        162.73         4.24 o
  -5   8   2        320.31        320.72         3.73 o
  -4   8   2          1.01         -0.29         0.58 o
  -3   8   2         62.69         63.94         2.38 o
  -2   8   2        126.71        126.19         2.25 o
  -1   8   2         42.76         48.20         2.13 o
   0   8   2       2435.70       2668.80        15.53 o
   1   8   2       1413.18       1595.10        10.26 o
   2   8   2        272.43        274.57         3.23 o
   3   8   2         94.67        108.20         2.24 o
   4   8   2         29.76         25.24         1.73 o
   5   8   2         39.28         35.36         2.15 o
   6   8   2        148.24        165.31         6.25 o
   7   8   2         12.04         19.43         3.20 o
   8   8   2         22.49         23.91         3.20 o
   9   8   2          1.47          1.82         3.17 o
  -9   9   2         47.17         31.82         6.25 o
  -8   9   2          4.23          3.54         2.46 o
  -7   9   2         41.08         44.29         4.97 o
  -6   9   2         11.80          8.55         1.82 o
  -5   9   2         28.47         25.44         1.72 o
  -4   9   2          0.00         -0.45         0.90 o
  -3   9   2        349.25        363.44         5.03 o
  -2   9   2        136.64        128.90         2.43 o
  -1   9   2        172.34        167.46         2.86 o
   0   9   2        330.06        371.99         4.76 o
   1   9   2         54.95         55.17         2.07 o
   2   9   2          6.13          4.10         0.88 o
   3   9   2        211.04        243.11         3.04 o
   4   9   2          9.63          9.45         1.21 o
   5   9   2        174.78        176.64         5.07 o
   6   9   2        156.47        159.91         6.59 o
   7   9   2          0.13         -1.26         2.52 o
   8   9   2         19.34         14.67         3.28 o
   9   9   2         14.25         17.70         4.03 o
  -9  10   2          0.03          1.14         3.07 o
  -8  10   2          0.03         -1.22         2.45 o
  -7  10   2         59.73         48.38         4.34 o
  -6  10   2         20.69         16.95         2.72 o
  -5  10   2         77.47         85.93         3.91 o
  -4  10   2         17.85         15.59         1.98 o
  -3  10   2        392.28        410.89         5.30 o
  -2  10   2        158.85        170.52         2.79 o
  -1  10   2        481.79        548.45         5.28 o
   0  10   2        276.26        278.27         4.37 o
   1  10   2        332.01        384.86         5.16 o
   2  10   2         15.68         18.72         1.21 o
   3  10   2        480.52        524.53         6.33 o
   4  10   2         78.42         66.08         4.37 o
   5  10   2        132.59        143.67         4.95 o
   6  10   2        138.73        138.52         6.71 o
   7  10   2         27.65         27.95         5.13 o
   8  10   2          0.05         -1.24         2.49 o
   9  10   2          5.05          7.61         3.55 o
  -9  11   2          0.00         -1.60         3.37 o
  -8  11   2          3.55         -0.31         2.58 o
  -7  11   2          8.34          7.56         2.68 o
  -6  11   2        194.72        200.66         7.22 o
  -5  11   2         35.73         32.52         2.92 o
  -4  11   2         85.38         89.91         4.19 o
  -3  11   2         29.64         30.00         2.06 o
  -2  11   2          0.00         -0.19         0.64 o
  -1  11   2        630.11        634.17         6.34 o
   0  11   2         43.75         47.81         3.39 o
   1  11   2          5.85          6.69         1.27 o
   2  11   2        245.46        233.44         3.37 o
   3  11   2          8.96          5.82         0.77 o
   4  11   2        307.42        331.81         6.89 o
   5  11   2         68.57         64.93         3.86 o
   6  11   2         93.72         71.80         5.32 o
   7  11   2         13.41          6.84         3.07 o
   8  11   2          0.00         -1.32         2.64 o
  -8  12   2         29.94         21.77         3.63 o
  -7  12   2          8.98          8.33         2.82 o
  -6  12   2         10.08         13.22         3.03 o
  -5  12   2          1.19         -1.24         2.48 o
  -4  12   2         74.05         77.85         3.74 o
  -3  12   2        386.26        398.35         6.44 o
  -2  12   2        384.38        396.49         4.88 o
  -1  12   2         15.66         15.19         1.60 o
   0  12   2        500.05        476.39         5.84 o
   1  12   2         56.00         63.50         2.46 o
   2  12   2          1.63          0.02         0.78 o
   3  12   2         35.92         26.96         2.03 o
   4  12   2         44.80         35.87         3.04 o
   5  12   2         60.93         68.41         4.51 o
   6  12   2         16.28          5.87         3.08 o
   7  12   2         25.41         22.21         4.05 o
   8  12   2          0.13         -1.35         2.70 o
  -8  13   2          1.74         -1.46         2.92 o
  -7  13   2          1.53          4.46         3.21 o
  -6  13   2         11.77         14.50         3.28 o
  -5  13   2         36.39         36.04         4.08 o
  -4  13   2        467.23        545.16         8.56 o
  -3  13   2       1163.31       1253.71        12.23 o
  -2  13   2        215.52        220.79         4.80 o
  -1  13   2         17.77         12.36         1.55 o
   0  13   2         79.79         96.56         3.71 o
   1  13   2         89.13        104.10         3.23 o
   2  13   2         27.90         26.36         1.82 o
   3  13   2         76.80         87.35         4.40 o
   4  13   2         87.86         73.27         3.97 o
   5  13   2          4.86          2.78         2.45 o
   6  13   2         27.16         16.73         3.73 o
   7  13   2          1.28         -1.42         2.85 o
   8  13   2          0.05         -1.50         2.99 o
  -7  14   2        134.02        170.24         9.32 o
  -6  14   2        188.64        225.77         8.79 o
  -5  14   2          4.79          4.56         3.07 o
  -4  14   2         81.00         83.18         4.59 o
  -3  14   2        269.27        317.39         6.43 o
  -2  14   2         15.65          9.99         1.74 o
  -1  14   2        137.31        162.32         4.40 o
   0  14   2        187.55        189.01         4.44 o
   1  14   2         12.53          9.30         1.51 o
   2  14   2        256.74        253.08         6.29 o
   3  14   2        257.24        317.74         7.39 o
   4  14   2          4.30         -0.23         2.45 o
   5  14   2          3.32          0.35         3.02 o
   6  14   2         13.11         11.59         4.22 o
   7  14   2          0.23         -1.56         3.11 o
  -7  15   2         52.36         48.80         5.14 o
  -6  15   2         83.97        110.19         8.42 o
  -5  15   2        136.81        167.07         8.34 o
  -4  15   2         29.15         33.41         3.44 o
  -3  15   2         14.06         10.91         2.02 o
  -2  15   2         56.62         51.28         3.15 o
  -1  15   2         68.08         79.35         5.47 o
   0  15   2        178.87        184.55         4.69 o
   1  15   2        231.34        274.17         5.30 o
   2  15   2         60.37         68.96         9.43 o
   3  15   2          8.91          4.47         2.47 o
   4  15   2          0.53         -0.78         2.34 o
   5  15   2          0.08         -1.50         2.99 o
   6  15   2          7.74         11.88         4.02 o
   7  15   2          6.62         12.14         4.17 o
  -6  16   2         10.40         12.42         3.81 o
  -5  16   2          1.31         -1.36         2.72 o
  -4  16   2          4.85          2.47         2.87 o
  -3  16   2         14.69         17.75         2.74 o
  -2  16   2          0.11         -0.86         1.73 o
  -1  16   2          4.73          1.29         1.66 o
   0  16   2          6.13          6.38         1.79 o
   1  16   2        126.36        192.78         6.13 o
   2  16   2         39.12         25.73         3.48 o
   3  16   2         41.74         50.56         4.81 o
   4  16   2         17.27         13.63         3.06 o
   5  16   2          4.58         -1.67         3.34 o
   6  16   2         25.88         29.44         7.00 o
  -6  17   2          3.53          1.71         3.66 o
  -5  17   2          2.58         -0.47         3.30 o
  -4  17   2         12.63          5.82         4.26 o
  -3  17   2         34.33         29.49         2.84 o
  -2  17   2         59.43         57.87         3.98 o
  -1  17   2         68.32         61.24         4.38 o
   0  17   2          0.19         -0.94         1.87 o
   1  17   2         17.47         15.70         2.92 o
   2  17   2         36.36         34.58         3.31 o
   3  17   2         12.35          7.58         2.97 o
   4  17   2          1.52         -1.22         2.45 o
   5  17   2          1.28          1.41         4.90 o
   6  17   2         11.77          3.36         4.53 o
  -5  18   2          2.26         -1.69         3.37 o
  -4  18   2          1.03         -1.34         3.02 o
  -3  18   2         31.87         27.46         2.94 o
  -2  18   2          2.72          1.66         1.95 o
  -1  18   2          3.22          1.24         2.14 o
   0  18   2          3.23         -1.28         2.56 o
   1  18   2          3.24          4.34         2.64 o
   2  18   2         15.40         11.01         3.01 o
   3  18   2          7.30          3.63         3.55 o
   4  18   2          1.65         -1.77         3.54 o
   5  18   2          0.70         -1.73         3.47 o
  -4  19   2          7.99          2.29         3.38 o
  -3  19   2          0.52         -0.29         2.00 o
  -2  19   2         16.40          9.17         2.81 o
  -1  19   2          0.83         -1.50         3.00 o
   0  19   2          0.20         -1.47         2.93 o
   1  19   2         13.51         22.92         3.96 o
   2  19   2         15.18         22.41         3.63 o
   3  19   2          0.68         -1.45         2.90 o
   4  19   2          0.02          0.06         5.34 o
  -3  20   2         23.32         20.78         3.46 o
  -2  20   2          1.29         -1.51         3.02 o
  -1  20   2          3.75         -1.59         3.17 o
   0  20   2         37.40         44.89         4.58 o
   1  20   2          0.77          2.51         3.01 o
   2  20   2          4.04          8.89         3.53 o
   3  20   2         24.47         36.63         4.94 o
  -1  21   2          0.78          0.41         2.94 o
   0  21   2          4.10          9.71         3.66 o
   1  21   2          3.92          8.99         3.84 o
 -10   1   3          0.63          1.84         1.77 o
  -9   1   3         48.26         41.51         3.34 o
  -8   1   3        543.33        659.75        11.69 o
  -7   1   3         24.13         20.81         2.60 o
  -6   1   3        172.41        186.44         6.83 o
  -5   1   3         33.37         25.73         2.66 o
  -4   1   3        253.89        176.84         2.41 o
  -3   1   3        212.22        228.35         2.17 o
  -2   1   3       1285.53       1370.10         6.26 o
  -1   1   3      28262.76      33810.25       106.81 o
   0   1   3       4617.96       4357.27        14.24 o
   1   1   3       1037.18        841.08         4.58 o
   2   1   3         97.95        112.36         1.71 o
   3   1   3         11.32          9.16         0.70 o
   4   1   3         22.66         28.07         1.20 o
   5   1   3         85.04        101.10         2.23 o
   6   1   3          1.44          1.51         0.86 o
   7   1   3         66.79         74.76         4.36 o
   8   1   3         61.89         59.59         3.64 o
   9   1   3         23.55         26.92         3.25 o
  10   1   3          0.85          0.93         4.17 o
 -10   2   3          2.83          3.41         2.78 o
  -9   2   3          1.52          9.20         2.21 o
  -8   2   3          3.03          5.20         2.34 o
  -7   2   3        141.08        152.68         5.44 o
  -6   2   3          0.31          1.82         1.40 o
  -5   2   3        400.93        428.22         3.48 o
  -4   2   3        284.07        278.24         2.13 o
  -3   2   3          1.76          1.26         0.40 o
  -2   2   3         98.04         99.36         1.45 o
  -1   2   3      12286.20      13063.29        53.85 o
   0   2   3         53.86         57.36         0.96 o
   1   2   3         83.78         63.54         1.14 o
   2   2   3        222.60        252.16         2.46 o
   3   2   3        119.59        143.96         2.07 o
   4   2   3         86.36        104.74         2.16 o
   5   2   3        475.18        525.67         4.44 o
   6   2   3        388.49        394.10         4.86 o
   7   2   3        139.81        148.48         5.31 o
   8   2   3        151.78        185.86         6.10 o
   9   2   3          3.33          2.09         2.37 o
  10   2   3          3.46          6.29         6.08 o
 -10   3   3          7.04         11.11         4.43 o
  -9   3   3        151.03        201.09         7.61 o
  -8   3   3         42.23         40.40         4.23 o
  -7   3   3          3.79          2.77         1.59 o
  -6   3   3          1.42          1.95         0.57 o
  -5   3   3         42.55         46.09         1.97 o
  -4   3   3        867.92        898.92         6.30 o
  -3   3   3         76.34         76.61         1.51 o
  -2   3   3        731.26        679.18         4.08 o
  -1   3   3       5040.97       4844.88        17.30 o
   0   3   3        252.48        249.28         1.92 o
   1   3   3        419.19        382.75         2.88 o
   2   3   3       1442.07       1401.62         6.62 o
   3   3   3         17.95         12.06         0.81 o
   4   3   3        223.64        214.89         2.54 o
   5   3   3        182.66        197.33         2.94 o
   6   3   3        421.48        455.96         5.58 o
   7   3   3         54.24         38.81         2.75 o
   8   3   3         28.45         21.57         2.91 o
   9   3   3          5.18          6.73         2.65 o
 -10   4   3         38.31         31.86         5.62 o
  -9   4   3         12.47         10.74         3.31 o
  -8   4   3          2.28          1.55         1.72 o
  -7   4   3          5.86          5.70         1.28 o
  -6   4   3         25.11         27.98         1.73 o
  -5   4   3          9.91         11.94         0.89 o
  -4   4   3        183.15        188.34         2.66 o
  -3   4   3          3.31          1.96         0.55 o
  -2   4   3        102.63         92.28         1.51 o
  -1   4   3       5001.52       5042.02        18.15 o
   0   4   3         53.72         76.92         1.42 o
   1   4   3        296.39        283.48         2.75 o
   2   4   3        429.76        438.59         3.35 o
   3   4   3        951.01        965.60         6.44 o
   4   4   3        101.42         79.14         2.11 o
   5   4   3         68.84         73.01         2.17 o
   6   4   3        297.10        278.85         4.52 o
   7   4   3        240.40        281.91         6.48 o
   8   4   3          3.85          1.07         2.26 o
   9   4   3          5.99          7.31         3.51 o
 -10   5   3          4.06          6.84         4.35 o
  -9   5   3          0.36         -1.42         2.84 o
  -8   5   3         30.14         26.05         2.65 o
  -7   5   3         17.40         18.67         1.48 o
  -6   5   3        194.20        197.04         3.22 o
  -5   5   3        106.98        102.05         2.34 o
  -4   5   3        235.19        238.05         2.99 o
  -3   5   3          7.29          3.05         0.56 o
  -2   5   3        437.01        422.75         3.57 o
  -1   5   3        666.84        743.47         4.71 o
   0   5   3          0.14          1.78         0.72 o
   1   5   3         85.09         78.57         1.71 o
   2   5   3        115.07        145.26         2.01 o
   3   5   3        463.88        472.57         4.40 o
   4   5   3        362.60        374.69         4.14 o
   5   5   3        152.72        167.34         3.10 o
   6   5   3         93.46         82.14         3.40 o
   7   5   3        205.89        198.91         5.73 o
   8   5   3          7.94          8.48         2.45 o
   9   5   3         24.46         30.90         5.08 o
  -9   6   3          0.01         -1.54         3.08 o
  -8   6   3         12.11         10.88         2.40 o
  -7   6   3        201.58        206.41         4.17 o
  -6   6   3          0.76         -0.18         1.09 o
  -5   6   3          7.99          7.73         0.93 o
  -4   6   3        444.23        478.74         4.58 o
  -3   6   3         39.80         29.52         1.41 o
  -2   6   3        135.56        112.69         1.93 o
  -1   6   3         72.27         88.97         1.91 o
   0   6   3          3.89          4.04         0.76 o
   1   6   3         82.81         82.86         2.00 o
   2   6   3        165.41        200.66         2.58 o
   3   6   3       1333.30       1387.98         8.41 o
   4   6   3          0.00          0.64         0.98 o
   5   6   3        167.32        156.45         3.78 o
   6   6   3          3.74          1.63         1.56 o
   7   6   3          2.34          1.22         2.06 o
   8   6   3         13.28          8.16         2.85 o
   9   6   3         23.03         25.03         4.15 o
  -9   7   3          3.77          1.47         3.54 o
  -8   7   3         46.89         50.03         5.79 o
  -7   7   3          4.61          4.73         1.50 o
  -6   7   3         78.84         78.65         3.15 o
  -5   7   3         55.37         52.34         1.88 o
  -4   7   3        149.21        143.62         2.66 o
  -3   7   3         40.71         34.62         1.55 o
  -2   7   3         84.75         66.87         1.80 o
  -1   7   3       1477.59       1485.47         8.93 o
   0   7   3       1907.34       1942.89        12.29 o
   1   7   3         19.77         20.00         1.25 o
   2   7   3        158.84        158.52         2.60 o
   3   7   3        332.07        344.81         4.32 o
   4   7   3         47.62         50.81         2.21 o
   5   7   3        677.30        743.59         8.15 o
   6   7   3          2.61         -1.02         2.04 o
   7   7   3        121.36        127.34         6.12 o
   8   7   3          0.60         -1.29         2.57 o
   9   7   3          1.65          4.61         3.43 o
  -9   8   3         52.63         43.58         6.45 o
  -8   8   3         28.16         22.98         2.63 o
  -7   8   3          0.94          0.06         1.53 o
  -6   8   3          6.34          4.76         1.58 o
  -5   8   3          8.22          7.00         1.07 o
  -4   8   3         63.82         49.24         2.01 o
  -3   8   3         22.50         12.01         0.93 o
  -2   8   3         50.40         82.00         2.00 o
  -1   8   3        269.90        324.21         4.11 o
   0   8   3        111.62        109.14         2.80 o
   1   8   3        160.68        175.61         3.35 o
   2   8   3        136.74        119.87         2.49 o
   3   8   3        673.87        639.51         6.12 o
   4   8   3         16.88         16.52         1.30 o
   5   8   3        122.80        138.09         3.90 o
   6   8   3         80.61         67.03         5.16 o
   7   8   3         57.81         51.27         4.92 o
   8   8   3          2.74          0.51         3.28 o
   9   8   3         46.10         53.13         5.43 o
  -9   9   3          0.00          0.59         4.11 o
  -8   9   3          0.54         -0.39         2.02 o
  -7   9   3          9.43          4.42         2.33 o
  -6   9   3          3.44          3.05         1.63 o
  -5   9   3         16.75         14.01         1.73 o
  -4   9   3          1.75          1.41         0.91 o
  -3   9   3         79.76         78.30         2.07 o
  -2   9   3         16.36         16.26         1.10 o
  -1   9   3         65.25         67.62         2.69 o
   0   9   3        356.07        375.13         5.05 o
   1   9   3         34.68         28.75         1.79 o
   2   9   3        215.33        218.65         3.30 o
   3   9   3         44.99         33.29         1.72 o
   4   9   3         63.10         59.02         2.23 o
   5   9   3         13.45         13.42         2.03 o
   6   9   3         38.76         29.14         3.70 o
   7   9   3         10.10          9.44         3.12 o
   8   9   3          3.65          3.39         3.49 o
   9   9   3         18.19         18.04         4.50 o
  -9  10   3         55.73         51.22         7.24 o
  -8  10   3          8.16          6.44         2.59 o
  -7  10   3          0.01         -0.63         2.07 o
  -6  10   3          1.10         -0.78         1.56 o
  -5  10   3         31.81         26.99         2.40 o
  -4  10   3         40.34         36.81         3.21 o
  -3  10   3         51.16         46.23         2.34 o
  -2  10   3        237.00        264.11         3.73 o
  -1  10   3          0.14          1.53         1.10 o
   0  10   3         41.48         29.08         1.68 o
   1  10   3         65.40         52.28         2.79 o
   2  10   3         57.27         79.86         2.64 o
   3  10   3         61.70         59.96         2.35 o
   4  10   3        221.93        203.70         5.40 o
   5  10   3         43.30         56.23         3.22 o
   6  10   3          0.01          0.06         2.50 o
   7  10   3          7.33          8.46         3.54 o
   8  10   3         22.46         26.71         4.41 o
  -8  11   3          1.60         -0.40         2.40 o
  -7  11   3         22.14         18.58         3.83 o
  -6  11   3          1.95         -1.02         2.04 o
  -5  11   3          1.25         -0.45         1.76 o
  -4  11   3         36.17         28.98         2.32 o
  -3  11   3        172.25        187.26         4.63 o
  -2  11   3          4.01          2.73         1.02 o
  -1  11   3        158.82        192.97         4.11 o
   0  11   3        257.93        264.42         4.69 o
   1  11   3          8.73          6.19         1.21 o
   2  11   3         49.06         43.38         2.12 o
   3  11   3        283.56        283.36         5.32 o
   4  11   3        501.42        525.02         8.48 o
   5  11   3        258.96        279.49         7.04 o
   6  11   3         20.13         16.59         3.55 o
   7  11   3         42.62         40.56         4.59 o
   8  11   3          0.41         -0.91         3.19 o
  -8  12   3          9.75          9.74         3.28 o
  -7  12   3         54.13         64.81         6.37 o
  -6  12   3         37.73         39.58         5.15 o
  -5  12   3          9.35          1.77         2.02 o
  -4  12   3        159.52        157.20         4.85 o
  -3  12   3        393.24        431.50         6.98 o
  -2  12   3        111.50        119.20         3.15 o
  -1  12   3         58.26         55.90         3.52 o
   0  12   3         75.45         62.72         3.50 o
   1  12   3          4.17          2.65         1.27 o
   2  12   3         50.62         42.36         3.69 o
   3  12   3         11.14         10.29         1.73 o
   4  12   3        447.85        493.79         8.56 o
   5  12   3         38.36         37.80         3.60 o
   6  12   3         64.00         57.20         5.19 o
   7  12   3         15.53         15.21         3.72 o
   8  12   3          2.49         -1.77         3.55 o
  -8  13   3          0.05          3.07         4.13 o
  -7  13   3         88.55        118.97         9.11 o
  -6  13   3        299.17        378.99        10.37 o
  -5  13   3         69.01         83.24         8.98 o
  -4  13   3         50.55         42.64         3.71 o
  -3  13   3        139.76        155.27         4.67 o
  -2  13   3        127.54        147.34         4.25 o
  -1  13   3        279.45        280.48         5.39 o
   0  13   3          1.99          1.59         1.31 o
   1  13   3          1.24          3.58         1.42 o
   2  13   3         81.29         57.87         2.96 o
   3  13   3         38.86         46.93         3.37 o
   4  13   3         32.17         30.01         3.04 o
   5  13   3        119.84        125.46         5.90 o
   6  13   3         23.65         20.85         4.06 o
   7  13   3          0.52         -1.52         3.05 o
  -7  14   3          0.46          1.97         3.31 o
  -6  14   3         57.28         77.59         7.66 o
  -5  14   3         35.32         37.56         4.45 o
  -4  14   3         74.48         73.25         5.48 o
  -3  14   3        128.15        132.42         4.66 o
  -2  14   3          6.81          5.09         1.57 o
  -1  14   3         18.73         19.09         1.94 o
   0  14   3         83.10         79.28         4.55 o
   1  14   3          2.58          1.42         1.34 o
   2  14   3         26.56         21.94         2.23 o
   3  14   3          0.17         -1.04         2.08 o
   4  14   3         16.43         25.34         3.07 o
   5  14   3          1.03          0.92         2.91 o
   6  14   3          2.66         -1.61         3.22 o
   7  14   3          2.00         -1.57         3.14 o
  -7  15   3          1.90          7.97         4.07 o
  -6  15   3          0.07         -1.32         2.80 o
  -5  15   3          3.00          5.68         3.42 o
  -4  15   3          0.60         -1.15         2.29 o
  -3  15   3        222.88        257.81         5.90 o
  -2  15   3        221.77        251.43         5.78 o
  -1  15   3         28.70         22.31         2.11 o
   0  15   3         15.45         22.80         2.09 o
   1  15   3         51.69         62.15         3.32 o
   2  15   3         22.77         36.22         3.28 o
   3  15   3         82.65         76.71         5.20 o
   4  15   3          2.02         -1.17         2.34 o
   5  15   3         13.37         13.22         4.30 o
   6  15   3         27.87         23.71         4.63 o
   7  15   3          0.10         -1.84         3.67 o
  -6  16   3         39.62         49.89         6.24 o
  -5  16   3          0.37          0.78         2.57 o
  -4  16   3         51.86         46.03         4.65 o
  -3  16   3         67.28         59.58         4.08 o
  -2  16   3          1.24          1.98         1.70 o
  -1  16   3         11.86          9.95         1.97 o
   0  16   3         63.53         46.08         3.29 o
   1  16   3        668.51        680.92        10.53 o
   2  16   3        123.19        169.30         6.07 o
   3  16   3         10.09          6.94         2.74 o
   4  16   3          1.98         -1.34         2.68 o
   5  16   3          1.21         -1.55         3.11 o
   6  16   3         33.12         35.82         7.92 o
  -6  17   3          4.93          3.04         3.05 o
  -5  17   3          0.07         -1.55         3.10 o
  -4  17   3          1.49          0.21         2.59 o
  -3  17   3         25.91         25.61         2.81 o
  -2  17   3          4.77          2.85         2.02 o
  -1  17   3         27.52         25.23         2.61 o
   0  17   3         19.65         18.11         2.49 o
   1  17   3        186.03        231.16         6.89 o
   2  17   3          0.53         -1.13         2.27 o
   3  17   3          5.62         -0.65         2.73 o
   4  17   3          2.11         -1.37         2.74 o
   5  17   3          0.92         -1.72         3.43 o
  -5  18   3          6.89          3.07         2.88 o
  -4  18   3          5.62          2.06         3.04 o
  -3  18   3          4.45          7.78         2.14 o
  -2  18   3          0.97          0.01         1.88 o
  -1  18   3         23.09         16.07         2.66 o
   0  18   3         33.56         25.69         3.58 o
   1  18   3         53.44         66.08         6.34 o
   2  18   3         15.52         11.78         5.19 o
   3  18   3          0.45          0.56         3.19 o
   4  18   3          6.81          1.99         3.55 o
   5  18   3          0.08         -2.26         4.52 o
  -4  19   3          0.59         -1.31         2.63 o
  -3  19   3         12.46         16.65         2.89 o
  -2  19   3          7.14          4.90         2.43 o
  -1  19   3          0.36         -1.24         2.47 o
   0  19   3          1.09          1.14         3.02 o
   1  19   3          0.27         -0.03         2.99 o
   2  19   3          1.51         -0.21         2.54 o
   3  19   3          4.28         -0.65         3.52 o
   4  19   3          0.32         -2.14         4.28 o
  -3  20   3          8.63         10.78         4.13 o
  -2  20   3          0.09         -1.34         2.69 o
  -1  20   3          3.45         -0.80         3.51 o
   0  20   3          6.82          4.86         4.17 o
   1  20   3          0.15         -1.44         2.88 o
   2  20   3          2.63         -1.46         5.59 o
   0  21   3          2.23         -1.70         3.60 o
 -10   0   4         27.11         31.49         5.48 o
  -9   0   4          0.01          8.47         4.75 o
  -8   0   4         29.18         21.33         2.95 o
  -7   0   4       1019.45       1101.32        25.58 o
  -6   0   4        541.91        619.61        17.52 o
  -5   0   4         35.28         36.59         2.38 o
  -4   0   4       1572.92       1640.55        23.31 o
  -3   0   4        236.29        246.90         3.77 o
  -2   0   4        213.46        182.79         3.68 o
  -1   0   4       9792.97      10502.51        64.59 o
   0   0   4        643.53        633.25         7.84 o
   1   0   4       2896.86       2886.81        22.51 o
   2   0   4         25.33         12.37         1.30 o
   3   0   4         65.95         62.27         2.11 o
   4   0   4        141.48        144.76         4.40 o
   5   0   4         36.35         24.88         2.78 o
   6   0   4         11.31          2.60         2.19 o
   7   0   4         12.04         10.38         3.31 o
   8   0   4         89.96        104.42         9.55 o
   9   0   4         26.41         31.20         4.54 o
 -10   1   4          6.71          8.58         2.11 o
  -9   1   4        400.26        470.59         8.88 o
  -8   1   4         21.16         15.42         2.24 o
  -7   1   4         97.65        129.46         5.84 o
  -6   1   4         32.50         25.96         2.46 o
  -5   1   4        529.27        536.22         4.46 o
  -4   1   4       2325.99       2412.42        13.46 o
  -3   1   4          0.01          0.59         0.57 o
  -2   1   4        786.56        813.09         5.09 o
  -1   1   4          8.66          8.85         0.91 o
   0   1   4         10.55         10.31         0.77 o
   1   1   4         38.64         22.51         1.27 o
   2   1   4        596.85        613.16         4.88 o
   3   1   4       1448.61       1497.91         9.25 o
   4   1   4        359.76        382.09         4.66 o
   5   1   4         77.99         92.44         2.82 o
   6   1   4        268.73        266.00         4.53 o
   7   1   4        165.00        179.17         5.46 o
   8   1   4         50.33         55.70         3.76 o
   9   1   4          0.10         -1.12         2.25 o
 -10   2   4         20.16         18.20         3.04 o
  -9   2   4         50.22         44.35         3.21 o
  -8   2   4         87.33         66.03         4.61 o
  -7   2   4        221.98        240.99         7.64 o
  -6   2   4        369.13        347.46         5.77 o
  -5   2   4        982.32        914.69         7.54 o
  -4   2   4         54.16         65.34         1.65 o
  -3   2   4        262.15        185.95         2.40 o
  -2   2   4        154.96        153.08         2.09 o
  -1   2   4       1392.06       1395.52         6.72 o
   0   2   4        212.04        196.42         2.18 o
   1   2   4        529.81        500.47         4.22 o
   2   2   4        794.16        836.28         5.37 o
   3   2   4        902.97        925.90         6.13 o
   4   2   4        287.83        308.85         3.93 o
   5   2   4        122.26        149.50         3.54 o
   6   2   4        299.08        316.10         5.00 o
   7   2   4        105.38         89.66         4.37 o
   8   2   4         28.20         28.17         3.41 o
   9   2   4          0.10         -1.31         2.63 o
 -10   3   4          4.74          5.53         2.75 o
  -9   3   4         20.33         20.97         2.74 o
  -8   3   4          1.10          0.49         1.63 o
  -7   3   4        105.56        108.24         5.00 o
  -6   3   4        127.90        128.58         2.05 o
  -5   3   4        582.81        564.05         4.17 o
  -4   3   4          0.24         -0.26         0.52 o
  -3   3   4         40.54         25.15         1.13 o
  -2   3   4         14.87         13.96         0.76 o
  -1   3   4       1783.44       1776.36         8.51 o
   0   3   4         48.18         57.55         1.55 o
   1   3   4       1296.03       1205.12         7.60 o
   2   3   4        810.34        777.33         5.44 o
   3   3   4          2.91          2.83         0.71 o
   4   3   4         60.79         54.66         2.08 o
   5   3   4        102.87         93.05         3.33 o
   6   3   4        809.87        824.45         8.80 o
   7   3   4        349.68        387.19         8.41 o
   8   3   4         17.22         20.20         3.03 o
   9   3   4          1.25         -1.07         2.93 o
 -10   4   4          7.37          6.05         2.78 o
  -9   4   4         27.79         23.87         3.17 o
  -8   4   4          0.24          0.40         1.53 o
  -7   4   4          0.47          0.33         1.20 o
  -6   4   4         42.05         40.91         2.53 o
  -5   4   4          6.96          4.47         0.78 o
  -4   4   4        658.13        707.52         5.34 o
  -3   4   4          3.59          2.09         0.67 o
  -2   4   4        406.62        419.97         3.63 o
  -1   4   4        197.34        229.12         2.43 o
   0   4   4        193.35        175.18         2.57 o
   1   4   4          1.39         -0.26         0.53 o
   2   4   4        266.42        262.54         3.01 o
   3   4   4        545.33        534.22         4.75 o
   4   4   4         60.50         70.16         2.57 o
   5   4   4        131.53        141.57         3.65 o
   6   4   4        247.17        278.32         5.66 o
   7   4   4        107.50        126.42         5.70 o
   8   4   4          4.86          2.68         2.49 o
   9   4   4         54.35         73.60         5.88 o
 -10   5   4          5.64          9.18         3.84 o
  -9   5   4          1.87         -0.67         2.60 o
  -8   5   4          1.40          0.04         1.60 o
  -7   5   4         10.38          8.17         1.28 o
  -6   5   4         97.98        109.79         2.84 o
  -5   5   4        160.48        159.77         2.74 o
  -4   5   4         26.71         25.46         1.41 o
  -3   5   4         70.41         61.07         1.79 o
  -2   5   4        333.08        344.72         3.44 o
  -1   5   4        358.83        370.12         3.69 o
   0   5   4        185.33        171.44         2.46 o
   1   5   4          7.11          3.50         0.70 o
   2   5   4         73.30         74.29         1.96 o
   3   5   4        286.49        279.04         3.28 o
   4   5   4          2.28          0.63         0.57 o
   5   5   4         23.06         27.03         2.26 o
   6   5   4         98.33         74.69         5.31 o
   7   5   4        104.09        113.73         5.16 o
   8   5   4          1.55          0.37         2.71 o
   9   5   4          4.09          6.90         3.53 o
  -9   6   4          4.05          2.62         4.90 o
  -8   6   4         66.45         57.77         4.13 o
  -7   6   4        127.07        142.34         4.28 o
  -6   6   4         53.61         44.37         3.46 o
  -5   6   4        167.94        159.90         2.72 o
  -4   6   4        207.77        193.11         2.97 o
  -3   6   4        400.33        387.37         4.12 o
  -2   6   4         10.49         10.69         0.95 o
  -1   6   4       2413.63       2562.05        16.44 o
   0   6   4       1526.42       1666.77        10.13 o
   1   6   4        167.66        206.87         3.31 o
   2   6   4         32.27         25.03         1.54 o
   3   6   4        754.73        802.77         5.96 o
   4   6   4          2.37          0.29         0.83 o
   5   6   4          8.44          4.80         1.79 o
   6   6   4         15.69         13.63         2.32 o
   7   6   4         16.54         20.54         4.54 o
   8   6   4         73.66         94.44         5.73 o
   9   6   4          4.56          5.01         3.58 o
  -9   7   4          0.78         -0.74         3.34 o
  -8   7   4         54.14         53.26         3.58 o
  -7   7   4          0.09          1.81         1.45 o
  -6   7   4         68.73         74.55         4.74 o
  -5   7   4         93.34         97.36         2.42 o
  -4   7   4        458.43        484.55         4.88 o
  -3   7   4         33.87         25.50         1.80 o
  -2   7   4       1318.16       1472.93        10.05 o
  -1   7   4        818.56        901.69         7.43 o
   0   7   4        559.44        638.56         6.03 o
   1   7   4        327.80        317.54         4.41 o
   2   7   4        308.97        318.12         4.36 o
   3   7   4         22.11         17.54         1.15 o
   4   7   4         55.88         43.31         1.93 o
   5   7   4          1.09         -0.59         1.42 o
   6   7   4         57.92         55.66         4.57 o
   7   7   4         18.82         32.69         4.38 o
   8   7   4         12.39         13.57         3.53 o
   9   7   4         38.97         42.16         5.16 o
  -9   8   4          1.85          2.48         3.06 o
  -8   8   4         79.03         65.05         6.24 o
  -7   8   4         34.61         30.05         2.41 o
  -6   8   4         66.34         56.18         5.59 o
  -5   8   4          0.13         -0.51         1.02 o
  -4   8   4         20.67         19.80         1.41 o
  -3   8   4        173.23        173.61         3.26 o
  -2   8   4        666.51        723.60         6.71 o
  -1   8   4          7.09          5.35         1.07 o
   0   8   4        212.58        218.52         3.68 o
   1   8   4        314.77        376.09         4.97 o
   2   8   4        107.15        132.15         3.06 o
   3   8   4         31.50         30.94         1.71 o
   4   8   4         32.67         33.39         2.11 o
   5   8   4         13.72         11.64         1.94 o
   6   8   4         67.09         58.59         5.25 o
   7   8   4        107.40        140.24         7.09 o
   8   8   4          8.66          3.44         3.22 o
   9   8   4          8.61          8.81         4.16 o
  -9   9   4         69.53         53.63         5.91 o
  -8   9   4         69.07         63.61         5.54 o
  -7   9   4         48.83         40.20         3.04 o
  -6   9   4         28.15         23.35         3.25 o
  -5   9   4          5.43          4.45         1.60 o
  -4   9   4        195.05        198.10         3.80 o
  -3   9   4        243.93        272.25         3.98 o
  -2   9   4        113.64        107.09         2.84 o
  -1   9   4         35.15         31.29         2.02 o
   0   9   4        122.38        130.58         3.33 o
   1   9   4        298.00        301.77         4.84 o
   2   9   4         48.51         46.01         2.79 o
   3   9   4          0.55          0.65         1.28 o
   4   9   4         31.50         29.24         1.97 o
   5   9   4         31.23         38.37         3.21 o
   6   9   4          1.50          3.95         3.06 o
   7   9   4          2.21          0.02         3.09 o
   8   9   4          7.33          4.01         3.41 o
  -9  10   4          4.14          3.54         3.66 o
  -8  10   4          0.38          0.23         2.09 o
  -7  10   4         33.99         31.25         3.61 o
  -6  10   4        133.75        136.89         5.30 o
  -5  10   4        139.31        168.89         5.31 o
  -4  10   4          0.06          0.32         1.10 o
  -3  10   4         62.71         51.13         3.17 o
  -2  10   4         39.68         36.65         2.17 o
  -1  10   4         10.22          7.13         1.32 o
   0  10   4         17.85         11.99         1.44 o
   1  10   4          7.44         11.20         1.40 o
   2  10   4          8.34          8.70         1.20 o
   3  10   4         55.00         40.17         2.44 o
   4  10   4        513.52        485.19         6.52 o
   5  10   4        202.18        240.24         6.67 o
   6  10   4         48.93         53.38         6.48 o
   7  10   4        164.61        218.75        10.35 o
   8  10   4          2.63          3.47         3.46 o
  -8  11   4          0.09         -0.83         2.42 o
  -7  11   4          1.94          0.71         2.12 o
  -6  11   4         27.50         28.84         2.77 o
  -5  11   4        118.37        132.39         5.32 o
  -4  11   4         39.56         37.78         2.73 o
  -3  11   4         73.93         90.15         3.56 o
  -2  11   4        148.35        153.50         4.06 o
  -1  11   4          9.11          8.41         1.53 o
   0  11   4         42.30         32.88         2.04 o
   1  11   4         70.14         63.32         4.21 o
   2  11   4         41.11         32.97         2.46 o
   3  11   4         21.90         18.68         2.07 o
   4  11   4          0.53          2.98         1.70 o
   5  11   4        510.45        560.54         9.90 o
   6  11   4          8.80          1.95         3.12 o
   7  11   4         15.10         11.28         3.76 o
   8  11   4          0.11          2.43         3.48 o
  -8  12   4         11.50         13.42         3.16 o
  -7  12   4          1.11         -0.11         2.27 o
  -6  12   4         19.70         15.86         2.70 o
  -5  12   4         23.30         16.42         2.39 o
  -4  12   4        144.23        166.72         5.01 o
  -3  12   4         28.52         26.09         2.25 o
  -2  12   4         26.96         25.72         2.01 o
  -1  12   4         53.69         53.10         2.84 o
   0  12   4          7.32          5.90         1.53 o
   1  12   4         52.99         53.40         3.36 o
   2  12   4          0.75         -0.54         1.09 o
   3  12   4          4.43         -0.76         1.53 o
   4  12   4         99.10        136.06         5.60 o
   5  12   4          0.45          3.34         2.59 o
   6  12   4         24.10         23.08         4.15 o
   7  12   4          6.42          0.63         3.38 o
  -8  13   4         29.16         30.46         3.72 o
  -7  13   4          0.06          3.27         2.59 o
  -6  13   4          3.49          5.06         2.55 o
  -5  13   4          0.00         -0.91         1.82 o
  -4  13   4          0.69          2.65         1.94 o
  -3  13   4        332.38        386.86         7.08 o
  -2  13   4         43.75         37.93         2.42 o
  -1  13   4          9.82          8.41         1.79 o
   0  13   4          5.79          1.56         1.57 o
   1  13   4        122.74        131.13         4.14 o
   2  13   4        100.54         82.91         4.00 o
   3  13   4         24.72         16.64         2.73 o
   4  13   4        150.93        149.98         5.92 o
   5  13   4        174.43        206.67         7.04 o
   6  13   4         28.16         11.31         4.10 o
   7  13   4         11.93          6.64         3.81 o
  -7  14   4         13.84         16.01         3.29 o
  -6  14   4        140.55        209.70         7.48 o
  -5  14   4        112.53        140.11         6.91 o
  -4  14   4          0.74         -0.75         1.85 o
  -3  14   4         48.39         31.37         2.74 o
  -2  14   4         30.32         23.43         2.23 o
  -1  14   4          0.03         -0.76         1.53 o
   0  14   4         42.40         32.86         3.14 o
   1  14   4          1.90          1.15         1.64 o
   2  14   4         47.64         33.56         2.65 o
   3  14   4        136.71        157.37         6.27 o
   4  14   4          2.51         -0.98         3.02 o
   5  14   4          8.43          2.59         2.85 o
   6  14   4          3.26         -1.43         4.97 o
   7  14   4          5.60          0.70         4.43 o
  -7  15   4          0.86          2.05         2.98 o
  -6  15   4          5.27         12.80         3.24 o
  -5  15   4          4.41          2.58         3.27 o
  -4  15   4         10.44          5.13         3.00 o
  -3  15   4          2.50          5.36         1.89 o
  -2  15   4         74.46         88.01         5.80 o
  -1  15   4         38.07         40.66         2.81 o
   0  15   4        188.23        168.26         5.04 o
   1  15   4        467.10        544.23         8.10 o
   2  15   4        297.32        301.60         7.94 o
   3  15   4          1.61         -0.18         2.24 o
   4  15   4          4.88         -0.80         2.53 o
   5  15   4         19.15         12.87         5.06 o
   6  15   4          0.05         -1.78         3.57 o
  -6  16   4          1.67          4.13         3.21 o
  -5  16   4         61.66         64.48         7.02 o
  -4  16   4         17.76         18.81         3.28 o
  -3  16   4         42.69         39.63         2.93 o
  -2  16   4         66.22         64.74         3.76 o
  -1  16   4         26.39         20.34         2.31 o
   0  16   4          9.23          4.43         1.78 o
   1  16   4         61.39         96.69         9.19 o
   2  16   4         18.65         16.37         3.66 o
   3  16   4          0.08         -1.29         2.58 o
   4  16   4          1.14          0.12         2.81 o
   5  16   4          1.40         -1.64         3.29 o
   6  16   4          0.06         -2.32         4.65 o
  -5  17   4          1.45          0.25         2.80 o
  -4  17   4          1.27          0.89         2.50 o
  -3  17   4          1.47          0.27         1.92 o
  -2  17   4          0.77         -0.84         1.87 o
  -1  17   4         30.34         30.76         3.33 o
   0  17   4          7.57          5.23         2.11 o
   1  17   4        148.43        176.71         6.55 o
   2  17   4         26.07         22.48         3.60 o
   3  17   4         15.90          9.64         4.41 o
   4  17   4          0.00         -1.30         2.60 o
   5  17   4          3.77         -1.67         5.18 o
  -5  18   4          0.00          0.25         2.69 o
  -4  18   4          3.22          3.88         3.95 o
  -3  18   4          1.02         -1.08         2.16 o
  -2  18   4         10.18          7.98         2.25 o
  -1  18   4          1.96         -1.07         2.14 o
   0  18   4          0.21         -1.38         2.75 o
   1  18   4         45.18         72.18         5.20 o
   2  18   4          9.82          6.55         3.58 o
   3  18   4          0.14         -1.51         3.02 o
   4  18   4          0.13         -1.74         3.48 o
  -4  19   4          9.88         12.96         4.02 o
  -3  19   4         10.25         13.67         3.11 o
  -2  19   4          1.59          0.14         2.51 o
  -1  19   4          2.79         -0.67         2.52 o
   0  19   4          2.97         -0.42         2.82 o
   1  19   4         22.37         24.80         4.28 o
   2  19   4          0.16         -1.62         3.23 o
   3  19   4          0.65         -1.74         3.47 o
  -2  20   4          0.44         -0.90         3.28 o
  -1  20   4          0.42         -1.48         2.95 o
   0  20   4          0.15         -1.48         2.96 o
   1  20   4         20.84         26.22         4.45 o
   2  20   4          3.90         -1.45         3.48 o
 -10   1   5         79.44         63.27         4.05 o
  -9   1   5        242.92        337.75         7.94 o
  -8   1   5          8.21          5.95         2.44 o
  -7   1   5          0.94          1.10         1.80 o
  -6   1   5         33.42         28.52         2.16 o
  -5   1   5          0.00          0.28         0.60 o
  -4   1   5          6.45          3.42         0.76 o
  -3   1   5        124.11        139.16         2.29 o
  -2   1   5        180.93        187.42         2.29 o
  -1   1   5        167.32        170.30         2.84 o
   0   1   5        280.08        266.21         3.48 o
   1   1   5         94.30         89.65         2.40 o
   2   1   5        842.97        929.61         7.24 o
   3   1   5       1232.04       1396.05         9.61 o
   4   1   5          3.11          1.26         0.70 o
   5   1   5          0.02         -0.62         1.25 o
   6   1   5         42.25         39.84         2.63 o
   7   1   5         12.44          7.55         2.39 o
   8   1   5          9.70          7.99         2.60 o
   9   1   5          0.30         -1.30         2.61 o
 -10   2   5         16.54         19.06         2.99 o
  -9   2   5         46.61         42.29         3.57 o
  -8   2   5         36.60         28.61         2.98 o
  -7   2   5         18.81         15.88         2.31 o
  -6   2   5         34.87         35.75         3.05 o
  -5   2   5         61.91         72.67         3.03 o
  -4   2   5          0.02          0.67         0.66 o
  -3   2   5        298.77        274.62         3.09 o
  -2   2   5       2909.52       3025.24        14.14 o
  -1   2   5        461.54        455.87         3.72 o
   0   2   5        169.36        168.44         2.51 o
   1   2   5        339.98        331.53         3.96 o
   2   2   5          0.80          0.62         0.73 o
   3   2   5        152.16        157.84         2.81 o
   4   2   5        265.09        261.69         3.89 o
   5   2   5         13.04         12.45         1.61 o
   6   2   5        127.32        124.34         3.88 o
   7   2   5         21.45         13.12         2.69 o
   8   2   5          5.46          4.53         2.91 o
   9   2   5          0.10         -1.68         3.36 o
 -10   3   5         23.74         23.62         3.67 o
  -9   3   5         93.99        108.78         6.25 o
  -8   3   5         12.62         10.29         2.41 o
  -7   3   5         25.33         21.22         2.44 o
  -6   3   5         30.92         23.95         1.95 o
  -5   3   5          1.07          0.32         0.50 o
  -4   3   5         26.95         25.92         1.46 o
  -3   3   5        982.99       1061.91         6.72 o
  -2   3   5        431.54        415.52         3.58 o
  -1   3   5        618.87        714.94         5.09 o
   0   3   5          8.09          4.92         0.71 o
   1   3   5         91.09         77.72         2.18 o
   2   3   5        990.56        987.30         7.52 o
   3   3   5          4.57          4.77         0.85 o
   4   3   5        105.61        112.31         2.69 o
   5   3   5         19.16         19.23         1.63 o
   6   3   5          7.06          6.66         2.22 o
   7   3   5         43.44         58.85         4.17 o
   8   3   5          0.42         -1.21         2.41 o
   9   3   5          0.33         -1.64         3.28 o
  -9   4   5         23.04         21.95         3.03 o
  -8   4   5         28.21         21.87         3.02 o
  -7   4   5         54.19         51.42         4.00 o
  -6   4   5        180.61        179.30         3.89 o
  -5   4   5          1.42          0.97         0.62 o
  -4   4   5          1.80          0.20         0.74 o
  -3   4   5         72.45         72.25         1.98 o
  -2   4   5        432.94        450.71         3.83 o
  -1   4   5         13.71         23.43         1.09 o
   0   4   5        949.87        966.55         6.95 o
   1   4   5        220.94        273.76         3.73 o
   2   4   5          0.12         -0.14         0.69 o
   3   4   5        375.04        398.20         4.21 o
   4   4   5          0.35          0.84         0.96 o
   5   4   5         63.14         73.57         3.43 o
   6   4   5        552.09        617.47         9.30 o
   7   4   5        149.25        158.74         6.73 o
   8   4   5         17.47         23.60         4.02 o
   9   4   5         63.86         85.15         6.54 o
  -9   5   5          1.07          0.09         2.38 o
  -8   5   5         27.80         20.54         2.66 o
  -7   5   5        229.47        247.50         4.76 o
  -6   5   5          0.35         -0.59         1.17 o
  -5   5   5         34.32         41.92         1.81 o
  -4   5   5         44.33         38.46         2.15 o
  -3   5   5        165.49        162.56         2.80 o
  -2   5   5       1561.94       1646.00         9.48 o
  -1   5   5       1727.80       1684.48         9.52 o
   0   5   5          8.05          7.41         1.00 o
   1   5   5         50.59         50.25         2.06 o
   2   5   5         26.05         24.81         1.54 o
   3   5   5         52.48         41.79         1.76 o
   4   5   5         18.16         14.85         1.23 o
   5   5   5         39.64         36.65         2.39 o
   6   5   5        236.28        262.57         6.17 o
   7   5   5         32.87         31.31         3.72 o
   8   5   5          0.74         -1.11         2.22 o
   9   5   5          0.02          0.78         3.50 o
  -9   6   5          0.10         -1.59         3.19 o
  -8   6   5          2.03          2.69         2.62 o
  -7   6   5          5.16          5.05         1.44 o
  -6   6   5          0.14          0.43         1.39 o
  -5   6   5        413.30        437.41         5.35 o
  -4   6   5         18.22         16.00         1.19 o
  -3   6   5         14.34         12.30         1.13 o
  -2   6   5          0.82         -0.41         0.83 o
  -1   6   5         44.07         38.00         2.48 o
   0   6   5        145.28        149.45         2.61 o
   1   6   5        155.18        161.80         3.18 o
   2   6   5         10.34         12.19         1.11 o
   3   6   5        195.66        189.84         3.54 o
   4   6   5         29.30         19.32         1.45 o
   5   6   5         70.87         70.93         3.24 o
   6   6   5         93.82        100.74         6.50 o
   7   6   5          0.07          0.69         3.32 o
   8   6   5          5.84          3.13         3.27 o
   9   6   5         28.70         30.68         4.95 o
  -9   7   5          2.29          0.48         3.28 o
  -8   7   5         25.39         24.38         3.28 o
  -7   7   5          0.70         -0.79         1.58 o
  -6   7   5        335.42        374.08         6.25 o
  -5   7   5        139.02        137.17         4.00 o
  -4   7   5         22.56         23.32         1.41 o
  -3   7   5         19.35         28.78         2.11 o
  -2   7   5          3.99          1.53         0.90 o
  -1   7   5        261.60        280.51         3.77 o
   0   7   5         44.77         51.81         1.78 o
   1   7   5         31.15         19.54         1.38 o
   2   7   5        620.46        718.74         7.18 o
   3   7   5          1.35          0.32         0.80 o
   4   7   5        147.11        157.22         4.22 o
   5   7   5        126.00        141.65         4.58 o
   6   7   5         37.03         32.73         4.06 o
   7   7   5          0.88         -0.40         3.17 o
   8   7   5          4.78          4.91         3.57 o
  -9   8   5          1.39         -1.81         3.61 o
  -8   8   5         14.00         10.80         2.78 o
  -7   8   5         89.05         96.59         6.06 o
  -6   8   5          2.20          2.36         1.64 o
  -5   8   5          1.28          2.28         1.26 o
  -4   8   5          1.17         -0.50         1.01 o
  -3   8   5        339.98        374.94         5.14 o
  -2   8   5          5.90          4.18         1.02 o
  -1   8   5         11.49         14.67         1.34 o
   0   8   5         79.48         87.51         2.71 o
   1   8   5       1141.97       1258.03         9.72 o
   2   8   5         73.32         85.73         2.25 o
   3   8   5          0.45         -0.11         0.79 o
   4   8   5         78.23         72.00         3.88 o
   5   8   5         12.54         17.07         2.18 o
   6   8   5        180.08        215.55         9.84 o
   7   8   5          9.12          7.25         3.85 o
   8   8   5          6.89          4.35         3.61 o
  -9   9   5          2.79          3.04         3.67 o
  -8   9   5          7.68          4.90         2.26 o
  -7   9   5          0.04         -0.91         1.81 o
  -6   9   5         69.99         65.13         4.76 o
  -5   9   5        428.75        498.47         7.40 o
  -4   9   5         25.74         23.38         1.70 o
  -3   9   5        367.43        435.55         5.50 o
  -2   9   5          4.28          4.42         1.12 o
  -1   9   5          6.98         11.28         1.36 o
   0   9   5        143.81        189.53         3.70 o
   1   9   5         57.58         70.57         3.36 o
   2   9   5        594.22        595.37         6.86 o
   3   9   5        347.37        389.71         4.76 o
   4   9   5        260.18        282.66         5.14 o
   5   9   5         15.46         18.54         2.31 o
   6   9   5         53.20         42.41         4.51 o
   7   9   5          2.07         -0.05         3.70 o
   8   9   5          0.64         -1.61         3.21 o
  -8  10   5          0.55         -0.01         2.11 o
  -7  10   5          9.33          7.60         2.49 o
  -6  10   5          2.17          2.48         1.94 o
  -5  10   5        206.93        251.49         6.32 o
  -4  10   5         78.22         83.22         3.25 o
  -3  10   5          0.56         -0.54         1.08 o
  -2  10   5        365.70        375.11         5.38 o
  -1  10   5         75.82         60.54         3.08 o
   0  10   5         22.71         13.90         1.61 o
   1  10   5        121.66        122.62         3.56 o
   2  10   5          3.73          1.52         1.19 o
   3  10   5        298.98        318.62         5.14 o
   4  10   5          0.01          2.84         1.96 o
   5  10   5        230.20        281.09         7.43 o
   6  10   5         14.07          3.28         3.19 o
   7  10   5          0.05         -1.80         3.60 o
   8  10   5         33.74         34.62         5.34 o
  -8  11   5         30.73         42.68         3.81 o
  -7  11   5          8.46         10.18         2.66 o
  -6  11   5          8.25          8.68         2.21 o
  -5  11   5         69.73         65.40         5.45 o
  -4  11   5        315.75        335.41         6.20 o
  -3  11   5         40.59         35.17         2.09 o
  -2  11   5         16.37         14.02         1.57 o
  -1  11   5         66.02         50.82         2.48 o
   0  11   5          0.89          2.39         1.29 o
   1  11   5         13.19          9.55         1.52 o
   2  11   5         41.55         27.70         2.40 o
   3  11   5         15.72          7.64         1.95 o
   4  11   5          1.93          1.38         1.85 o
   5  11   5          7.78         13.01         2.98 o
   6  11   5          3.22         -1.42         2.84 o
   7  11   5          0.01         -1.64         3.28 o
  -8  12   5          7.18         11.79         3.02 o
  -7  12   5          0.86          0.49         2.62 o
  -6  12   5         18.86         19.69         3.10 o
  -5  12   5         11.51          8.23         2.29 o
  -4  12   5        291.27        335.13         6.55 o
  -3  12   5         22.16         22.50         2.32 o
  -2  12   5         66.71         59.15         3.46 o
  -1  12   5          1.89         -0.67         1.35 o
   0  12   5         20.00         20.44         1.89 o
   1  12   5         46.05         28.73         2.07 o
   2  12   5         55.50         47.29         2.96 o
   3  12   5          1.41          1.04         1.85 o
   4  12   5          0.33         -1.09         2.17 o
   5  12   5         69.40         68.31         4.89 o
   6  12   5         40.66         37.07         7.58 o
   7  12   5         49.46         53.43         6.12 o
  -7  13   5          1.48          0.21         3.14 o
  -6  13   5          6.48          3.41         2.76 o
  -5  13   5          1.90          2.26         2.19 o
  -4  13   5        300.88        347.02         8.86 o
  -3  13   5        226.10        263.11         6.18 o
  -2  13   5          1.70         -0.72         1.45 o
  -1  13   5          8.50          4.63         1.58 o
   0  13   5          1.33         -0.34         1.42 o
   1  13   5         20.62         11.09         1.66 o
   2  13   5         26.33         19.32         2.31 o
   3  13   5          0.40         -1.11         2.23 o
   4  13   5         31.08         36.34         4.32 o
   5  13   5        212.90        232.07         7.57 o
   6  13   5         21.04         17.96         4.69 o
   7  13   5          0.15         -1.75         3.50 o
  -7  14   5          9.71         13.12         3.51 o
  -6  14   5          0.09          0.13         2.49 o
  -5  14   5        135.05        181.34         7.04 o
  -4  14   5         85.45         79.39         8.07 o
  -3  14   5         18.67         13.29         2.35 o
  -2  14   5          9.63          5.87         1.87 o
  -1  14   5        120.30        132.14         4.89 o
   0  14   5          2.73         -0.80         1.60 o
   1  14   5         19.66         12.49         2.08 o
   2  14   5         16.00         13.50         2.31 o
   3  14   5         55.92         42.65         3.77 o
   4  14   5          0.32         -1.23         2.45 o
   5  14   5          0.82         -1.47         2.94 o
   6  14   5          2.63         -0.16         5.89 o
  -6  15   5          5.48          4.47         3.15 o
  -5  15   5          0.10         -0.47         2.31 o
  -4  15   5          5.65          0.67         2.38 o
  -3  15   5         23.00         22.95         2.67 o
  -2  15   5         47.73         42.24         3.09 o
  -1  15   5         35.65         28.42         2.59 o
   0  15   5         17.62         14.97         2.44 o
   1  15   5          4.56          1.32         1.79 o
   2  15   5          4.17         -1.09         2.18 o
   3  15   5          9.72          0.64         2.64 o
   4  15   5          1.29         -1.32         2.64 o
   5  15   5         13.64         11.34         6.32 o
   6  15   5          0.73         -1.77         3.55 o
  -6  16   5          8.10          9.72         3.39 o
  -5  16   5         12.60         12.32         3.08 o
  -4  16   5         23.14         23.22         3.57 o
  -3  16   5          7.71         10.02         2.49 o
  -2  16   5         72.12         74.17         4.74 o
  -1  16   5          6.97          6.13         2.09 o
   0  16   5         12.11          5.51         2.07 o
   1  16   5         43.44         37.80         4.54 o
   2  16   5          4.59         -1.23         2.46 o
   3  16   5          0.10         -1.66         3.33 o
   4  16   5         29.41         31.08         4.36 o
   5  16   5          1.14         -1.93         3.87 o
  -5  17   5          5.29          4.61         2.97 o
  -4  17   5          2.99          4.68         2.68 o
  -3  17   5          0.08         -1.02         2.04 o
  -2  17   5         29.27         19.16         2.53 o
  -1  17   5          0.34         -0.94         1.88 o
   0  17   5         11.56          7.99         2.35 o
   1  17   5          2.62          1.47         3.03 o
   2  17   5         14.07          7.64         4.11 o
   3  17   5          1.25          0.29         3.01 o
   4  17   5         10.00          0.99         3.45 o
   5  17   5          1.78         -2.41         4.82 o
  -4  18   5          0.04          0.53         2.95 o
  -3  18   5          6.43          4.96         2.68 o
  -2  18   5          2.09          1.96         2.17 o
  -1  18   5          0.50         -0.91         1.83 o
   0  18   5         10.05          6.31         2.72 o
   1  18   5          8.71         11.80         3.32 o
   2  18   5          4.91         -1.90         3.80 o
   3  18   5          0.82         -1.66         3.32 o
   4  18   5         26.87         31.96         8.25 o
  -3  19   5          0.96          0.31         2.52 o
  -2  19   5          0.00         -1.14         2.27 o
  -1  19   5          3.11         -0.05         2.63 o
   0  19   5         30.53         33.93         4.45 o
   1  19   5         14.84         22.90         4.45 o
   2  19   5          2.41          1.16         3.94 o
   3  19   5          0.55         -2.25         4.49 o
  -1  20   5          0.71          0.08         2.97 o
   0  20   5          0.73         -1.61         3.22 o
   1  20   5         15.11         15.43         4.92 o
  -9   0   6         86.69         83.82        15.87 o
  -8   0   6         79.01         54.01         5.63 o
  -7   0   6        153.67        174.46         8.80 o
  -6   0   6        464.52        477.70         8.51 o
  -5   0   6          9.68         11.06         1.48 o
  -4   0   6          7.94          7.97         1.21 o
  -3   0   6        663.21        711.59         6.59 o
  -2   0   6          4.96         -1.37         2.74 o
  -1   0   6        347.91        302.90         6.37 o
   0   0   6        633.61        642.27         7.85 o
   1   0   6       2183.17       2252.15        18.80 o
   2   0   6        246.08        318.54         6.90 o
   3   0   6        284.99        285.00         5.63 o
   4   0   6        157.68        172.19         5.90 o
   5   0   6         26.34         17.05         2.48 o
   6   0   6         33.35         31.18         3.51 o
   7   0   6        261.29        309.60         9.96 o
   8   0   6          0.00         -2.30         4.61 o
   9   0   6          3.57         -1.71         7.98 o
  -9   1   6        131.12        187.63         7.02 o
  -8   1   6         58.87         37.97         3.81 o
  -7   1   6          3.96          3.99         1.91 o
  -6   1   6          1.04          0.48         1.06 o
  -5   1   6         21.15         16.50         1.21 o
  -4   1   6         83.01         87.80         2.26 o
  -3   1   6         37.88         25.30         1.59 o
  -2   1   6       2961.29       3150.22        16.58 o
  -1   1   6       1634.50       1626.38        12.04 o
   0   1   6         14.52         13.70         1.17 o
   1   1   6         32.33         27.52         1.52 o
   2   1   6        309.08        370.77         4.98 o
   3   1   6          0.09          0.34         0.50 o
   4   1   6        296.48        341.75         4.50 o
   5   1   6          1.28         -0.69         1.37 o
   6   1   6         18.84         13.28         2.26 o
   7   1   6         11.93         11.92         2.70 o
   8   1   6         13.09         16.14         2.90 o
   9   1   6          1.00         -2.03         4.06 o
  -9   2   6         51.62         46.04         4.18 o
  -8   2   6         23.26         13.14         2.63 o
  -7   2   6          4.46          1.97         1.17 o
  -6   2   6          9.75          5.17         1.33 o
  -5   2   6        121.57        141.16         3.18 o
  -4   2   6         19.74         22.14         1.34 o
  -3   2   6         84.62         92.42         2.04 o
  -2   2   6       1714.20       1752.65        10.80 o
  -1   2   6        524.64        545.47         4.80 o
   0   2   6        431.51        476.02         4.88 o
   1   2   6         13.51         19.43         1.42 o
   2   2   6        161.43        186.04         3.40 o
   3   2   6          0.21         -0.22         0.44 o
   4   2   6          7.12          5.31         1.01 o
   5   2   6         24.90         22.03         1.80 o
   6   2   6          3.47         -0.54         1.77 o
   7   2   6         49.61         46.00         3.73 o
   8   2   6          4.69          1.52         3.00 o
   9   2   6          8.67          8.75         4.65 o
  -9   3   6         10.78         13.43         2.82 o
  -8   3   6         28.52         25.51         3.00 o
  -7   3   6          0.55         -0.21         0.96 o
  -6   3   6          2.62          1.71         1.39 o
  -5   3   6         64.64         49.89         3.58 o
  -4   3   6          0.16         -0.21         0.74 o
  -3   3   6         16.20         17.89         1.14 o
  -2   3   6       1719.87       1781.49        10.67 o
  -1   3   6        645.38        579.19         4.70 o
   0   3   6        413.86        423.83         3.88 o
   1   3   6         33.02         18.95         1.24 o
   2   3   6          2.06          0.32         0.62 o
   3   3   6          0.01          0.11         0.53 o
   4   3   6        130.74        151.09         3.37 o
   5   3   6         13.18          9.11         1.66 o
   6   3   6         25.32         26.72         3.44 o
   7   3   6         21.01         15.92         3.19 o
   8   3   6         30.92         28.33         5.38 o
   9   3   6          4.00         -1.34         3.56 o
  -9   4   6          5.92          6.45         3.06 o
  -8   4   6         32.46         27.09         3.07 o
  -7   4   6          0.09         -0.66         1.32 o
  -6   4   6          1.22          0.46         1.25 o
  -5   4   6          0.56          0.06         0.98 o
  -4   4   6          2.40          1.32         0.85 o
  -3   4   6        289.49        284.85         3.83 o
  -2   4   6        844.95        931.94         6.89 o
  -1   4   6         53.46         36.96         2.37 o
   0   4   6        198.41        188.31         3.28 o
   1   4   6         82.24         53.41         2.93 o
   2   4   6         86.84         77.33         2.47 o
   3   4   6         13.84          7.50         0.98 o
   4   4   6         28.03         24.89         1.82 o
   5   4   6        299.98        324.32         5.91 o
   6   4   6        302.29        308.96         7.94 o
   7   4   6         47.76         59.64         5.03 o
   8   4   6          0.16         -1.47         2.93 o
   9   4   6          7.28          9.39         5.45 o
  -9   5   6          1.46         -1.21         2.75 o
  -8   5   6          0.24          0.51         2.42 o
  -7   5   6          7.13          3.97         1.50 o
  -6   5   6         31.09         27.31         2.07 o
  -5   5   6          6.87          4.69         1.31 o
  -4   5   6        230.70        236.80         3.52 o
  -3   5   6        433.71        465.88         5.36 o
  -2   5   6       2023.35       2125.73        12.35 o
  -1   5   6         27.89         19.12         1.25 o
   0   5   6         24.58         13.64         1.27 o
   1   5   6          2.98          1.60         0.88 o
   2   5   6         53.98         43.82         2.48 o
   3   5   6         26.61         27.88         1.92 o
   4   5   6        246.34        252.64         4.82 o
   5   5   6        743.65        851.99         9.51 o
   6   5   6         75.37        104.10         7.47 o
   7   5   6          0.92         -1.61         3.22 o
   8   5   6          4.66          7.03         3.37 o
  -9   6   6         49.71         52.89         5.64 o
  -8   6   6         16.26          7.26         3.01 o
  -7   6   6          0.43         -0.25         1.39 o
  -6   6   6        146.08        165.81         4.41 o
  -5   6   6        270.15        295.61         6.02 o
  -4   6   6          4.69          2.05         0.98 o
  -3   6   6          8.28          5.21         1.14 o
  -2   6   6         56.65         45.81         2.83 o
  -1   6   6        431.93        541.49         5.80 o
   0   6   6         44.15         33.95         2.22 o
   1   6   6         41.89         37.22         2.11 o
   2   6   6        258.90        251.69         4.08 o
   3   6   6        378.10        392.54         5.23 o
   4   6   6         21.14         19.11         1.76 o
   5   6   6        268.29        265.65         5.94 o
   6   6   6        287.59        306.82         9.55 o
   7   6   6         45.94         25.85         5.93 o
   8   6   6         75.79         90.06         6.34 o
  -9   7   6          8.05          7.69         4.55 o
  -8   7   6         47.52         34.41         4.52 o
  -7   7   6         24.63         25.35         2.41 o
  -6   7   6         40.75         40.15         2.98 o
  -5   7   6         29.95         25.10         2.10 o
  -4   7   6        241.92        261.80         4.48 o
  -3   7   6          3.41          7.94         1.29 o
  -2   7   6         69.06         86.19         2.52 o
  -1   7   6         36.91         41.97         2.36 o
   0   7   6        119.77        144.45         3.46 o
   1   7   6          1.01          0.82         0.96 o
   2   7   6         84.45         82.85         3.80 o
   3   7   6         54.66         52.86         3.02 o
   4   7   6         42.45         36.47         2.01 o
   5   7   6         30.11         27.08         2.59 o
   6   7   6         12.89          8.88         3.63 o
   7   7   6          0.14         -1.69         3.38 o
   8   7   6         16.71         15.34         4.65 o
  -9   8   6          6.61          5.19         4.39 o
  -8   8   6         29.94         23.85         4.17 o
  -7   8   6         31.73         29.71         2.73 o
  -6   8   6         88.33         87.87         4.40 o
  -5   8   6          0.38          1.34         1.50 o
  -4   8   6        118.92        140.23         3.61 o
  -3   8   6          0.01         -0.59         1.18 o
  -2   8   6          0.01         -0.01         0.97 o
  -1   8   6          0.11         -0.47         0.95 o
   0   8   6        116.63        120.73         3.04 o
   1   8   6          0.01         -0.08         1.01 o
   2   8   6        123.47        133.67         3.64 o
   3   8   6        100.84        102.65         3.34 o
   4   8   6         41.97         43.87         2.85 o
   5   8   6         17.53         10.10         2.27 o
   6   8   6          6.35          8.45         3.60 o
   7   8   6         29.45         26.24         4.72 o
   8   8   6          9.85          5.32         4.12 o
  -8   9   6          1.57          1.75         2.89 o
  -7   9   6          0.00         -0.98         1.95 o
  -6   9   6          0.35          0.90         1.88 o
  -5   9   6        264.23        321.02         6.33 o
  -4   9   6         93.33        106.73         3.65 o
  -3   9   6         32.27         31.39         1.92 o
  -2   9   6          5.67          4.67         1.12 o
  -1   9   6         22.97         23.84         1.67 o
   0   9   6          7.44          5.80         1.04 o
   1   9   6         12.65         11.20         1.02 o
   2   9   6        179.72        184.72         4.37 o
   3   9   6        760.17        824.07         8.64 o
   4   9   6        703.01        817.54        10.49 o
   5   9   6          4.87          2.44         2.01 o
   6   9   6         79.12         85.87         7.87 o
   7   9   6         25.09         34.40         5.30 o
   8   9   6         88.66        118.04         8.21 o
  -8  10   6          3.76         -0.98         2.40 o
  -7  10   6          8.65          2.08         2.26 o
  -6  10   6          1.26          1.71         2.08 o
  -5  10   6          2.79          6.91         2.29 o
  -4  10   6        508.72        580.06         7.22 o
  -3  10   6        104.51        117.04         3.46 o
  -2  10   6          1.13          0.76         1.21 o
  -1  10   6        107.55        109.54         3.12 o
   0  10   6          5.46          4.59         1.23 o
   1  10   6         98.57        117.00         3.92 o
   2  10   6        268.68        315.87         5.62 o
   3  10   6        155.04        188.52         5.06 o
   4  10   6        137.63        160.56         5.51 o
   5  10   6          1.05         -0.47         2.05 o
   6  10   6        106.70        117.98         9.40 o
   7  10   6          2.82         -1.86         3.72 o
  -8  11   6          1.55         -1.18         2.37 o
  -7  11   6          4.45          2.02         2.89 o
  -6  11   6         37.69         35.65         3.17 o
  -5  11   6          3.29          1.04         2.15 o
  -4  11   6        223.65        240.85         6.11 o
  -3  11   6         30.41         24.57         1.89 o
  -2  11   6         87.19         75.53         3.40 o
  -1  11   6          0.09         -0.62         1.24 o
   0  11   6          0.81         -0.55         1.11 o
   1  11   6        158.68        193.33         4.73 o
   2  11   6          0.33         -0.68         1.36 o
   3  11   6         66.06         44.56         3.63 o
   4  11   6          4.80         -0.95         1.90 o
   5  11   6         25.54         32.05         3.58 o
   6  11   6          2.38         -1.95         3.90 o
   7  11   6          0.06         -1.94         3.89 o
  -7  12   6         17.86         16.91         3.69 o
  -6  12   6          2.63         -0.90         2.21 o
  -5  12   6         37.50         41.72         3.50 o
  -4  12   6         90.43         82.16         6.79 o
  -3  12   6          0.72          0.74         1.57 o
  -2  12   6        113.48        130.71         4.17 o
  -1  12   6         62.86         64.28         3.35 o
   0  12   6          3.67          1.55         1.49 o
   1  12   6          0.08         -0.71         1.41 o
   2  12   6         10.41          3.20         1.85 o
   3  12   6        103.30        100.29         7.35 o
   4  12   6        149.01        147.49         7.75 o
   5  12   6         15.68         10.45         3.28 o
   6  12   6         10.68          8.51         4.70 o
   7  12   6          0.68         -2.80         5.60 o
  -7  13   6          2.21          1.68         3.05 o
  -6  13   6          1.68         -0.37         2.52 o
  -5  13   6          6.72          6.64         2.41 o
  -4  13   6        128.97        147.44         5.96 o
  -3  13   6        170.90        178.80         5.04 o
  -2  13   6          4.28          0.31         1.62 o
  -1  13   6          0.12         -0.80         1.60 o
   0  13   6          4.36          1.20         1.51 o
   1  13   6          8.65          6.77         1.70 o
   2  13   6          1.53         -0.89         1.77 o
   3  13   6         11.04         12.12         2.44 o
   4  13   6          5.32          3.40         2.84 o
   5  13   6          0.45         -1.59         3.18 o
   6  13   6         17.69          3.26         7.50 o
  -7  14   6          1.70          1.76         2.98 o
  -6  14   6          2.43          1.18         2.63 o
  -5  14   6          1.48         -1.06         2.12 o
  -4  14   6          1.57         -0.93         2.13 o
  -3  14   6         18.53         22.51         2.71 o
  -2  14   6         20.33         16.14         2.30 o
  -1  14   6         73.93         58.68         3.96 o
   0  14   6         15.69          4.31         1.63 o
   1  14   6         23.74         15.86         2.09 o
   2  14   6         19.30         11.25         2.31 o
   3  14   6          0.08         -1.11         2.22 o
   4  14   6         10.70          6.67         3.07 o
   5  14   6          6.64          5.88         6.11 o
   6  14   6          9.99         -2.52         5.05 o
  -6  15   6         57.82         63.86         5.33 o
  -5  15   6          4.23          0.76         2.80 o
  -4  15   6          4.24          0.15         2.39 o
  -3  15   6         19.13         18.80         2.63 o
  -2  15   6         13.87          9.53         2.30 o
  -1  15   6         41.04         27.30         2.67 o
   0  15   6         53.10         44.12         4.03 o
   1  15   6         17.41         18.96         2.58 o
   2  15   6          9.63          5.76         2.55 o
   3  15   6          6.48          0.63         2.73 o
   4  15   6          0.01         -1.48         2.97 o
   5  15   6         10.77          0.13         6.58 o
  -5  16   6          4.99          2.14         2.57 o
  -4  16   6          2.99         -1.40         2.79 o
  -3  16   6         13.01         10.80         2.44 o
  -2  16   6          4.16          1.16         2.34 o
  -1  16   6          0.15         -0.87         1.74 o
   0  16   6         40.72         45.26         3.96 o
   1  16   6         35.15         33.06         3.32 o
   2  16   6         11.59          1.90         2.73 o
   3  16   6          0.18         -1.95         3.91 o
   4  16   6          7.19         -0.34         3.06 o
   5  16   6          3.01         -0.88         5.30 o
  -5  17   6         17.83         12.67         3.58 o
  -4  17   6          5.22          8.45         3.14 o
  -3  17   6          0.15         -1.19         2.38 o
  -2  17   6          4.85          1.03         2.31 o
  -1  17   6          5.28          0.84         2.02 o
   0  17   6         87.62         76.11         6.74 o
   1  17   6         24.09         18.89         3.56 o
   2  17   6          1.18         -0.15         3.36 o
   3  17   6          8.83          2.23         3.77 o
   4  17   6          3.22          5.53         3.73 o
  -4  18   6         16.41         20.59         3.64 o
  -3  18   6          0.01         -0.84         2.32 o
  -2  18   6          2.89          1.42         2.33 o
  -1  18   6          0.00         -0.64         2.08 o
   0  18   6         26.36         38.00         4.47 o
   1  18   6          2.60          0.42         3.46 o
   2  18   6          3.53         -1.83         3.65 o
   3  18   6          2.26          2.21         3.65 o
  -2  19   6          0.87         -1.22         2.45 o
  -1  19   6         38.80         52.32         5.43 o
   0  19   6         59.56         73.05         6.14 o
   1  19   6         26.46         44.03         5.91 o
  -9   1   7          2.48          2.06         2.42 o
  -8   1   7          1.28         -1.07         2.14 o
  -7   1   7          1.41          3.02         1.18 o
  -6   1   7        179.07        184.24         4.20 o
  -5   1   7         14.61         12.87         1.62 o
  -4   1   7         47.06         38.66         2.09 o
  -3   1   7          4.89          3.67         0.65 o
  -2   1   7        260.42        254.30         4.86 o
  -1   1   7         56.77         58.59         4.46 o
   0   1   7         34.89         27.99         1.77 o
   1   1   7        217.84        265.61         4.35 o
   2   1   7        399.07        415.93         5.69 o
   3   1   7        317.89        318.25         4.17 o
   4   1   7         68.64         59.55         2.86 o
   5   1   7          2.44         -0.78         1.56 o
   6   1   7         31.20         30.64         2.90 o
   7   1   7        114.31        140.06        10.11 o
   8   1   7          0.72          1.12         3.47 o
  -9   2   7          0.01         -1.19         2.37 o
  -8   2   7         13.25          8.39         2.76 o
  -7   2   7          3.58          1.34         1.27 o
  -6   2   7         42.16         42.07         3.70 o
  -5   2   7        204.27        223.22         5.65 o
  -4   2   7          0.01         -0.42         0.84 o
  -3   2   7          3.27          4.54         0.74 o
  -2   2   7        579.11        647.31         6.13 o
  -1   2   7         10.88         11.17         1.06 o
   0   2   7         21.63         22.71         1.44 o
   1   2   7         24.19         20.64         1.45 o
   2   2   7          6.42          6.68         1.14 o
   3   2   7         28.80         24.28         1.37 o
   4   2   7          1.68         -0.55         1.11 o
   5   2   7         78.44         56.65         3.10 o
   6   2   7        120.35        123.22         5.84 o
   7   2   7         27.41         26.28         4.14 o
   8   2   7          0.19         -2.42         4.84 o
  -9   3   7         26.63         22.07         3.75 o
  -8   3   7          0.09         -1.04         2.08 o
  -7   3   7          1.13         -0.59         1.18 o
  -6   3   7         51.70         42.36         2.77 o
  -5   3   7          0.71          0.55         1.32 o
  -4   3   7          2.72          0.68         0.95 o
  -3   3   7          4.24          8.10         1.00 o
  -2   3   7         50.23         50.34         2.96 o
  -1   3   7         51.48         40.37         1.81 o
   0   3   7         70.26         76.08         2.10 o
   1   3   7         17.74         18.36         1.02 o
   2   3   7        465.95        505.33         5.31 o
   3   3   7        149.02        152.78         3.00 o
   4   3   7          1.29         -0.18         1.12 o
   5   3   7          6.81          1.39         1.69 o
   6   3   7          0.97         -1.65         3.31 o
   7   3   7          1.99         -1.30         2.60 o
   8   3   7          6.90          4.16         4.63 o
  -9   4   7          0.01          2.04         3.07 o
  -8   4   7          2.66         -0.10         2.13 o
  -7   4   7         26.86         20.62         1.91 o
  -6   4   7         65.98         53.51         5.34 o
  -5   4   7        129.39        130.35         4.22 o
  -4   4   7         72.85         60.31         3.26 o
  -3   4   7         18.55         19.33         1.45 o
  -2   4   7       1400.33       1566.99        10.60 o
  -1   4   7          2.79          1.94         0.86 o
   0   4   7         38.45         56.41         2.39 o
   1   4   7        166.00        162.02         3.50 o
   2   4   7        105.90        112.01         3.16 o
   3   4   7        308.06        325.07         4.82 o
   4   4   7          1.32         -0.28         1.33 o
   5   4   7        348.89        388.58         6.67 o
   6   4   7        143.42        175.08         8.13 o
   7   4   7         16.86         11.09         4.22 o
   8   4   7         40.08         52.73         5.29 o
  -9   5   7         32.94         27.34         4.51 o
  -8   5   7          1.34         -0.04         2.83 o
  -7   5   7          0.00         -0.69         1.37 o
  -6   5   7          7.00          3.90         1.62 o
  -5   5   7        143.67        156.37         4.55 o
  -4   5   7         47.24         46.37         3.07 o
  -3   5   7         48.47         41.32         3.11 o
  -2   5   7        264.78        308.23         4.06 o
  -1   5   7         28.51         25.97         1.52 o
   0   5   7         78.90         83.09         2.87 o
   1   5   7          5.22          2.66         1.10 o
   2   5   7         19.14         14.33         1.44 o
   3   5   7          0.00         -0.53         1.06 o
   4   5   7        220.25        235.98         5.26 o
   5   5   7        440.47        502.24         8.29 o
   6   5   7        415.02        516.69        15.74 o
   7   5   7          0.40         -1.88         3.77 o
   8   5   7         33.18         56.25         5.66 o
  -9   6   7         22.00         14.07         3.71 o
  -8   6   7         15.48         11.40         3.43 o
  -7   6   7          5.47          3.34         1.70 o
  -6   6   7          6.36          5.93         1.66 o
  -5   6   7         18.87         14.41         1.97 o
  -4   6   7        305.99        326.52         5.30 o
  -3   6   7         13.17         15.27         1.60 o
  -2   6   7         62.58         74.99         2.93 o
  -1   6   7        126.78        144.02         3.55 o
   0   6   7         15.77         12.05         1.40 o
   1   6   7          2.05          0.62         1.05 o
   2   6   7         97.50        109.69         3.29 o
   3   6   7          2.16          0.09         1.12 o
   4   6   7          1.30         -0.84         1.68 o
   5   6   7         36.29         38.06         3.07 o
   6   6   7        178.78        218.83         9.36 o
   7   6   7          0.15         -1.56         3.12 o
   8   6   7          9.54          9.34         5.08 o
  -8   7   7          0.16         -0.80         2.77 o
  -7   7   7         60.20         40.08         4.62 o
  -6   7   7        223.02        249.81         5.55 o
  -5   7   7         19.52         14.28         1.82 o
  -4   7   7         56.96         51.43         3.64 o
  -3   7   7         16.53         13.16         1.52 o
  -2   7   7        505.95        580.92         6.48 o
  -1   7   7        115.78        125.07         3.62 o
   0   7   7          1.15          2.28         1.20 o
   1   7   7          8.69          7.17         1.32 o
   2   7   7          4.30          5.07         1.33 o
   3   7   7          0.10         -0.61         1.21 o
   4   7   7         33.20         28.09         2.56 o
   5   7   7         91.56         79.29         5.82 o
   6   7   7          3.70          3.10         3.70 o
   7   7   7         70.96         79.12         7.09 o
   8   7   7         21.07         13.55         6.26 o
  -8   8   7          8.37          4.91         3.19 o
  -7   8   7          0.07          1.80         1.92 o
  -6   8   7          1.19          3.14         1.81 o
  -5   8   7         93.38        105.91         5.05 o
  -4   8   7        225.79        258.34         4.84 o
  -3   8   7         15.28         12.04         1.65 o
  -2   8   7          3.30          3.04         1.11 o
  -1   8   7          4.21          4.20         1.20 o
   0   8   7         11.25          9.70         1.49 o
   1   8   7        213.62        247.86         4.91 o
   2   8   7          2.08          1.84         1.31 o
   3   8   7         12.10          7.10         1.42 o
   4   8   7        226.32        268.44         6.04 o
   5   8   7         19.07         10.00         2.32 o
   6   8   7          8.62         13.24         4.63 o
   7   8   7          4.17          4.29         4.11 o
  -8   9   7          0.27          0.45         2.91 o
  -7   9   7         30.70         26.82         3.16 o
  -6   9   7          9.96          8.72         2.35 o
  -5   9   7         84.25         96.98         7.31 o
  -4   9   7          1.47          0.82         1.38 o
  -3   9   7         51.99         46.32         2.91 o
  -2   9   7        149.61        180.41         3.86 o
  -1   9   7         58.51         43.34         1.95 o
   0   9   7         15.84         16.98         1.71 o
   1   9   7          2.82          1.06         1.31 o
   2   9   7         95.08        108.79         4.15 o
   3   9   7        195.48        231.02         5.74 o
   4   9   7        183.71        222.32         5.67 o
   5   9   7          3.54         -1.09         2.18 o
   6   9   7          8.22          3.27         3.80 o
   7   9   7          0.33         -1.80         3.59 o
  -8  10   7          1.73          0.77         3.08 o
  -7  10   7         34.87         41.41         4.08 o
  -6  10   7          8.49          7.10         2.43 o
  -5  10   7         39.25         35.79         4.04 o
  -4  10   7          1.82         -0.05         1.76 o
  -3  10   7        115.49        125.56         3.92 o
  -2  10   7         21.94         21.66         1.77 o
  -1  10   7        135.51        155.98         3.59 o
   0  10   7        183.27        194.17         3.76 o
   1  10   7        142.14        154.83         4.48 o
   2  10   7         87.29         80.41         4.19 o
   3  10   7         57.46         49.82         3.40 o
   4  10   7         57.38         50.60         3.63 o
   5  10   7          3.56         -1.07         2.14 o
   6  10   7          0.84         -1.90         3.80 o
   7  10   7          2.96         -0.01         4.17 o
  -7  11   7          0.80          0.90         2.83 o
  -6  11   7          6.94          4.82         2.45 o
  -5  11   7         45.07         51.97         4.02 o
  -4  11   7          0.66         -0.96         1.92 o
  -3  11   7         24.58         21.37         2.06 o
  -2  11   7         50.63         46.10         2.25 o
  -1  11   7         27.83         23.56         1.82 o
   0  11   7         43.61         41.62         2.81 o
   1  11   7          6.75          3.25         1.52 o
   2  11   7         15.81          9.87         1.80 o
   3  11   7         26.45         17.87         2.64 o
   4  11   7          0.01         -0.92         1.83 o
   5  11   7         10.14         11.31         3.23 o
   6  11   7          1.28          0.01         4.30 o
   7  11   7         20.21         32.43         5.97 o
  -7  12   7          0.36          0.71         3.18 o
  -6  12   7          0.35         -1.15         2.30 o
  -5  12   7          1.56          1.39         2.20 o
  -4  12   7          0.67         -0.94         1.88 o
  -3  12   7        164.18        202.45         5.24 o
  -2  12   7         11.37          7.86         1.54 o
  -1  12   7         72.03         57.72         3.16 o
   0  12   7          8.89          5.17         1.86 o
   1  12   7          0.57         -0.74         1.47 o
   2  12   7         16.25          9.28         2.26 o
   3  12   7          1.59         -0.77         2.10 o
   4  12   7          2.72         -1.27         2.55 o
   5  12   7          9.07          4.30         2.97 o
   6  12   7          0.34          1.52         4.61 o
  -7  13   7          1.93          1.91         2.96 o
  -6  13   7          0.25         -0.92         2.42 o
  -5  13   7          5.13          2.28         2.44 o
  -4  13   7         11.24         10.09         2.54 o
  -3  13   7         83.72         98.35         4.60 o
  -2  13   7          2.02          1.27         1.88 o
  -1  13   7         26.37         19.46         2.22 o
   0  13   7        155.83        158.37         5.15 o
   1  13   7         35.16         29.32         2.67 o
   2  13   7          6.37          2.28         2.12 o
   3  13   7         24.57         20.10         2.81 o
   4  13   7          0.67         -1.27         2.54 o
   5  13   7          1.53         -2.25         4.50 o
   6  13   7         17.27         14.87         8.49 o
  -6  14   7         10.02         16.26         3.43 o
  -5  14   7          6.79         -1.26         2.52 o
  -4  14   7         62.19         56.53         6.07 o
  -3  14   7         14.34         18.61         2.81 o
  -2  14   7          1.15         -0.81         1.62 o
  -1  14   7         90.26         85.48         6.48 o
   0  14   7         27.03         17.27         2.44 o
   1  14   7          0.01         -0.93         1.87 o
   2  14   7         12.74          7.11         2.33 o
   3  14   7         13.00          8.73         4.30 o
   4  14   7         26.33         19.49         3.91 o
   5  14   7         18.08         12.56         9.62 o
  -5  15   7          0.89         -1.35         2.70 o
  -4  15   7         41.83         49.42         4.87 o
  -3  15   7         57.44         50.05         5.12 o
  -2  15   7          0.54         -0.98         1.95 o
  -1  15   7          9.49         12.24         2.25 o
   0  15   7          1.64          3.05         1.80 o
   1  15   7         21.74         24.34         4.16 o
   2  15   7         22.55         15.27         3.32 o
   3  15   7          8.80          2.54         2.93 o
   4  15   7         47.14         48.54         4.57 o
   5  15   7          1.34         -3.07         6.13 o
  -5  16   7          1.22          0.08         3.23 o
  -4  16   7          0.01         -1.38         2.77 o
  -3  16   7          0.23         -1.26         2.51 o
  -2  16   7          1.37          0.97         2.18 o
  -1  16   7          0.09         -0.88         1.76 o
   0  16   7        118.28        147.40         6.28 o
   1  16   7         53.43         50.69         5.12 o
   2  16   7          4.67         -1.31         2.62 o
   3  16   7          9.28          7.96         4.85 o
   4  16   7          1.28         -1.90         3.79 o
  -4  17   7          4.60          2.61         3.00 o
  -3  17   7          4.34          5.20         2.96 o
  -2  17   7          1.34          1.85         2.52 o
  -1  17   7          3.20          7.54         2.32 o
   0  17   7         37.90         51.76         5.51 o
   1  17   7          2.05          1.71         2.84 o
   2  17   7          0.36         -1.58         3.16 o
   3  17   7         41.12         65.60         7.49 o
  -3  18   7          5.46          8.22         3.33 o
  -2  18   7          4.52          4.99         2.73 o
  -1  18   7         34.40         39.29         3.95 o
   0  18   7         54.56         69.55         6.25 o
   1  18   7         25.02         17.33         4.51 o
   2  18   7          0.25         -1.70         3.39 o
  -9   0   8          1.42          3.93         3.99 o
  -8   0   8          4.91          1.61         4.14 o
  -7   0   8          6.71          4.88         2.51 o
  -6   0   8        171.70        188.47        14.10 o
  -5   0   8         87.71        122.41         6.78 o
  -4   0   8         27.37         22.27         2.70 o
  -3   0   8        119.85        132.44         4.78 o
  -2   0   8         31.29         27.24         2.95 o
  -1   0   8        548.92        583.00        11.70 o
   0   0   8         47.10         41.75         4.17 o
   1   0   8        516.44        584.83         9.89 o
   2   0   8        577.71        614.42         9.72 o
   3   0   8         11.54          7.76         2.11 o
   4   0   8          0.09         -1.01         2.02 o
   5   0   8          3.22         -0.71         1.85 o
   6   0   8          3.97         -3.06         6.11 o
   7   0   8          4.39         -1.96         8.94 o
   8   0   8          2.37         10.02         7.10 o
  -9   1   8          2.53          1.95         2.50 o
  -8   1   8          1.64         -1.19         2.39 o
  -7   1   8          1.30         -0.71         1.42 o
  -6   1   8          2.93          4.36         1.91 o
  -5   1   8          4.64          2.00         1.78 o
  -4   1   8        207.41        217.18         4.06 o
  -3   1   8        116.50        132.08         3.90 o
  -2   1   8        194.64        221.76         4.51 o
  -1   1   8        140.42        159.84         4.25 o
   0   1   8         38.25         37.28         2.19 o
   1   1   8          0.02          1.34         0.93 o
   2   1   8          2.95          0.29         1.06 o
   3   1   8          0.07         -0.50         1.00 o
   4   1   8          6.90          1.86         1.45 o
   5   1   8        115.69        115.04         4.82 o
   6   1   8          0.14         -1.17         2.35 o
   7   1   8          1.45         -0.08         3.21 o
   8   1   8         14.36          8.89         9.33 o
  -9   2   8          0.12         -1.22         2.43 o
  -8   2   8          6.58          3.80         2.41 o
  -7   2   8          0.02         -0.72         1.45 o
  -6   2   8         47.90         49.11         4.90 o
  -5   2   8          9.66          5.82         1.87 o
  -4   2   8        116.13        125.64         3.86 o
  -3   2   8         45.48         44.98         2.86 o
  -2   2   8        147.93        157.97         3.94 o
  -1   2   8          8.54          6.68         0.97 o
   0   2   8          7.11         12.61         1.08 o
   1   2   8        116.20        127.13         3.49 o
   2   2   8        272.83        276.20         4.78 o
   3   2   8         20.31         22.81         1.55 o
   4   2   8         14.64         11.30         1.67 o
   5   2   8         68.16         48.80         2.76 o
   6   2   8         26.68         15.69         4.04 o
   7   2   8          0.02         -1.53         3.06 o
   8   2   8          6.35          7.76         7.75 o
  -9   3   8          1.51          0.97         2.85 o
  -8   3   8          0.25         -1.04         2.07 o
  -7   3   8         12.00          4.33         1.71 o
  -6   3   8          0.07         -0.80         1.59 o
  -5   3   8          0.57         -0.08         1.54 o
  -4   3   8          1.49         -0.38         1.26 o
  -3   3   8        246.41        266.37         4.91 o
  -2   3   8         24.71         19.92         1.75 o
  -1   3   8         33.04         26.38         1.59 o
   0   3   8          2.44          3.40         0.94 o
   1   3   8          9.57          9.04         0.96 o
   2   3   8          0.01         -0.42         0.84 o
   3   3   8          5.81          4.42         1.03 o
   4   3   8         30.14         37.88         2.13 o
   5   3   8        278.02        323.23         6.61 o
   6   3   8         18.19          5.46         3.62 o
   7   3   8          1.01          1.58         2.92 o
   8   3   8          6.85          9.93         6.10 o
  -8   4   8         26.84         19.49         3.52 o
  -7   4   8         11.00          7.30         1.85 o
  -6   4   8          0.17         -0.79         1.57 o
  -5   4   8          7.59          5.51         1.81 o
  -4   4   8          9.57          7.44         1.51 o
  -3   4   8        614.28        672.02         7.64 o
  -2   4   8        236.67        267.23         4.60 o
  -1   4   8          9.33          8.17         1.02 o
   0   4   8         77.64         63.68         3.00 o
   1   4   8          1.18          1.36         1.08 o
   2   4   8          8.79          6.67         1.35 o
   3   4   8        131.25        136.29         3.69 o
   4   4   8        103.54        103.33         4.57 o
   5   4   8          3.58          1.21         2.02 o
   6   4   8          3.08         -1.74         3.48 o
   7   4   8         17.99         20.32         4.89 o
   8   4   8          3.56          2.06         7.82 o
  -8   5   8          0.26         -1.44         2.87 o
  -7   5   8         28.82         27.33         2.89 o
  -6   5   8          2.22          1.03         1.73 o
  -5   5   8         21.85         12.38         2.10 o
  -4   5   8         63.60         56.64         4.81 o
  -3   5   8        263.69        280.98         4.86 o
  -2   5   8         63.13         56.15         3.12 o
  -1   5   8          0.13         -0.52         1.04 o
   0   5   8        131.84        141.87         3.80 o
   1   5   8         92.10         97.46         3.27 o
   2   5   8          7.72          9.02         1.41 o
   3   5   8         27.29         16.78         1.59 o
   4   5   8          7.35          5.59         1.79 o
   5   5   8        110.47        116.72         5.04 o
   6   5   8        144.99        166.53        12.63 o
   7   5   8         13.07          1.45         6.62 o
  -8   6   8          0.06         -1.26         2.53 o
  -7   6   8          0.40         -0.85         1.69 o
  -6   6   8          6.64          3.74         1.81 o
  -5   6   8          5.29          4.26         1.76 o
  -4   6   8         84.14         75.65         8.00 o
  -3   6   8        112.03        128.31         3.74 o
  -2   6   8        203.21        239.49         4.75 o
  -1   6   8        112.13        133.59         3.76 o
   0   6   8         98.82         95.68         3.24 o
   1   6   8          6.00          6.17         1.45 o
   2   6   8        127.47        135.01         3.91 o
   3   6   8          1.83         -0.66         1.55 o
   4   6   8         55.21         54.59         4.37 o
   5   6   8          0.01         -1.05         2.10 o
   6   6   8         23.76         21.87         4.70 o
   7   6   8          2.33         -2.14         4.27 o
  -8   7   8         34.24         24.92         4.43 o
  -7   7   8          0.83          2.02         2.06 o
  -6   7   8          1.45          3.15         1.89 o
  -5   7   8         36.97         33.98         3.59 o
  -4   7   8        193.22        234.08         6.69 o
  -3   7   8          0.05         -0.69         1.39 o
  -2   7   8          7.14          7.13         1.37 o
  -1   7   8        164.87        186.08         4.47 o
   0   7   8        229.17        244.39         4.88 o
   1   7   8         90.99         94.78         4.00 o
   2   7   8         51.15         37.24         2.26 o
   3   7   8        208.07        253.46         5.60 o
   4   7   8        170.09        178.63         5.59 o
   5   7   8        100.58         91.07         6.71 o
   6   7   8          1.28         -1.43         2.86 o
   7   7   8          0.11         -2.73         5.46 o
  -8   8   8          4.12          5.56         3.42 o
  -7   8   8         87.82         78.74         7.22 o
  -6   8   8        193.27        255.88         7.71 o
  -5   8   8         50.48         45.08         3.67 o
  -4   8   8          4.00          5.36         2.00 o
  -3   8   8          9.19          4.54         1.64 o
  -2   8   8          0.55          4.02         1.39 o
  -1   8   8         70.22         63.45         4.24 o
   0   8   8        133.67        133.06         4.07 o
   1   8   8        641.35        774.82         8.90 o
   2   8   8        679.95        763.08         8.89 o
   3   8   8         66.80         73.79         4.16 o
   4   8   8         10.25         10.09         2.44 o
   5   8   8          0.23         -1.04         2.09 o
   6   8   8          4.24         -0.46         3.07 o
   7   8   8         11.47          3.04         4.53 o
  -8   9   8          0.14          0.08         3.44 o
  -7   9   8          0.44         -1.06         2.11 o
  -6   9   8         19.09         21.97         2.90 o
  -5   9   8        178.69        210.46         6.08 o
  -4   9   8        112.28        134.88         5.28 o
  -3   9   8         53.17         54.43         4.42 o
  -2   9   8        500.22        611.91         7.44 o
  -1   9   8          8.03          4.86         1.65 o
   0   9   8        121.39        130.33         4.19 o
   1   9   8         54.39         48.31         2.74 o
   2   9   8          3.28          3.23         1.53 o
   3   9   8         19.20         14.63         2.75 o
   4   9   8         56.63         56.22         5.04 o
   5   9   8          3.28         -1.07         2.14 o
   6   9   8          1.94         -2.12         4.23 o
   7   9   8          2.56          0.35         4.50 o
  -7  10   8          7.54          3.84         2.53 o
  -6  10   8         53.60         60.45         4.28 o
  -5  10   8         41.95         44.50         4.01 o
  -4  10   8        163.92        212.02         6.15 o
  -3  10   8         51.08         45.21         2.52 o
  -2  10   8         32.73         32.45         2.20 o
  -1  10   8          0.06         -0.74         1.47 o
   0  10   8         36.73         33.91         2.67 o
   1  10   8         73.71         75.86         4.68 o
   2  10   8         53.64         50.35         3.85 o
   3  10   8          4.74         -1.09         2.17 o
   4  10   8          0.00         -0.99         1.99 o
   5  10   8          5.86          1.57         2.69 o
   6  10   8          2.34         -0.60         4.09 o
  -7  11   8          4.91          3.00         2.76 o
  -6  11   8         11.29          8.08         2.65 o
  -5  11   8         86.81        129.10         6.34 o
  -4  11   8          9.71         16.78         2.67 o
  -3  11   8         19.28         13.60         1.96 o
  -2  11   8         64.60         65.20         4.41 o
  -1  11   8          9.57          7.16         1.86 o
   0  11   8         41.39         50.08         2.79 o
   1  11   8         39.69         29.21         2.82 o
   2  11   8         34.68         28.62         2.93 o
   3  11   8         40.44         33.57         3.14 o
   4  11   8         30.87         29.92         3.75 o
   5  11   8          0.02         -1.55         3.10 o
   6  11   8          0.07         -0.33         5.46 o
  -6  12   8          2.00         -0.82         2.40 o
  -5  12   8        102.85        126.28        10.20 o
  -4  12   8         20.69         23.04         3.20 o
  -3  12   8         48.94         45.06         3.15 o
  -2  12   8         11.81         12.92         1.83 o
  -1  12   8         35.21         40.48         3.06 o
   0  12   8         41.36         34.83         2.53 o
   1  12   8          2.51         -0.88         1.75 o
   2  12   8          0.03          0.36         1.99 o
   3  12   8          5.03         -0.35         2.51 o
   4  12   8         20.97         17.54         3.82 o
   5  12   8          2.41          1.54         3.75 o
   6  12   8          0.65         -2.49         4.97 o
  -6  13   8          5.44          3.39         3.25 o
  -5  13   8          0.00         -1.09         2.18 o
  -4  13   8         14.86         12.89         3.69 o
  -3  13   8          4.42          5.04         2.31 o
  -2  13   8         82.41         74.67         4.83 o
  -1  13   8         10.70         11.41         2.07 o
   0  13   8          4.75          6.21         2.04 o
   1  13   8         49.10         50.26         5.13 o
   2  13   8          0.48         -1.13         2.26 o
   3  13   8          2.07         -1.31         2.61 o
   4  13   8          6.86         -0.47         3.30 o
   5  13   8          2.28         -0.69         4.06 o
  -5  14   8          0.65         -1.46         2.92 o
  -4  14   8          0.88          0.83         2.62 o
  -3  14   8          1.34          3.58         2.37 o
  -2  14   8          8.08          6.78         1.92 o
  -1  14   8         32.91         31.87         2.61 o
   0  14   8         49.59         41.51         4.31 o
   1  14   8          9.64          1.93         2.27 o
   2  14   8          0.60         -1.08         2.16 o
   3  14   8         24.75         27.37         4.45 o
   4  14   8         82.61         85.20         8.98 o
   5  14   8          6.09         -1.35         7.72 o
  -5  15   8          3.56         -1.18         3.26 o
  -4  15   8          0.24          0.09         3.50 o
  -3  15   8          4.82          5.22         2.41 o
  -2  15   8          8.03          7.85         2.16 o
  -1  15   8         15.06         12.89         2.32 o
   0  15   8         34.46         35.61         3.70 o
   1  15   8         28.87         16.28         3.13 o
   2  15   8          1.61         -1.33         2.65 o
   3  15   8          2.19          0.53         2.79 o
   4  15   8          3.77         -1.90         3.81 o
  -4  16   8          0.21         -1.72         3.45 o
  -3  16   8          1.86          0.28         2.76 o
  -2  16   8          0.07          0.78         2.12 o
  -1  16   8          4.19          1.86         1.88 o
   0  16   8          8.69          9.85         3.00 o
   1  16   8          2.17         -1.34         2.74 o
   2  16   8         11.10          4.78         4.65 o
   3  16   8          9.35          9.91         5.79 o
  -3  17   8          0.08          0.00         2.81 o
  -2  17   8         12.51         13.00         2.62 o
  -1  17   8          0.00          2.76         2.28 o
   0  17   8          0.06          0.90         2.78 o
   1  17   8          6.24          2.92         3.57 o
   2  17   8          2.97         -0.97         3.26 o
  -8   1   9         13.69          8.96         3.02 o
  -7   1   9         26.82         22.77         2.77 o
  -6   1   9         65.91         59.70         7.27 o
  -5   1   9         31.57         23.29         2.58 o
  -4   1   9        103.77        108.95         5.78 o
  -3   1   9          6.69          1.38         1.65 o
  -2   1   9         11.12          6.23         1.59 o
  -1   1   9        112.39        134.15         4.25 o
   0   1   9         67.01         63.03         3.48 o
   1   1   9          0.03         -0.55         1.10 o
   2   1   9          0.55         -0.64         1.29 o
   3   1   9          1.77         -0.71         1.43 o
   4   1   9          2.80         -0.82         1.64 o
   5   1   9          4.58          1.17         1.95 o
   6   1   9          9.47          1.56         2.91 o
   7   1   9          3.20          2.43         4.02 o
  -8   2   9          9.70          6.93         2.73 o
  -7   2   9          0.10         -0.88         1.76 o
  -6   2   9          5.90          3.67         1.93 o
  -5   2   9          8.51          3.55         2.00 o
  -4   2   9          0.13         -0.90         1.81 o
  -3   2   9         88.28         76.73         5.44 o
  -2   2   9        113.16        112.21         3.82 o
  -1   2   9         23.88         19.59         1.82 o
   0   2   9         66.51         67.53         2.96 o
   1   2   9         28.84         27.28         1.83 o
   2   2   9         11.70          5.87         1.37 o
   3   2   9          3.90         -0.78         1.56 o
   4   2   9          8.66          6.05         2.03 o
   5   2   9         26.26         13.14         2.93 o
   6   2   9          0.21         -0.55         2.21 o
   7   2   9          0.09          0.44         2.85 o
  -8   3   9          0.81         -0.34         2.15 o
  -7   3   9          1.80          0.24         1.80 o
  -6   3   9         16.96         16.19         2.35 o
  -5   3   9          0.20         -0.89         1.78 o
  -4   3   9          4.38          2.48         1.82 o
  -3   3   9         20.88         21.36         1.95 o
  -2   3   9         82.19         90.10         3.55 o
  -1   3   9        115.64        132.96         3.16 o
   0   3   9        136.56        145.83         3.39 o
   1   3   9          0.00         -0.26         0.86 o
   2   3   9         11.89          8.97         1.56 o
   3   3   9          7.67          5.16         1.80 o
   4   3   9         87.31         80.66         4.87 o
   5   3   9         87.30         78.22         5.60 o
   6   3   9         54.54         36.39         4.53 o
   7   3   9          3.82         -0.13         5.71 o
  -8   4   9          1.60          2.58         2.53 o
  -7   4   9          1.13         -0.89         1.79 o
  -6   4   9          9.03          5.25         2.36 o
  -5   4   9          2.87         -0.92         1.84 o
  -4   4   9         76.51         56.44         5.66 o
  -3   4   9        493.50        574.59         7.49 o
  -2   4   9        284.51        301.15         5.42 o
  -1   4   9        159.27        199.50         4.40 o
   0   4   9         32.10         21.55         1.84 o
   1   4   9         23.64         18.30         1.81 o
   2   4   9        198.22        221.28         4.91 o
   3   4   9         32.87         29.41         2.42 o
   4   4   9          2.52         -0.85         1.70 o
   5   4   9          5.23          1.61         2.38 o
   6   4   9          4.72         -0.52         2.67 o
   7   4   9          5.08          5.51         5.25 o
  -8   5   9          0.68         -0.57         2.87 o
  -7   5   9          0.10         -1.03         2.06 o
  -6   5   9          2.96          1.78         1.82 o
  -5   5   9          7.09          0.23         1.80 o
  -4   5   9          8.50          5.23         2.05 o
  -3   5   9        405.56        491.94         7.73 o
  -2   5   9        397.62        462.24         7.19 o
  -1   5   9          0.51          1.62         1.33 o
   0   5   9        271.79        322.24         5.73 o
   1   5   9          0.01         -0.64         1.27 o
   2   5   9         67.68         60.11         4.05 o
   3   5   9        151.66        182.08         4.97 o
   4   5   9          8.47          6.39         2.06 o
   5   5   9         31.49         29.73         4.22 o
   6   5   9         13.51          7.94         3.22 o
   7   5   9          0.38         -0.72         4.52 o
  -8   6   9          0.08         -1.38         2.75 o
  -7   6   9          0.75         -0.98         1.96 o
  -6   6   9          2.28         -0.35         1.71 o
  -5   6   9          6.91          3.79         1.96 o
  -4   6   9         11.91          7.10         2.21 o
  -3   6   9        264.45        301.97         6.44 o
  -2   6   9          0.16          3.36         1.48 o
  -1   6   9         79.20         94.16         4.78 o
   0   6   9         29.90         31.91         2.19 o
   1   6   9        187.17        216.48         5.07 o
   2   6   9        102.61        109.98         4.23 o
   3   6   9        295.16        361.13         6.68 o
   4   6   9        276.77        343.90         7.25 o
   5   6   9         44.51         46.10         4.99 o
   6   6   9          2.88         -1.44         2.89 o
   7   6   9         24.03         19.91         6.18 o
  -7   7   9          9.85         11.43         2.78 o
  -6   7   9         15.04         14.45         2.51 o
  -5   7   9          0.06         -0.44         1.86 o
  -4   7   9         23.32         15.07         2.48 o
  -3   7   9        459.26        549.13         9.17 o
  -2   7   9          0.05         -0.72         1.43 o
  -1   7   9          0.28         -0.69         1.38 o
   0   7   9          4.51          2.13         1.43 o
   1   7   9        297.37        357.52         6.45 o
   2   7   9        465.57        544.89         7.72 o
   3   7   9          8.90          8.12         1.94 o
   4   7   9        117.02        153.91         6.07 o
   5   7   9        154.12        191.92         6.90 o
   6   7   9          0.26         -1.59         3.19 o
   7   7   9          9.46         14.63         5.39 o
  -7   8   9          0.54         -0.35         2.30 o
  -6   8   9          2.28          5.02         2.59 o
  -5   8   9          0.32         -0.97         1.95 o
  -4   8   9         11.90          7.85         2.25 o
  -3   8   9          4.79          5.95         1.81 o
  -2   8   9         24.74         23.31         2.19 o
  -1   8   9         73.40         79.05         5.80 o
   0   8   9         10.84          6.93         1.80 o
   1   8   9          4.75          7.72         1.83 o
   2   8   9        128.49        158.32         6.02 o
   3   8   9         80.35         85.57         4.94 o
   4   8   9          6.90          5.63         2.47 o
   5   8   9         40.60         40.73         3.46 o
   6   8   9          1.21         -1.46         2.93 o
  -7   9   9          0.09         -1.09         2.18 o
  -6   9   9          1.49          0.56         2.29 o
  -5   9   9         85.88         91.38         9.94 o
  -4   9   9         13.08         13.93         2.50 o
  -3   9   9         43.48         45.84         3.56 o
  -2   9   9         37.69         36.26         2.59 o
  -1   9   9         18.72         18.05         2.02 o
   0   9   9          0.53         -0.83         1.65 o
   1   9   9         32.77         28.40         2.36 o
   2   9   9         77.52         84.46         5.08 o
   3   9   9         14.42          4.98         2.74 o
   4   9   9         26.03         19.61         3.16 o
   5   9   9          5.02         -1.24         2.49 o
   6   9   9          0.16         -1.93         3.87 o
  -7  10   9          6.14          2.41         2.60 o
  -6  10   9         41.92         55.41         6.71 o
  -5  10   9        168.79        219.04         8.27 o
  -4  10   9         39.09         35.72         3.17 o
  -3  10   9         18.51         17.70         2.47 o
  -2  10   9         15.78         12.50         1.99 o
  -1  10   9         16.35         14.13         2.01 o
   0  10   9        196.89        225.84         5.62 o
   1  10   9         36.44         38.88         3.42 o
   2  10   9         57.76         63.01         6.11 o
   3  10   9         52.49         49.15         5.03 o
   4  10   9          5.15          3.19         2.51 o
   5  10   9          5.94          1.60         2.69 o
   6  10   9          0.13         -2.47         4.94 o
  -6  11   9          5.14          3.85         3.00 o
  -5  11   9         23.46         20.10         3.31 o
  -4  11   9          8.54         10.21         2.97 o
  -3  11   9         28.28         25.61         3.06 o
  -2  11   9         48.34         42.45         4.05 o
  -1  11   9         35.47         35.92         2.56 o
   0  11   9         12.76         11.86         1.99 o
   1  11   9          0.04         -0.83         1.67 o
   2  11   9         25.84         22.49         3.87 o
   3  11   9         32.05         33.15         3.51 o
   4  11   9          7.28          0.63         2.60 o
   5  11   9          1.94         -1.70         3.41 o
  -6  12   9          4.04          2.11         2.88 o
  -5  12   9         11.77          7.76         2.91 o
  -4  12   9          0.03         -1.14         2.27 o
  -3  12   9         14.22         14.30         3.02 o
  -2  12   9          0.01         -0.81         1.62 o
  -1  12   9         28.14         22.89         2.33 o
   0  12   9          0.17         -0.83         1.66 o
   1  12   9          3.19         -1.06         2.13 o
   2  12   9         12.38          7.77         2.77 o
   3  12   9          0.19         -1.25         2.50 o
   4  12   9          1.09         -1.49         2.98 o
   5  12   9          0.32         -1.72         3.44 o
  -5  13   9          0.29         -1.06         2.11 o
  -4  13   9          6.51          4.49         2.61 o
  -3  13   9          9.37         14.65         2.95 o
  -2  13   9         20.49         25.82         2.47 o
  -1  13   9          0.37         -0.89         1.78 o
   0  13   9          2.27          1.72         2.02 o
   1  13   9          3.28          0.11         2.39 o
   2  13   9          2.58         -1.05         2.65 o
   3  13   9          0.02         -1.44         2.88 o
   4  13   9         21.86         23.67         5.96 o
  -5  14   9          2.91         -0.43         2.88 o
  -4  14   9         18.77         16.35         3.41 o
  -3  14   9         16.01         19.11         3.64 o
  -2  14   9          2.88          1.90         2.09 o
  -1  14   9          0.15         -0.96         1.92 o
   0  14   9         10.55         12.56         2.67 o
   1  14   9          2.55         -1.14         2.29 o
   2  14   9         10.85          5.68         3.38 o
   3  14   9         19.29         19.28         4.30 o
   4  14   9          0.67         -1.93         3.86 o
  -4  15   9          4.14          1.56         3.10 o
  -3  15   9          0.32          0.69         2.31 o
  -2  15   9         18.43         20.56         2.93 o
  -1  15   9          1.72         -0.98         1.95 o
   0  15   9         33.79         41.16         5.43 o
   1  15   9          1.11         -1.24         2.48 o
   2  15   9          4.17          1.26         3.57 o
   3  15   9          0.60         -1.63         3.25 o
  -3  16   9          0.17          0.45         4.29 o
  -2  16   9         30.81         30.26         3.67 o
  -1  16   9          1.90          2.21         2.40 o
   0  16   9          7.66          8.51         3.06 o
   1  16   9          4.33          8.21         3.69 o
   2  16   9          0.33         -1.70         3.41 o
  -8   0  10          2.23         -2.19         4.38 o
  -7   0  10        152.31        197.51         9.20 o
  -6   0  10        134.26        165.70         8.64 o
  -5   0  10        103.30        114.28         8.68 o
  -4   0  10         47.00         34.23         4.48 o
  -3   0  10         19.00         16.63         3.26 o
  -2   0  10          3.00         -1.18         2.35 o
  -1   0  10         34.72         30.04         4.06 o
   0   0  10          3.70          1.11         2.17 o
   1   0  10        294.50        380.52         8.26 o
   2   0  10        134.43        159.96         6.12 o
   3   0  10         63.93         56.69         5.69 o
   4   0  10         40.49         45.67         6.05 o
   5   0  10        120.06        109.20        14.03 o
   6   0  10         28.93         49.69         7.85 o
   7   0  10          0.90          4.28         4.39 o
  -8   1  10         14.16         12.52         3.49 o
  -7   1  10          6.07          5.89         2.05 o
  -6   1  10         23.68         29.31         3.11 o
  -5   1  10         27.58         22.41         2.82 o
  -4   1  10          0.38         -1.00         2.00 o
  -3   1  10         13.91         10.12         2.20 o
  -2   1  10         13.79         11.78         1.90 o
  -1   1  10          0.01         -0.51         1.55 o
   0   1  10          9.15          4.82         2.04 o
   1   1  10         41.19         32.50         2.12 o
   2   1  10         12.80         12.69         1.79 o
   3   1  10          0.10         -0.75         1.49 o
   4   1  10          9.82          2.85         1.80 o
   5   1  10         18.40         12.46         2.67 o
   6   1  10         13.42          8.09         5.06 o
   7   1  10          0.05          8.27         3.95 o
  -8   2  10          0.50         -1.16         2.32 o
  -7   2  10          0.61         -0.92         1.84 o
  -6   2  10          2.09          0.87         1.90 o
  -5   2  10         19.51         18.40         2.80 o
  -4   2  10          0.80         -0.86         1.71 o
  -3   2  10          4.26          4.36         2.10 o
  -2   2  10         31.81         30.28         2.38 o
  -1   2  10          1.57         -0.58         1.50 o
   0   2  10         44.00         36.83         2.56 o
   1   2  10        146.49        154.02         3.94 o
   2   2  10         84.12         68.54         3.42 o
   3   2  10          9.28          7.22         1.87 o
   4   2  10          7.35          4.58         1.90 o
   5   2  10         17.59         13.45         2.32 o
   6   2  10         29.99         24.04         7.04 o
   7   2  10          9.49         13.37         4.24 o
  -8   3  10          3.45          1.04         2.76 o
  -7   3  10          1.67         -0.52         2.00 o
  -6   3  10         24.02         19.00         2.79 o
  -5   3  10          7.00          4.94         2.30 o
  -4   3  10          6.63          4.91         2.01 o
  -3   3  10        347.34        389.99         8.03 o
  -2   3  10          5.07          0.62         1.83 o
  -1   3  10          1.23         -0.75         1.50 o
   0   3  10         39.77         38.63         2.97 o
   1   3  10         46.37         46.23         2.45 o
   2   3  10          1.80         -0.69         1.38 o
   3   3  10          9.65          5.24         1.86 o
   4   3  10          0.04         -0.96         1.92 o
   5   3  10          1.06         -1.05         2.10 o
   6   3  10          1.37         -1.53         3.06 o
  -7   4  10          0.12         -0.96         1.92 o
  -6   4  10          5.28          0.74         2.22 o
  -5   4  10         16.58         12.27         2.37 o
  -4   4  10         51.51         43.88         3.73 o
  -3   4  10          2.00          6.87         1.79 o
  -2   4  10          0.33          0.73         1.76 o
  -1   4  10          3.16          2.09         1.83 o
   0   4  10         70.88         81.28         4.73 o
   1   4  10         55.69         44.25         2.55 o
   2   4  10         29.47         26.14         2.19 o
   3   4  10          2.42          0.27         1.84 o
   4   4  10         43.75         37.74         3.19 o
   5   4  10         23.11         14.19         3.16 o
   6   4  10          2.76         -0.35         2.95 o
  -7   5  10          1.23         -1.01         2.02 o
  -6   5  10          1.42         -0.12         1.92 o
  -5   5  10          7.80          4.90         2.24 o
  -4   5  10          0.60          0.30         1.80 o
  -3   5  10        239.35        325.99         6.92 o
  -2   5  10        283.86        351.83         6.81 o
  -1   5  10         45.85         43.55         2.77 o
   0   5  10          5.47          5.62         1.72 o
   1   5  10         23.64         27.08         2.36 o
   2   5  10          0.55         -0.83         1.66 o
   3   5  10         10.24          8.96         2.12 o
   4   5  10         59.53         71.34         5.49 o
   5   5  10         41.32         45.36         4.00 o
   6   5  10         15.18          7.07         4.10 o
  -7   6  10         10.08          7.41         3.14 o
  -6   6  10          2.47          0.67         2.12 o
  -5   6  10          1.90          0.63         2.03 o
  -4   6  10         11.42         10.18         2.30 o
  -3   6  10         24.95         25.94         2.76 o
  -2   6  10          0.16          2.81         1.67 o
  -1   6  10          4.79          4.57         1.90 o
   0   6  10        109.62        129.43         4.27 o
   1   6  10         80.27         82.31         4.52 o
   2   6  10          4.16          1.70         1.99 o
   3   6  10          6.62          2.80         1.90 o
   4   6  10        194.89        275.31         7.00 o
   5   6  10         78.36         81.14         6.61 o
   6   6  10          0.23         -1.55         3.09 o
  -7   7  10         12.05         13.19         3.16 o
  -6   7  10         15.35         12.45         2.65 o
  -5   7  10         10.26         10.36         2.62 o
  -4   7  10         26.93         18.80         2.80 o
  -3   7  10        101.94        125.87         5.78 o
  -2   7  10         62.26         54.78         3.99 o
  -1   7  10        215.32        300.45         6.58 o
   0   7  10         41.23         34.05         2.45 o
   1   7  10         16.88         19.54         2.16 o
   2   7  10         10.63         10.84         2.26 o
   3   7  10        168.12        207.11         6.14 o
   4   7  10         55.95         60.20         5.20 o
   5   7  10         39.27         43.63         5.09 o
   6   7  10          0.08         -1.59         3.17 o
  -7   8  10         32.72         39.01         4.23 o
  -6   8  10         38.41         44.03         4.10 o
  -5   8  10         28.17         34.43         3.27 o
  -4   8  10          3.03          2.55         2.12 o
  -3   8  10         22.16         21.27         2.80 o
  -2   8  10          5.08          5.84         1.97 o
  -1   8  10         70.06         69.04         4.66 o
   0   8  10         60.90         55.89         3.23 o
   1   8  10        130.07        150.84         4.94 o
   2   8  10        118.66        147.02         5.44 o
   3   8  10         33.79         34.84         4.04 o
   4   8  10         42.88         59.24         7.36 o
   5   8  10         31.47         32.41         3.60 o
   6   8  10          0.19         -1.57         3.14 o
  -6   9  10          6.82          6.36         2.76 o
  -5   9  10         10.85         10.94         3.15 o
  -4   9  10         60.00         59.62         6.44 o
  -3   9  10         35.46         41.44         4.29 o
  -2   9  10         39.16         43.71         2.95 o
  -1   9  10         46.29         43.66         3.42 o
   0   9  10         32.32         29.70         2.57 o
   1   9  10          1.08         -0.79         1.59 o
   2   9  10          3.92         -1.21         2.42 o
   3   9  10         76.98         88.20         7.89 o
   4   9  10          5.96          0.12         2.74 o
   5   9  10         25.09         31.30         6.97 o
  -6  10  10          0.07          2.06         2.79 o
  -5  10  10         18.74         17.85         3.32 o
  -4  10  10          5.77          3.42         2.47 o
  -3  10  10          0.16         -1.05         2.09 o
  -2  10  10          7.29          5.36         2.04 o
  -1  10  10        154.61        212.98         5.98 o
   0  10  10          7.34          5.95         1.93 o
   1  10  10          4.51          1.64         1.70 o
   2  10  10          3.12         -1.26         2.53 o
   3  10  10         11.78          5.30         3.83 o
   4  10  10          2.90         -1.51         3.03 o
   5  10  10         12.83          7.79         5.87 o
  -5  11  10          0.46         -1.40         2.80 o
  -4  11  10          0.01         -1.24         2.49 o
  -3  11  10         29.12         29.76         3.27 o
  -2  11  10          4.24          0.66         1.83 o
  -1  11  10         10.23         12.85         2.34 o
   0  11  10          0.15         -0.86         1.72 o
   1  11  10          9.95          6.78         2.61 o
   2  11  10         14.40          8.46         2.74 o
   3  11  10          3.19         -1.35         2.71 o
   4  11  10          0.01         -1.58         3.17 o
  -5  12  10          1.45         -0.78         2.92 o
  -4  12  10          8.77          6.16         2.92 o
  -3  12  10          1.00         -0.60         2.48 o
  -2  12  10          0.02         -0.62         1.89 o
  -1  12  10         34.97         26.18         2.59 o
   0  12  10         12.52         11.73         2.38 o
   1  12  10          2.05         -1.00         2.00 o
   2  12  10          0.35         -1.26         2.52 o
   3  12  10         13.37         13.85         4.62 o
   4  12  10          1.19         -1.78         3.56 o
  -4  13  10          3.06          2.33         2.75 o
  -3  13  10          0.73         -1.12         2.70 o
  -2  13  10         16.69         13.47         2.94 o
  -1  13  10          0.04         -0.92         1.85 o
   0  13  10         16.98         18.89         2.76 o
   1  13  10          2.59         -1.42         2.84 o
   2  13  10          1.23         -1.17         2.33 o
   3  13  10          2.47          0.33         3.51 o
  -3  14  10         14.09         11.54         3.37 o
  -2  14  10         13.51          9.65         2.90 o
  -1  14  10          8.45          6.22         2.52 o
   0  14  10         16.35          9.47         2.89 o
   1  14  10          0.48         -1.35         2.71 o
   2  14  10          1.83         -1.19         2.38 o
  -2  15  10          4.85          2.66         2.94 o
  -1  15  10          0.09         -1.20         2.39 o
   0  15  10          6.56          3.24         2.61 o
   1  15  10          6.46          3.02         3.25 o
  -7   1  11          0.06         -1.02         2.03 o
  -6   1  11          0.00         -0.14         2.21 o
  -5   1  11          1.89         -0.93         1.98 o
  -4   1  11          4.11          2.65         2.26 o
  -3   1  11         13.11          9.42         2.59 o
  -2   1  11          0.25         -0.88         1.75 o
  -1   1  11          0.03         -0.91         1.83 o
   0   1  11         62.84         63.70         4.91 o
   1   1  11          8.22          3.44         1.91 o
   2   1  11         32.57         30.71         3.13 o
   3   1  11          1.14          0.47         1.73 o
   4   1  11         85.76         80.86         6.62 o
   5   1  11         53.37         48.78         6.73 o
   6   1  11          4.11         10.84         3.64 o
  -7   2  11          1.34         -1.00         1.99 o
  -6   2  11          0.21         -1.09         2.18 o
  -5   2  11          3.37          1.71         2.30 o
  -4   2  11          6.61          4.78         2.61 o
  -3   2  11         45.90         38.53         3.67 o
  -2   2  11          0.71         -0.94         1.88 o
  -1   2  11         34.25         28.98         2.99 o
   0   2  11         33.95         33.99         2.99 o
   1   2  11          0.57         -0.57         1.68 o
   2   2  11         14.49         13.58         2.50 o
   3   2  11         14.18         11.64         2.09 o
   4   2  11         32.87         30.91         3.08 o
   5   2  11          1.07         -1.23         2.45 o
   6   2  11          0.16          1.92         3.10 o
  -7   3  11          0.06         -0.94         1.88 o
  -6   3  11         10.18          9.44         2.48 o
  -5   3  11          0.00         -0.99         1.97 o
  -4   3  11          9.47          7.65         2.65 o
  -3   3  11        108.58        147.69         6.29 o
  -2   3  11        100.03        101.86         5.90 o
  -1   3  11         35.67         32.90         2.66 o
   0   3  11          0.61         -0.94         1.88 o
   1   3  11        161.92        212.12         5.81 o
   2   3  11         17.38         17.43         2.73 o
   3   3  11         41.28         31.73         3.01 o
   4   3  11          4.43          4.76         2.14 o
   5   3  11          6.02          5.09         2.70 o
   6   3  11          0.03         -0.04         3.06 o
  -7   4  11          0.19         -0.94         1.87 o
  -6   4  11         12.44         13.77         2.60 o
  -5   4  11          0.06         -0.82         2.20 o
  -4   4  11          4.78          4.51         2.56 o
  -3   4  11         92.28         94.39        10.75 o
  -2   4  11         21.78         19.97         2.57 o
  -1   4  11          0.08         -0.94         1.89 o
   0   4  11         95.35        114.84         5.78 o
   1   4  11        177.51        216.41         6.09 o
   2   4  11         38.60         37.80         3.05 o
   3   4  11         13.28          9.69         2.22 o
   4   4  11          9.63         10.16         2.61 o
   5   4  11          9.39          3.48         2.78 o
   6   4  11          1.69         -1.42         2.84 o
  -7   5  11          0.85         -1.10         2.20 o
  -6   5  11          0.46         -1.22         2.45 o
  -5   5  11          0.29         -1.18         2.37 o
  -4   5  11         63.14         58.52         5.42 o
  -3   5  11          0.07          0.41         2.26 o
  -2   5  11          2.16         -0.01         1.68 o
  -1   5  11        102.11        105.40         6.51 o
   0   5  11         94.12        125.60         5.57 o
   1   5  11         31.51         25.45         2.59 o
   2   5  11         47.60         49.37         4.17 o
   3   5  11          2.87         -0.34         1.87 o
   4   5  11          1.02         -1.12         2.23 o
   5   5  11          8.69          8.67         3.18 o
  -6   6  11          4.35          0.80         2.36 o
  -5   6  11         74.52         75.15         7.06 o
  -4   6  11         67.74         61.66         4.05 o
  -3   6  11         86.91         81.40         7.56 o
  -2   6  11          6.30          7.46         1.91 o
  -1   6  11         15.09         14.54         2.36 o
   0   6  11         40.26         40.28         3.02 o
   1   6  11         16.10         14.66         2.32 o
   2   6  11         32.81         31.61         3.08 o
   3   6  11          4.29          1.32         2.26 o
   4   6  11          0.14         -1.25         2.49 o
   5   6  11          8.30          5.94         3.04 o
  -6   7  11         24.19         28.01         3.83 o
  -5   7  11          5.80          7.32         2.64 o
  -4   7  11         32.29         20.30         4.14 o
  -3   7  11          8.06          6.27         2.16 o
  -2   7  11          1.42          1.00         1.82 o
  -1   7  11         59.31         57.53         4.85 o
   0   7  11         32.74         33.74         3.72 o
   1   7  11         40.46         42.71         3.13 o
   2   7  11         21.02         17.15         2.68 o
   3   7  11         27.49         27.39         3.40 o
   4   7  11         20.77         16.45         3.55 o
   5   7  11         21.00         24.34         3.65 o
  -6   8  11        135.39        233.38         8.93 o
  -5   8  11         83.62         72.13         4.74 o
  -4   8  11         15.70         11.33         2.63 o
  -3   8  11          6.95          4.96         2.58 o
  -2   8  11          6.53          3.77         2.17 o
  -1   8  11         37.30         43.38         3.14 o
   0   8  11          1.16         -0.41         2.05 o
   1   8  11         28.07         34.00         3.15 o
   2   8  11         37.40         38.42         4.87 o
   3   8  11          1.91         -1.32         2.63 o
   4   8  11          0.66         -1.30         2.60 o
   5   8  11          1.25         -1.46         2.92 o
  -5   9  11         10.28         13.43         3.30 o
  -4   9  11         77.61         66.33         7.35 o
  -3   9  11         73.43         70.41         6.23 o
  -2   9  11          0.12         -0.73         1.85 o
  -1   9  11          1.78          0.24         2.04 o
   0   9  11          0.05         -1.02         2.05 o
   1   9  11         42.69         42.07         3.45 o
   2   9  11          0.53         -1.16         2.31 o
   3   9  11         34.59         41.12         4.59 o
   4   9  11          6.84          2.06         2.72 o
  -5  10  11          0.92          3.40         2.74 o
  -4  10  11          7.61          6.08         2.99 o
  -3  10  11          3.04          1.92         2.42 o
  -2  10  11          0.55         -1.03         2.06 o
  -1  10  11          1.70          1.88         2.05 o
   0  10  11         19.03         15.75         2.47 o
   1  10  11          1.95         -1.25         2.49 o
   2  10  11          8.47          0.15         3.53 o
   3  10  11          3.09          1.69         3.18 o
   4  10  11          3.64          0.67         3.83 o
  -4  11  11          4.91         -0.25         2.85 o
  -3  11  11          1.19          3.09         2.69 o
  -2  11  11          7.56          5.25         2.35 o
  -1  11  11         42.50         41.08         3.08 o
   0  11  11         10.73          6.78         2.22 o
   1  11  11          1.96         -0.34         2.66 o
   2  11  11          1.19         -1.37         2.74 o
   3  11  11          9.99         11.05         4.93 o
  -4  12  11          0.43         -1.52         3.04 o
  -3  12  11          0.66         -0.57         2.83 o
  -2  12  11          0.83          0.58         2.33 o
  -1  12  11          4.96          2.54         2.20 o
   0  12  11          3.23         -0.33         2.36 o
   1  12  11          2.02         -1.22         2.43 o
   2  12  11          1.76          0.21         3.26 o
   3  12  11          0.03         -1.40         2.79 o
  -3  13  11          2.38          2.31         2.85 o
  -2  13  11          0.01         -1.23         2.46 o
  -1  13  11          6.04          1.31         2.19 o
   0  13  11          0.90         -1.13         2.25 o
   1  13  11          0.04         -1.43         2.85 o
   2  13  11          0.00         -1.60         3.21 o
  -1  14  11          0.43         -0.58         2.74 o
   0  14  11          4.14          1.06         3.14 o
  -6   0  12          0.86          0.88         5.29 o
  -5   0  12         26.28         28.83         5.15 o
  -4   0  12         30.36         28.36         5.21 o
  -3   0  12         10.52         10.49         4.38 o
  -2   0  12          4.74          1.47         3.31 o
  -1   0  12         13.87         13.88         4.08 o
   0   0  12          0.51         -1.48         2.95 o
   1   0  12          0.94         -1.28         2.55 o
   2   0  12         63.99         63.83         6.84 o
   3   0  12          4.56         -0.73         3.05 o
   4   0  12          2.38         -1.55         3.11 o
   5   0  12          0.10         -2.09         4.19 o
  -6   1  12          0.08          0.09         2.62 o
  -5   1  12          1.02         -1.08         2.16 o
  -4   1  12          1.74          1.03         2.33 o
  -3   1  12          0.48         -1.10         2.20 o
  -2   1  12          1.48         -0.91         1.81 o
  -1   1  12          0.07         -0.92         1.84 o
   0   1  12         15.24         12.36         2.51 o
   1   1  12         11.57         12.09         2.49 o
   2   1  12          6.73          3.52         2.11 o
   3   1  12          0.16         -1.01         2.02 o
   4   1  12         47.16         44.82         4.31 o
   5   1  12          0.49         -1.29         2.57 o
  -6   2  12          3.71         -0.01         2.28 o
  -5   2  12          0.71         -0.21         2.34 o
  -4   2  12          2.35         -1.25         2.50 o
  -3   2  12          1.43          2.34         2.45 o
  -2   2  12         10.62          5.53         2.35 o
  -1   2  12          2.39         -1.04         2.07 o
   0   2  12          0.05         -0.82         1.64 o
   1   2  12          2.22          1.65         1.92 o
   2   2  12          6.01          1.76         2.15 o
   3   2  12          4.71          4.48         2.35 o
   4   2  12         19.03         15.13         4.21 o
   5   2  12          6.51         -1.40         3.33 o
  -6   3  12          2.51         -1.09         2.19 o
  -5   3  12          1.50         -1.13         2.26 o
  -4   3  12          6.30          2.57         2.20 o
  -3   3  12          6.16          3.52         2.67 o
  -2   3  12          3.13          3.19         2.03 o
  -1   3  12         12.36         10.31         2.27 o
   0   3  12          1.51          3.30         2.00 o
   1   3  12          1.71          2.10         2.08 o
   2   3  12         13.43         14.68         2.81 o
   3   3  12         17.66         17.23         2.79 o
   4   3  12         22.07         26.82         4.49 o
   5   3  12         10.14         10.33         4.17 o
  -6   4  12          0.81         -1.19         2.38 o
  -5   4  12          3.75          2.52         2.67 o
  -4   4  12          9.06          1.65         2.47 o
  -3   4  12          3.00         -1.01         2.02 o
  -2   4  12          0.85         -0.57         2.07 o
  -1   4  12          0.59          0.86         1.95 o
   0   4  12         54.71         50.92         3.27 o
   1   4  12         86.97        114.07        10.00 o
   2   4  12         23.52         22.76         3.17 o
   3   4  12         18.76         18.49         2.80 o
   4   4  12          0.03         -1.37         2.73 o
  -6   5  12          3.24          1.60         2.59 o
  -5   5  12         15.51         13.60         3.28 o
  -4   5  12         20.80         28.21         3.55 o
  -3   5  12          0.00          3.89         2.60 o
  -2   5  12         32.13         32.47         3.37 o
  -1   5  12         44.81         44.01         3.19 o
   0   5  12          3.91          6.37         2.20 o
   1   5  12         36.56         41.76         3.32 o
   2   5  12          7.11          4.81         2.65 o
   3   5  12          0.63         -0.34         2.59 o
   4   5  12          0.86         -1.24         2.47 o
  -5   6  12         85.50         75.91         6.38 o
  -4   6  12        237.02        351.89         9.76 o
  -3   6  12        116.11        168.63         7.85 o
  -2   6  12          1.30          0.58         2.33 o
  -1   6  12          1.35         -0.29         1.97 o
   0   6  12         34.65         37.48         3.29 o
   1   6  12        139.37        185.00         7.09 o
   2   6  12         49.55         49.45         4.37 o
   3   6  12         42.13         51.66         4.89 o
   4   6  12         16.83         17.16         3.39 o
  -5   7  12         29.95         29.74         4.18 o
  -4   7  12         82.19         83.22         7.95 o
  -3   7  12         94.89        155.24         9.61 o
  -2   7  12         25.96         23.40         3.38 o
  -1   7  12         19.94         23.58         3.01 o
   0   7  12         32.00         31.66         2.95 o
   1   7  12         44.10         45.87         3.63 o
   2   7  12         45.40         54.87         5.57 o
   3   7  12         33.12         36.38         5.83 o
   4   7  12         50.00         73.86         9.14 o
  -5   8  12         21.41         29.90         4.21 o
  -4   8  12          5.25          5.85         2.97 o
  -3   8  12          0.04          0.28         2.49 o
  -2   8  12          0.50         -0.20         2.14 o
  -1   8  12          7.58          5.55         2.30 o
   0   8  12          1.29         -0.94         1.88 o
   1   8  12         94.86        114.54        12.00 o
   2   8  12         24.63         27.52         3.77 o
   3   8  12         33.89         31.56         4.42 o
  -4   9  12         12.98         19.52         3.84 o
  -3   9  12          9.02          2.49         2.81 o
  -2   9  12         29.44         31.72         4.17 o
  -1   9  12          3.80         -0.90         2.01 o
   0   9  12          1.34         -1.11         2.22 o
   1   9  12          9.49         13.37         4.38 o
   2   9  12         25.03         20.55         4.03 o
   3   9  12         22.85         17.28         5.41 o
  -4  10  12         20.26         15.96         3.76 o
  -3  10  12          1.92         -1.26         2.52 o
  -2  10  12          1.66         -0.55         2.31 o
  -1  10  12          0.10         -1.00         2.01 o
   0  10  12          4.48          2.09         2.59 o
   1  10  12          1.03         -1.31         2.61 o
   2  10  12         23.33         29.01         3.63 o
  -3  11  12          0.48         -1.29         2.58 o
  -2  11  12          2.36          2.99         2.67 o
  -1  11  12         34.58         42.18         3.48 o
   0  11  12         18.76         19.60         3.68 o
   1  11  12          0.18         -1.23         2.45 o
  -1  12  12          1.21         -0.80         2.18 o
   0  12  12          2.03         -1.40         2.79 o
  -5   1  13          0.14         -1.29         2.66 o
  -4   1  13         44.27         48.07         4.33 o
  -3   1  13         25.25         23.96         3.56 o
  -2   1  13          0.61         -1.21         2.41 o
  -1   1  13         18.00         14.63         2.97 o
   0   1  13         44.45         47.69         4.19 o
   1   1  13          5.52          4.79         2.48 o
   2   1  13          5.17          7.38         2.65 o
   3   1  13         15.96         20.31         3.46 o
   4   1  13          9.96          4.23         2.81 o
  -5   2  13          7.48          4.71         2.75 o
  -4   2  13         30.63         29.42         3.69 o
  -3   2  13         11.85          9.11         2.88 o
  -2   2  13          0.01         -1.17         2.33 o
  -1   2  13         14.35         11.94         2.58 o
   0   2  13         22.91         18.56         3.05 o
   1   2  13          5.63         -0.45         2.35 o
   2   2  13         10.39          6.74         2.62 o
   3   2  13          0.23         -1.21         2.42 o
  -5   3  13          0.05         -1.21         2.43 o
  -4   3  13          4.64          1.13         2.92 o
  -3   3  13          2.84         -0.94         2.69 o
  -2   3  13          5.81          0.11         2.35 o
  -1   3  13          3.70          0.61         2.15 o
   0   3  13          3.67          5.52         2.32 o
   1   3  13         21.87         18.80         3.02 o
   2   3  13          0.19         -1.06         2.12 o
   3   3  13          1.49         -1.17         2.34 o
  -5   4  13         12.44         13.34         3.35 o
  -4   4  13          0.06         -1.30         2.59 o
  -3   4  13          1.80         -1.29         2.57 o
  -2   4  13          1.91         -0.03         2.56 o
  -1   4  13          7.31          4.38         2.21 o
   0   4  13          9.11          3.92         2.28 o
   1   4  13          0.71          0.19         2.40 o
   2   4  13          5.97          3.18         2.48 o
   3   4  13          7.27          5.14         3.01 o
  -4   5  13          6.23          2.16         2.63 o
  -3   5  13          1.49          0.26         2.67 o
  -2   5  13         18.67         17.66         3.60 o
  -1   5  13         18.97         16.73         2.81 o
   0   5  13         12.66          7.99         2.73 o
   1   5  13         13.68         10.54         2.98 o
   2   5  13          8.61          7.48         3.33 o
   3   5  13         20.38         26.42         3.67 o
  -4   6  13         34.00         37.24         3.88 o
  -3   6  13         29.30         33.84         3.86 o
  -2   6  13          0.98         -1.09         2.18 o
  -1   6  13          0.00         -1.04         2.07 o
   0   6  13          6.00          4.71         2.69 o
   1   6  13          0.02         -1.21         2.42 o
   2   6  13         48.42         60.73         6.79 o
   3   6  13         25.35         26.40         3.81 o
  -4   7  13          5.70          9.51         3.00 o
  -3   7  13          2.63          1.36         2.63 o
  -2   7  13          5.60          1.36         2.80 o
  -1   7  13          0.15         -1.09         2.18 o
   0   7  13          0.38         -1.20         2.41 o
   1   7  13          7.89         10.31         2.88 o
   2   7  13          7.28          8.16         3.33 o
  -3   8  13          2.67          0.71         2.60 o
  -2   8  13         12.40          6.46         3.02 o
  -1   8  13          0.06         -1.10         2.19 o
   0   8  13         11.84         14.88         3.08 o
   1   8  13          7.21          0.69         2.96 o
   2   8  13         25.90         25.80         4.46 o
  -2   9  13          0.47         -1.23         2.47 o
  -1   9  13          0.05         -1.07         2.13 o
   0   9  13         13.51         11.08         3.10 o
   1   9  13          2.28          0.02         3.29 o
  -3   0  14          0.00         -1.93         3.87 o
  -2   0  14          0.24         -2.36         4.71 o
  -1   0  14          4.66         -3.20         6.40 o
   0   0  14         13.00          9.29         3.93 o
   1   0  14          1.92         -1.60         3.20 o
   2   0  14          1.35         -1.99         3.97 o
  -3   1  14          1.76         -1.41         2.82 o
  -2   1  14          2.94         -1.45         2.91 o
  -1   1  14          0.78         -1.48         2.97 o
   0   1  14          0.05         -1.12         2.25 o
   1   1  14          0.15         -1.14         2.27 o
   2   1  14          0.75         -1.33         2.67 o
  -3   2  14         13.88          9.49         3.16 o
  -2   2  14          1.46         -1.31         2.61 o
  -1   2  14          0.25         -1.24         2.48 o
   0   2  14          2.20          0.88         2.52 o
   1   2  14          4.05         -1.33         2.65 o
   2   2  14          4.33          0.18         2.63 o
  -3   3  14          1.74         -0.07         2.59 o
  -2   3  14         10.36          6.31         3.02 o
  -1   3  14         32.81         29.73         4.98 o
   0   3  14         58.84         68.04         6.77 o
   1   3  14         27.03         27.61         3.61 o
  -2   4  14          0.01         -1.13         2.26 o
  -1   4  14          1.63         -1.31         2.61 o
   0   4  14          2.28          2.13         2.86 o
   1   4  14          0.01         -1.23         2.46 o
  -2   5  14          1.35         -1.31         2.62 o
  -1   5  14          0.20         -1.12         2.24 o
   0   5  14         29.83         33.86         3.63 o
  -1   6  14          0.36         -1.55         3.11 o
                                                
